# Supplementary material for: Comprehensive Analyses of NAC Transcription Factor Family in Almond (Prunus dulcis) and Their Differential Gene Expression during Fruit Development
Source: Plants (Basel). 2021 Oct 16;10(10):2200. doi: 10.3390/plants10102200 (PMC8541688; doi:10.3390/plants10102200)
Supplement: Supplementary file 1 [file plants-10-02200-s001.zip]

Archive with 22 entries (21 files):
- Supplementary Files/
- Supplementary Files/Supplementary Data S1.xlsx
- Supplementary Files/Supplementary Data S2.xlsx
- Supplementary Files/Supplementary Data S3.pdf
- Supplementary Files/Supplementary Figure S1.tif
- Supplementary Files/Supplementary Figure S10.tiff
- Supplementary Files/Supplementary Figure S2.tif
- Supplementary Files/Supplementary Figure S3.tif
- Supplementary Files/Supplementary Figure S4.tif
- Supplementary Files/Supplementary Figure S5.tiff
- Supplementary Files/Supplementary Figure S6.tiff
- Supplementary Files/Supplementary Figure S7.tiff
- Supplementary Files/Supplementary Figure S8.tiff
- Supplementary Files/Supplementary Figure S9.tiff
- Supplementary Files/Supplementary Table S1.xlsx
- Supplementary Files/Supplementary Table S2.xlsx
- Supplementary Files/Supplementary Table S3.xlsx
- Supplementary Files/Supplementary Table S4.xlsx
- Supplementary Files/Supplementary Table S5.xlsx
- Supplementary Files/Supplementary Table S6.xlsx
- Supplementary Files/Supplementary Table S7.xlsx
- Supplementary Files/Supplementary Table S8.xlsx
