# Supplementary material for: Comprehensive Analyses of NAC Transcription Factor Family in Almond (Prunus dulcis) and Their Differential Gene Expression during Fruit Development
Source: Plants (Basel). 2021 Oct 16;10(10):2200. doi: 10.3390/plants10102200 (PMC8541688; doi:10.3390/plants10102200)
Supplement: Supplementary file 1 [file plants-10-02200-s001.zip › Supplementary Files/Supplementary Data S1.xlsx]

## Sheet: Sheet1
Data S1. Protein sequences of PdNAC
PdNAC001	MVVEKRPLTSMPPYNKVIHKCNLFGKKREPSEIWRDYGGDQLKDQDLYFFSELQRNGLRIQRKTGRGTWSETVTYQNVKEEVDEINGKSNLDVIGRKRKFRYENGSTSEDHAGWLLDEYSLFKKACKNGTSSNCYDFDVVICRLRRKGNMDKSGKKRKCCSQDQSNKKMKRDQSTKEMKTENSVGPQIMND
PdNAC002	MEESLVPFGFRFRPSDEEIVGSFLYPFLVESKPFMSLYNNFLHACNLFGNNTEPSEIWKKYGGPQLVDTDLYFISKLKKLTPKRMDRRIGNGGTWSETESSKLVHEKVSGNPNPNPIGRKRKFRYENKGSEDHTGWLLDEYSLFDGPKNDYNQRSYDFDFVICRMRKNDRVGIKATNLKRGSQDKEEKKMTTNKKMKTDDQMGSTESSSQQGCSSSPIGGDLVGFDPIDLTIFEENTMADMEQLLGEAWSPSNFEDAVSYDVDPIGETQINFENEENTMADMEQLLGEAWSPSNFENVVSHNVDPIGETQSSQLSNWSQAILNQLLVGL
PdNAC003	MEESLVPFGFRFRPSDEEIVGSFLYPFLVESKPFMSLYNNFLHACNLFGNNTEPSEIWKKYGGPQLVDTDLYFISKLKKLTPKRMDRRIGNGGTWSETESSKLVHEKVSGNPNPNPIGRKRKFRYENKGSEDHTGWLLDEYSLFDGPKNDYNQRSYDFDFVICRMRKNDRVGIKATNLKRGSQDKEEKKMTTNKKMKTDDQMGSTESSSQQGCSSSPIGGDLVGFDPIDLTIFEENTMADMEQLLGEAWSPSNFEDAVSYDVDPIGETQINFENEENTMADMEQLLEEPK
PdNAC004	MEESLVPFGFRFRPSDEEIVGSFLYPFLVESKPFMSLYNNFLHACNLFGNNTEPSEIWKKYGGPQLVDTDLYFISKLKKLTPKRMDRRIGNGGTWSETESSKLVHEKVSGNPNPNPIGRKRKFRYENKGSEDHTGWLLDEYSLFDGPKNDYNQRSYDFDFVICRMRKNDRVGIKATNLKRGSQDKEEKKMTTNKKMKTDDQMGSTESSSQQGCSSSPIGGDLVGFDPIDLTIFEENTMADMEQLLGEAWSPSNFEDAVSYDVDPIGETQINFENEENTMADMEQLLGEAWSPSNFENVVSHNVDPIGETQSSQLSNWSQAILNQLLVGL
PdNAC005	MEESLVPFGFRFRPSDEEIVGSFLYPFLVESKPFMSLYNNFLHACNLFGNNTEPSEIWKKYGGPQLVDTDLYFISKLKKLTPKRMDRRIGNGGTWSETESSKLVHEKVSGNPNPNPIGRKRKFRYENKGSEDHTGWLLDEYSLFDGPKNDYNQRSYDFDFVICRMRKNDRVGIKATNLKRGSQDKEEKKMTTNKKMKTDDQMGSTESSSQQGCSSSPIGGDLVGFDPIDLTIFEENTMADMEQLLGEAWSPSNFEDAVSYDVDPIGETQINFENEENTMADMEQLLGEAWSPSNFENVVSHNVDPIGETQSSQLSNWSQAILNQLLVGL
PdNAC006	MERLNFVKNGVLRLPPGFRFHPTDEELVLQYLKRKVFSCPLPASIIPEVEVCKADPWDLPGDCEQERYFFSTREAKYPNGSRSNRATGSGYWKATGLDKQIVTSRGNQVVGMKKTLVFYRGKPPHGTRTDWIMHEYRLVLAENTGPNAPREKNSTQLQSPVVPMDNWVLCRIFLKKRGGKNEEEQVQQPCNDRVIRKPKTARPVFYDFMTKDRANLSLAPSSSSSGSSGVTEVVSSDQVDDHEESSSCNSFPYFRRKQ
PdNAC007	MDERSDMNIIGGDKMDEVMLPGFRFHPTDEELVGFYLKRKIQQRPLSIELIKQLDIYKFDPWDLPKLAASGEKEWYFYCPRDRKYRNSTRPNRVTGAGFWKATGTDRPIYSSEGACSSKCIGLKKSLVFYKGRAAKGVKTDWMMHEFRLPSLTDSLSPKRSSSFMDKTIPANDSWAICRIFKKTNSSHAHQRALSHHSWVSVLPETNTYDDHMLGSKAAHSAAHHHHQHEFSSERMPVTSKTNSTTNFCANNNNDIQISSTTSSMSPLDIYTSSYKPMNPLMMGCNIKLPYQYFPISNSNGDYFSSTPSFTFSSSPLETPSGPVAKCAVDVSSLLLNMSSSMLGDYNSSNSINKASAESTNFEFSTTTGSQDQCNGGFSSMPLPLHHEVMQGNNNMGNG…
PdNAC008	MEAKHSSELPPGFRFHPTDEELIMFYLKNQATSRPCPVSIIPEVDLYKFDPWQLPEKAEFGENEWYFFTPRDRKYPNGVRPNRATVSGYWKATGTDKAIYSGTKYVGVKKALVFYQGKPPKGVKSDWIMHEYRLSDSRKQANKQLGSMRLDDWVLCRIYKKRHLGKAYLDQKVEEEEPITDPKIEITAANNHEEQMMLKFPRTCSITSLLETDYLAPISQLLSENSSYDFQNNLASAGNAGHAQMFQFGEMPYQSTTDSAKFQVTQSCPSNQPWFANPVYNLNGLDRN
PdNAC009	NPRESVSQIYRSFHSPSLLVFGADPNPISLIEQSFSHNSPTRTQTQTQTQTHTKAQCSKIENGKKEADVDLPTGYRFDPSEDEIVVYYLFNKILDRELPITDVIKEISVYDHDPDELPNGDFKHGCDCNEAFYFTYTEQIYSSEGKITRRTTKSGYWDLDGEEEEVKYGNGDITVGFEKVMVFHKGTAPNGIETDFIMHEFRLNPLIVPTHVLNDSIRAKIERYMVCRIIHEGISNYQPTFKLPPGWTARPVDEGEPN
PdNAC010	MPYSSSFIEQSFSHNSPTQTQTKAQVIIVLLFMALPSPQSTSQVPETEKDFDLLKCSKIENGKKEAEIHLVGYRFDPSEDQIVVFYLFNKILGRELPINDIIKEISVYEHDPDELPNDDFKHGVDCNEAFYFAYTEQVYSSRGKITRRTTKSGYWDLDGEEEEVRYRNGDITVGFEKVMVFHKGTAPNGIETDFSMHEYRVNPLIVPTHVLNDSIRAKIERYVVCRIIHEGVSNFPLTNFHQDGLLGLLKKQNQIDMTEIA
PdNAC011	MAGPSWLVDKNRIATKIKSASGTCDPERIKWQSNPTRACPNCQYMIDNSDVAQEWPGLPKGVKFDPTDQEIIWHLIAKSGAEDLKSHPFIDEFIITVDDDEGICCSHPHKLPSVKQDGSASHFFHRAIKAYNTGTRKRRKIHDGDGDVRWHKTGRTKPVMLDGVQRGCKKIMVLYMSTVGGGKPKKTNWVMHQYHLGTEEDEKDGEYVISKIYYQQQQVKQADKTDQDIPEGFDLVITEVDPVTPKSVTPEPPRTERKLADFDLGQDTPATSRDPFPQHPEMDHAEDEVHPKMDHDEDEVHPEMDHAEDEVHPEIEKPDHYDQHNVENEADEVINNTENNSQEDPKWWDSESQNLLDSQQLVEGLSLCDDLLQSQSPIRIGHENGEPAQVKPRLADYAK…
PdNAC012	MCPQSATLPADIGFQCTDEELCISLGKIISGSPLPGNVIEDANPYQLVPSNLPDGFWYFIHCNENKPTNFGYWRTKGEACRIFSNSSITGWRATLEFYQGQAPNESKTDWVMQEYWLTQKKKSEDSKGKEPRSLCRVFCSNEQKSNCKNLQKMVSSDSATYSAHSAVPRAKNCTSHSSTSKPQVSKDNERGTLIVTERVPDHDVQIMPEIDYVSRGDYLELLDLDTPASFSFSSDSSCLTMSSDECFDSLALLEELEPKNSQDLVNKNAGCKFSISAPPRPDELVMFAASSGSFSKSPSEERVKTHSPIPGSAVCGKISGKTSNNMSRIQKPDYRNEGGPSTSYNVDVSPSSHTASQEGKRRARTIGRTEKLKKKYFCFMPF
PdNAC013	MGDPKATSLRSLPPGCRFYPSEEQLLRCYLSNKNDADPAQSGGYDLIRELDLYNHDPFDLPDSACYSYGHAGRKRHWFCYTVRVLKERRAKSGYWRRKGRDRDVVGRGGKAVLGRRTSFVFYLGNSPNTAVRTDWVLYQYAQVDHVKASFVLCRVFVRSRHGNRLSYNGVSSCAEESACTVRHIGIQHDGFHTPNIVETEVHGDNSAHRKNEMLNFPMRLDCEINDRLKNGPVSISKLQPNGQVCRQKYPHDSKQMKSINLWSRHLCLVVVIQYFLMIWKLSIYFPL
PdNAC014	MATRISAVSVRELEDFFVPTLLNCKNTSGLKKIHAQIVKFSLSQSNFLVTKMVDVCDNSGNLGYARLLFKQVLEPNVFLFNAIIRAYTHHQMYDLAVTLYKQMPRYSQAENPIFPDKFTFPFIIKSCAGLFCEGLGTQIHAQVCKFGPKSHLLIENALLDLYTKCENLTDAHKVFDGMTEMDVVSWNSLLSGYARLGQMRKARGVFEEIPNKTIVSWTTMISGYTRIGCYAEALDIFRQMQVLGIEADEISIVSVLPACAQLGALVVGKWIHMYSDKKRLLQSTCVCNALIEMYVKCGCIDQAWQLFDKMLERDVISWSTMIAGLANHGKAREAIKLFQGMQRAKVKPNGITFLGLLSACTHAGLWNEGVKYFDSMRKDYNIEPEIEHYGCLVDLLGRA…
PdNAC015	MSSSDLQLPPGFRFHPTDEELVKHYLCRKCQSQPISVPIIAEIDLYKYNPWDLPGLALYGEKEWYFFSPRDRKYPNGSRPNRAAGSGYWKATGADKPIGNPKPVGIKKALVFYAGKAPRGEKTNWIMHEYRLADVDRSPRKKSSSLRLDDWVLCRIYNKKGTVEKQQQQQQQQQQQQQPTTSRMSSGSEFEDRKPDNLACPPPPAAVAPTRPNDYVYFDTSDSVPRLHTDSSCSEHVVSPEFTCEVQSEPKWKEWEKALDFNYNYMDTTVENGFGAQFQSGNQMSPLQDIFMYLQKPY
PdNAC016	MGDDQFKLPPGFRFDPTDEELVVHFLQRKAALLPFHPDVIPDLHLYPYDPWELDGKALREGNKWYFYSRRTQNRVTSNGYWKALGFEEPVITRSSCNSTHKVGMKRYLAFYVGEAPNSGIKTNWIMHEYRLSPLSAGDGASSSSSSTTTRSSKRRGHLKTEFSGYVLCRVYEHDEDDDDDDDDDGTELSCLDEVFLSLDDLDEISLPI
PdNAC017	MAIAATTSSSSTMSVNDESNKADHDHDHHHDGGGDDDDEHEHDMVMPGFRFHPTEEELVEFYLRRKVEGKRFNVELITFLDLYRYDPWELPAMAAIGEKEWFFYVPRDRKYRNGDRPNRVTTSGYWKATGADRMIRSENFRSIGLKKTLVFYSGKAPKGIRTSWIMNEYRLPHHETERYQKGEISLCRVYKRAGVEDHPSLPRSLPASKASTSRSSVLVAPSTTISSDNKKQHNTSTNINNNNINTVHSIMEKLQAFNEGQSQQFHLDHEHQVDQKMSVEPEGSSGNSDVTTVLGLSKRNAYHHNNIGQAHHHPLDQEEGMAAFLHQSNSKQAAANCFSLIPTSTNSSASLFTAGSSSVSSSNMNAIDDLHRLLTYQHVQQQAAAASSHHQQQHVHHHV…
PdNAC018	MGREAEQPKAIVLAATAPATPPPAPTALAPGFRFHPTDEELVIYYLKRKVCRKPFKFNAISEVDIYKSEPWDLADKSSLKSRDQEYYFFSALDRKYGNGARMNRATNLGYWKATGNDRAVKHNDITVGMKKTLVFHSGRAPDGKRTNWVMHEYRLVDEVFEKAGLGSIQDAFVLCRVFHKSNIGPPNGHRYAPFVEEEWDDDDKLTLVPGQESRNEAVAGRDAFIIGNGHAACSEQNAHAACSEQNVHAARSEQSGHAARREQNGHAACIEGNDHAACNGENGHGTSVQGNGHGTSIQGNGHGTSAQENGHGTSVQGNGHGTSVKGNGHATSFVGNDHGTSVEGNGHDTSVKGNGHGTSVKENGHGTSVKENGHVTSVEGNGHGTIIGDDHGTINKGNS…
PdNAC019	MGRNSLAPGFRFHPTDEELVWYYLKRKVSGKNFRFDPISVIDIYKTEPWDLPGKSKLKTGDLEWYFFSFLDKKYGNSSRTNRATEKGYWKTTGKDRPVLHNSRNVGMKKTLVFHSGRAPKGARTNWVMHEYRLSNEELEKSGIQQKDPYVLCRIFQKSGTGPKNGEQYGAPIAEEEWDDDDVTCVPGELAADNVVVVSGGPYVETNDVSNGAYVEAFDNDQNFDTGIPSECPPLNFYYGETSNYVEHSGEFVDDGTTAVIGTGETTEYHEDQKFFDLPVDYEMGGKTVKDEYLTSENCDDLKFFDVPEHYEADAKLVKDECFIEPSNDTNPADVNYPLNEPYFNTTENPPVGDGLFLETNDLSNPVESTAGFDMLDEYLTYFDADDDISQYIDFDSCGM…
PdNAC020	MAPENMSISVNGQSQVPPGFRFHPTEEELLQYYLKKKVSNQSIDLDVIRDVDLNKLEPWDIQEKCKIGTTPQNDWYFFSHKDKKYPTGTRTNRATAAGFWKATGRDKVISSNCRRIGMRKTLVFYKGRAPHGQKSDWIMHEYRLDDNNTSNCICCAEAQRCKSVNANSNYSYVGYQPWMATKQSTHFFDKDSKPTLTHHKISSGSTIMSTTTSSMTTETRSAQSLFDSCPEGALEQMLQYIGRTCKEEENEGNNMSTRFKLQSINTGINNHNGYHERFLKLPSLDSPNSTSSQDCYQPNIHEEMMGAENNIDEDFQHQMDSGLTNWAALDRFVASQLNGQAETSRQLACFSDPYDCNDDHHELQLPTTLRSISSSSSNKSYHATQDYNNGEINLWSFAR…
PdNAC021	MAMAADAAADKAAPALPPLTVKLDPTKYPLWLAQIIPLLNSNGLMSFVDGTAMCPPAFLLDPDGKPTNTTNPDYDHWIQMDQFVLSLINGSLSHFVVATLEGSISARATWVALEALLLGAEQQVPTPTVSVSDHSTAAAAASPGCGFDHVASGGEMSGGGGGGGTTGEGVSGKKGPPGVKFFSPTEEELVGYLTNQIEGKDSEFRDLIPVIDHACKREPRDLPAVFFSKPDYKNSKRDRCNRTTDEGFYKSTGKVREIKAEQSQAVIGNKRILPFCEGRGPQAKKTKYVMHEYSLTKTALAKMGVGPNSNQQTEFVLCCLKNKSANSKKLKDDSVCGNELAELAVGGEIASNSEDDQAAATGMIQGPDEHLADKDVLLGTENINECVESESPNGFSSTD…
PdNAC022	MVLFSCCVVEYLKDLKCVGFIFSIFCISEYFFSKPNYMNTNSNRRSRTTDEGFYKSTGKVREIKAEQSQAVIGNKRILSYYEGRVPKAKKTKHVMHEYSVTKTKLAQLGAQNNQQRELVLCHLTNKSAKSEKLKDDSICGDELAEPAIGNEISYNSEDDQAAATDMIQGPDEHLANKDALLGTENRNECADPSCADLGENMDSTFISPEQLAATSATTPTSATSFGGFGVGSPDGFLLSDFDDGFLLSDFDVLF
PdNAC023	MAATTGSSSSSAAAADDPALALPSVLNVKLDPTNYPIWLAQIVPLLRSRRLISFVDGTSICPSAFLLGPDGKPSNAINPAYEDWIQMDQLVLSWINGSLSHPVLATVASSISARATWLALAALFSTPVPVSDNGTAAMVGSGGCGSGGGEMSSSSTTGEGDSKQMDLPGYKFSPTEEELVGFYLKKTIEGKDAKFRDRIPVIDVCNHKPSDLPEYFFSKPNYMNTNSNRRSRTTDEGFYKSTGKVREIKAEQSQAVIGNKRILSYYEGRVPKAKKTKHVMHEYSVTKTKLAQLGAQNNQQRELVLCHLTNKSAKSEKLKDDSICGDELAEPAIGNEISYNSEDDQAAATDMIQGPDEHLADKDVLLGTENRNECAESESPNGFSPTDNNDISTCVCFGS…
PdNAC024	MGSGGGTTDERVSVPMGLLPGIKFSPTDEELLSFYLKKKIAGEDSEFSNIIPEINLREHEPRDLPTEFFFSEPDYMSPNGDSCYRTTNQGFYKSTGKPRGIEDELSKAVIGEKRYMPFYEGRAPEHKLTEYVLHQFSLTKTELAKLAPNREFVLNHLTIKKGSTKARNPKPNYKKRKYDSNCDKLAEHGIPGYITSNYKDDQAAAAANMIPDPEEHLADEDVLLGSENRNECAESESANGSRLINNNDSSTLAVGSPGGCFPSGYGNVAAYDPFREVRDAAEYCFALHLQTKSWKHTV
PdNAC025	MVEILSGTLYYSLNATSPDEVKMSFLSSSLLEMVRKLQLIVLLFKLFYPTEEVLVGYYLKKKIEGKDSNFSHIIPEIDVCKHEPCDVPAFFEEPDFPDHEMEWFFFSQPDFKYTNSTRCNRATDQGFYKITGKVREIKARRSKAVIGKKRTLTFYEGRVPKAKKTNWIMHEYYLTNTELAQLGPNPNQQKDFVLCRLKNKSANYKKVKADSGGCIASNSEDNQAAATDMISEPLEHLASQEVGDVLNGNGDHDECTESPNGTGLIDNNDISSCDDDEIDTWIFYDFDNQAACDLFQEQYCAEPGENLDSLLPPPQPPQPPLPPLPQDYCSSTQQSPLYTNQGNVPYVYDADCNRQQSPIGDRNSYLAHKNNMSMNNQIEPVSNITYGVQNRATGESNSE…
PdNAC026	MEGEISSSSSTTIDAWVLDLLRGFRYHPSEEEMVNLLKKQVEGQGSQAMPEIEDKPWDLPDNESIQLVLRFSERMMQGKASQARHIIPDIDFYKYEPWELAGLMLPDSPYQTRMWLCFSRPDHKYANSPRCNRLTEKGFWKITGKPREIKSRQLSKSVTCKKRTLTFHLGRPSKSSKTGWVKQEYSLTSTVPGSNLSGLVLLRMKNKSADYESDNKQQQDVSIYDESADPAIGGDMASNSQDDQAAANHMIPEAEEHLLGSGNHNDGDPGGFVSSDFAIIQELCAQLGLDSPSPPPEQPRSHQLPQLGNVPGTGDYLASNSDNQAAAIHHMTTDEEELLAYKELERVLLGSGNPDDGEPGSCVSSDKLQELCAQPGEDLDSPVPPPGHPELRNAPDVYT…
PdNAC027	MSSISTMQEGDSIPVVLPGFRFYPTEEVLVSYYLKKKTEGKDSDFSHIIPEIDVCKHEPCDVPAFFEEADFPDHEMEWFFFSQPDYKYTNSTRCNRATDQGFYKITGKVREIKARRSKAVIGKKRTLTFYEGRVPNAKKTNWIMHEYYLTNTELAQLGPNTNQRKDFVLCRLKNKSANYKKLKDDSICNELADTGSGGGIASNSEDDQAAGADMISEPLEHLASQEVGDVLNGNGSGLIENNDISICDDDQIDAWIFSDFDSQAAYDLLQEQYCAEPGENLDSLLPPPQPPLPPLPQDYCSSTQQSPLYTNQGNVPYVYDADCNRQQSPIGDRNSYLTHKNNMSMNNQIEPVSNITYGVQNRATGESNSEVYNNSTNDFKEPVCNITYNCNNGAPDERI…
PdNAC028	MSSSSSTTTTEAWVLDLLPEFRFRPSDEKMVNLLWKKINGKDYQVMPEINYKPWDLPDNESIPLFLRFLKQLMQGKASIIPEIDFYKHEPWDLAGAGLMFPDSPYQARTWFCFSRPDYKYVDSPRRNRLTEKGFWKITGQPREVKSRQLSKSLTCKKKTLTFHLGRPKKSSKTDWVKQEYYLTPNDPGSNPNQLSGLVLYRVKYRSADYESDNNYVLGTGNLNDGEPGGFVSSDFDDMIQEPCDQQEHLDSPSPPPEPPRPHQLPQLGNVHGSTGDYIASNSDNQAAAIHHMITDEEELLAYKKLERVLLGSGNPDDTEARTCVSSDMLRELCAQLGEDLDSPFPPPGPPELGNAPDVYTDECSSWPSPIEDNDSSLPNKNNIPTNYDSKPVSNTASNF…
PdNAC029	MGSNYNRKTTGGVSVPVGFRFHPTEEELVNHYLKKKKQDKDFKVNHIIPEIAFCKHEPWDLPGLLFTEPDSPYHDMEWFFFSLRDYKYINSNRSNRATRKGYWKITGKERMIRARVSKFVIGRKRTLTFYEGRVPKSKKTNWVMHEYYLIEDEANSNPKLAQRDFVLCRLKKKPDKKDTSICAEGEPSNCSLSNCEDQVAAVVTPESQDHSPSTLQSPASIELGDVLQANGINEDCNEMQSPFGDNEYHVTDNNDISTCDEGEPHGFTMSYFENEVADDMSRELYAQQERNLDPTYTELEGFMYIDASSFENKAGELQCAQPEKNLDPRFHPPQPHDYCSSTLQSPIYTELGSVPHANVYNDQWQSTYDGNGQVRNTIANFENQTTYERISEEYPQQEE…
PdNAC030	MPLQLLLDCLLYLHTEREREREREREREREMGSKCYRKTTEGDPVPLGFRFHPTDEELVDHYLKNKRQDRDFNVNHIPVLDNCKYDPWEIPGLMFTEQDSPYHDMEWFFFSRRDYKYTNSNRSNRATPHGSWKITGKERMIRARGSNAVIGTKRTMTFYERGVPKSKKTNWVMHEYNLFESEASPDPQLAERDFVLCRMKKNPDKKDTSVFAEGEPSSYNLYNCEDEAAAESQDHSPSTLQSPAYIELADVLQVNEDCNDMQSPFGDNDYSVTDKNDFSTCDEVAYDMSQELYAQQEKNSYRLTPQSPTFRNLEDFMYINASDFGNQTANYMVLEQPCIQQAQDYHSFTLQSPIYSELGSVPHFDVYNNEWQSAYANFENRTTDERISEECPQPKENLR…
PdNAC031	MPLQLLLDCLLYLHTEREREREREREREREMGSKCYRKTTEGDPVPLGFRFHPTDEELVDHYLKNKRQDRDFNVNHIPVLDNCKYDPWEIPGLLFTEQDSPYMEWFFFSRRDFKYMNSNRSNRATPHGSWKITGKERMIRARGSNAVIGTKRTMTFYERGVPKSKKTNWVMHEYNLFESEASPDPQLAERDFVLCRMKKNPDKKDTSVFAEGEPSSYNLYNCEDEAAAESQDHSPSTLQSPAYIELADVLQVNEDCNDMQSPFGDNDYSVTDKNDFSTCDEVAYDMSQELYAQQEKNSYRLTPQSPTFRNLEDFIYINASDFGNQTANNVVLEQPCIQQAQDYHSFTLQSPIYSELGSVPHFDVYNNEWQSAYANFENRTTDERISEECPQPKENLRSI…
PdNAC032	MARLSRAAEEEEGDLLLPVGFRFRPTDEELVNYYLKNKLEGMDSHAENIIDEIDILKFEPWDLPDKSLIKSDDENWFFFYKYKKGSRATKEGFXKITSKDRVIKAQDNRTVIAKKRILTFYIGRVRKSAKTNWVIHEYYIPDDAHPNAKQRDFVLCHLKKNVKKSDQNTDVATTCDEGEPSTHNASDFENQPVHGMESLEEYTRPRENPDYFERTRDRWLANSRCNNDHNAIQSDFEANDPEAEEFARSLLIDPQCDTDTDTEPIYVVGLQGGTYTSSPSMRDTEVIFHNQLSRQAASPVHVAPKPQTSELQLQSGTSERTHRPQPRSINVLRDTSAVNVDAFNVSINCIQLATDDEYYTKERTRRRTYPPVGKLREIKLQQSKAKEPEERRTKSSIDR…
PdNAC033	MIVISRAAEDDLSVPVGFRFHPTDEELVTHYLKKKLRGMDSHVSNIIREIDILKFEPWDLPERSLLKSDDENWFFFSRPEYNKHKKNRTTQEGFWKITGREHPIKARDNRSVIGRKRILTFYRGRVRNSERTNWVMHEYYIPDDNPNSQRDFVLCRLKKNVKKSDENADVAATCDEGETHNASDVENQPVNDMNMEYTWPRENLDYFERARDLLLANSPSNNDHIAFQPAHDQEANFEDFLRTLIVEPQFGVTSDRDREPVHHRVQSLQMRCEPQIPYELQCGSSQSRRDTDVILHNQFSRQASSSVNVASKAGTYQREHRPQQQSGPIIVFRDTSADEYYTREKTRRITYPPEKPKEPEKPKPKPEKPKEPPYPRTAADFPQKQISITKSSIDKKVPQ…
PdNAC034	MISFSRAAAEEGDLSLPVGFRFRPTDEELVDYYLKNKVQGMDFHAEGIIDEIDILKFEPWDLVAKSLMKPDDENGFFFSQPEYTQKKHTKRSTEVGFWKITGREHEIRTRDRRRTVIGKKRILTFYIGHGRNSDKTNWVMHEYYIPKAHPNANQRDFVLCHCHLKKNVKKSDEIHTDVATTCDEGEPSTHNASDYEHPPAHDILEEYVDYNALQPAFAANDSDVEFAEFLETVLVEPDGGVTSDTDMEPFHGHGQAEMLSEVFYGSSQPSRDTGGIFRNQISPQSASSVNVAPKPQTDRVQLKSDTSQEAHGPRHQSGPIIHTSADEYYAKEKTRPRTYPPAKPKQPAYRRTAADLPQKQISRTNSSQDKKVAQGKNAEKGREQTQNRTTVSNWKGSFI…
PdNAC035	MISFSRAAGEEGGLSLPVGFRFRPTDEELVDHYLKNKVQGMDLHAEGIIDEIDILKFEPWNLVAKSLMKPDDENGFFFSQPEYTQKKHTKRSTEVGFWKITGREHEIRTRDRKRTVIGKKRILTFYKGHGRNSDKTNWVMHEYYIPKAHPNANQRDFVLCHCHLKKNVKKSDEIHTDVATTCDEGEPSTHNASDFEHPPAHDILEEDTQQPENLDYFERKKDLLLASSCSNNDHNATFADNDLESELEESLITLNTKPFHAGELSLEKLYELQRDSSQSIQDTDIMLHNQLSRQAASSVNVAPKPQTDRVQFQSGTYQREHRPQQQSGPIIVFRDTSADEYYTREKTRRITYPPEKPKEPEKPKPAPEKPKEPEERRTSVDLPQKQISITKSSIDKKVP…
PdNAC036	MISFSRAAAEEGDLSLPVGFRFRPTDEELVDYYLKNKVQGMDFHAEGIIDEIDILKFEPWDLVAKSLMKPDDENGFFFSQPEYTQKKHTKRSTEVGFWKITGREHEIRTRDRKRTVIGKKRILTFYKGHGRNSDKTNWVMHEYYIPKAHPNANQRDFVLCHCHLKKNVKKSDEIHTDVATTCDEGEPSTHNASDFEHPPAHDILEEDTQQPENLDYFERKKDLLLASSCSNNDHNATFADNDLESELEESLITLNTKPFHAGELSLEKLYELQRDSSQSIQDTDIMLHNQLSRQAASSVNVAPKPQTDRVQFQSGTYQREHRPQQQSGPIIVFRDTSADEYYTREKTRRITYPPEKPKEPEKPKPAPEKPKEPEERRTSVHLPQKQISITKSSIDKKVP…
PdNAC037	MSTYFGFHPIKEDFVSYLREKKQIDHIIPEIYIGNYMPWDVPGLYAGLFAEPDSPHQPMFFFSPRDYKYIDNNYARTNSATARGFWKTTGKERVIKARGSILRERTLIFYEGRVPPFNQTNWIMHEYSLLEDEANPTPELAQQRGFVLCCLKKIQEKKDSSIFAQPDE
PdNAC038	MDSYFRFLPTEEELVSHYLREKKQVDHIIPEIDICKHEPWDVPGLYAGLFTEPESPYQDMFFFSPRVYKYNNSARIERTTALGFWKITGKERVIKARGSAGRKKTLTFYEGRVRQSKKTNWVMYEYYLVEDEANPNPKLAQQRDFVLCRLKKKADDKEAHFNLC
PdNAC039	MNTFSHVPPGFRFHPTDEELVDYYLRKKVSSRRIDLDVIKDVDLYKIEPWDLQELCRIGTEEQNEWYFFSHKDKKYPTGTRTNRATAAGFWKATGRDKAIYSKHDLIGMRKTLVFYKGRAPNGQKSDWIMHEYRLETDENGTPQQEEGWVVCRVFKKKIASMRIKMSEHESPCWYDDQVSFMPDLDSPNQNSNSNINMAPYHHLPYPCKKELDHLPAFQVPHEHFFQLPLLGSPKLLQSSATGVSSSNSMAAHAYSIDINHACTFQPSDQDQNFHGAVYGNNSNDDHPQAVDQLTDWRMLDKFVASQLSQDDASNKGNSYS
PdNAC040	MLVVDMAVLSTNTLPLGFRFRPTDEELIDYYLRSKINGNHKQVTVIREIDVCKCEPWDLPDLSVIQTTDPEWFFFCPQDRKYPNGHRLNRATGKGYWKATGKDRQIKSASILIGMKKTLVFHTGRAPKGKRTNWVMHEYRTTQKELDGTNPGQNPFVLCRLFKKQDETIEDSNFAEVEPTFSSSTAAISSPQDTQSDHALGPTSPSFERLDEKPTKVECTIADCSNGMEPDTLQPIECPSNTYNGYHAEDQLNVPLEGLDMFYDPPQQPLFSPLHSQMQTELYYCGSNNFNNGHQGVKIQYGTNDQDADISEFLSSIFNSSGEHSDVDAFVAVPCETEFQNPVQSEGNIDRRGPVQNESTQIDCFLTGDAGTGIRLRTRETQNPTSTENFARQGDAPRR…
PdNAC041	MAPVSLPPGFRFHPTDEELVAYYLKRKINGRKIELEVIPEVDLYKCEPWDLPGKSLLPSKDLEWYFFSPRDRKYPNGSRTNRATKAGYWKATGKDRKVNSQTRAVGMKKTLVYYRGRAPHGIRTDWVMHEYRLDERECETAQGLQVQMLCYVQDAYALCRIFKKSATGPKIGEHYGSTSTTNYQLTSDHSSSVELYSDGGRCEDFESSSYPMQMNACSSSPNFVHTSSLDMARKRDGKWTQFLSKDAFNCSSSFSSFPNHGNVPYPPSKVDIALECARLQHRLSLPPLEVEDFPQVGINDFKTMQYSNPAVEPTSTETDALQEILSVAHVSQEMINQSSNLADQTWGGNYAAPANDFSFIVDRDAHYNQIAGHMNSMRYVDKSWENPYTRPIDIGDLED…
PdNAC042	MAPNNIPMGFKFRPSDEELLGYYLLNKVRGSSFKYENVIPEFDLYGRIEPWDIWNQFGGNKLEDGDDLYFFTKLKSSSAKNTRMARTIGSGSWKAENSGKMVPDPKDKKNDLGMWKRLHYENPKSDQNGCWIMHEYSLRPSLVKPKPNSTHRFVVCRIRKNHIRKRKFTSTAAKETHGIPSLQSQNKKQRQQETSFDEYLIGDPTPMSQAIGGGPTETQSPQDCPFAYPITMVDDGDVLMGGFSPLVDSAQSFTEQAEFGSYNQERTECIIEFDETHATQQGLTDNNIGAAATEETGCQFGSENSQSDNVDFSIDYGWLHHLIQVDDDDVTTATPSGSQSIHQSAVNDEDRPAYDPSSQSLTAESALEFGMSSENQTGAQLGVGTESAQVNASEFQVHN…
PdNAC043	MEVAKVMRNSSDQKVKEDDEEMMLPGFRFHPTDEELVGFYLKKKVEKKPISMELIKQIDIYKYDPWDLPKVSTVGDKECYFFCRRGRKYRNSIRPNRVTGSGFWKATGIDKPIYSVKEPLECIGLKKSLVYYRGSAGKGTKTDWMMNEFRLPPHGHGKTTNFLNAKDITQEAEVWTLCRIFKRIPSYKKYTPDNWKEGNTKQNPTDSSSKTCSFESENYCGEPHVSPQESAVMQRIERSSSKPVHVDEQVDETNQWFKFVGETPYATSYSSLRDIPSDNDFFINGNWDELRPVVQLAVDPSFPSL
PdNAC044	MENASGFSKEDEKMELPPGFRFHPTDEELISHYLSPKVLDSCFCATAIGEVDLNNCEPWDLPWKAKMGEREWYFFCVRDRKYPTGLRTNRATDAGYWKATGKDKEIYKAKTLVGMKKTLVFYKGRAPKGEKTNWVMHEYRLEGKYSAYNLPKTAKNEWVICRIFQKSSGGKKTHISGLVRLGSFGNELRPSLLPPLMDSSPYNSDTRTTVCETSHVSCFSDPMEDQRTQDDIIDSFQHNHHHNSSNSNHNPLLASSSRSNPSAHLNPFDSNQITPNIGFLQHQDSVLMQDQSFLRMLLENQAPNLRRSAKTELSQDTGLSMDVSSVVSNREMVQDDPSYSSAPIEFDSLWNY
PdNAC045	MDEKNDMDKIDDVMLPGFRFHPTDEELVGFYLRRKIQQRHLPIELIKQVDIYKYDPWDLPKLASTGEKEWYFYCPRDRKYRNSARPNRVTGAGFWKATGTDRPIYSSEGSKCIGLKKSLVFYRGRAAKGIKTDWMMHEFRLPSLSESAPPPKKLLDKSLPANDAWAICRIFKKTNSMAQRALSHSWGSPFPEPTAASGLLNQGAHCTQFSSENMSCTTDIGSSIQFWSNNDLQQASNASYSAFDTLPYKPINPTGSKPSIFDADQFPNGFMFSPVEMSGPISPALIGDLSNTTGSIDFDGSQQQQFSGFSIKLSQNQMQGNMETGENEGGIRKNLSSSTSHANNNNNNNGQWGSIRPIAFPFSLGSDDDAWKPTLPSDSPPCPSDMSTSYSTNKCYT
PdNAC046	MARAWLINSRGLANKVKNAARSSAYQIKDCGANRDCPNCHFVIDNSDVLSEWPGLPAGVKFDPSDAELLEHLAAKCGVGNSKPHMFIDEFIPTLDGDNGIYYDHPANLPGSKNDGSSFHFFHKTINAYATGHRKRRKVDCHRSLAAEHVRWHKTGKTKPIMENGVQKGCKKIMVLYKSSKKGSKADKSNWVMHQYHLGTEDGEKEGEYVVSKIFYQQHKQSETNDNNLVIEDDVNALGTSPRTPITSAPNPPRPGKSVGCDDVPDEDVLHSSAKEAELVPGTQFGDNIGDTTWLAGESQADENCDLDCLEDTLLCKETFDSSTLLNGSFADGISSTDFPSNIYGVTGNSSTSCGIDLENIDLGTPPDFQLADLQFCSQDSLLGWLDRL
PdNAC047	MEKLPNFVINGGVKMPVGYRFHPTDEELVIHYLKRKVHAAPLPASIIPDFDVFHTHPWGLPGCGGDVREKRYFFYNQITANEIDDTKRAAGCGYWKPMGKEKQIVDPESSEAVGIRKTLVFCRRKRRYHETQTKTRWLMHEYQLLSSQVNPTHTQASKRELENWVVYRVFQRKRKPQRSSDIISQPSNSKRTRTQRLVEAITPSSSSCSSDITHLSSNANRLDHDQEENSSAAADN
PdNAC048	MESTDSSSGSQAHPQLPPGFRFHPTDEELVVHYLKKKAASAPLPVTIIAEVDLYKFDPWELPSKATFGEQEWYFFSPRDRKYPNGARPNRAATSGYWKATGTDKPILTSIGNQKVGVKKALVFYGGKPPKGIKTNWIMHEYRLVNNNNNNNNFSKPPDASNKKASLRLDDWVLCRIYKKNNAQRPMMDEDSSNNSMDGMFVHPSSILPAPPPPPPQPKHTTNYTALLENDDHEGFFEGILSSSDQQGSHSHHHQHHHDQFGGISTSSSKSNLPVKRPLSSSFWNDAGSMGTAAPAATTSSSSKRFHADLNSGISATAAGGVDESNSSFVSMLNQLPQGTAPFHPNALLGSLGDGVLRQQFQHPSMNWNS
PdNAC049	MTWCNDSDDERAIQIITPPPPPPPSHNNNEFRNITCPSCGHHIEFQDQAGIHDLPGLPAGVKFDPTDQEILQHLEAKVLSDTRKLHPLIDEFIPTLEGENGICYTHPEKLPGVNKDGQIRHFFHRPSKAYTTGTRKRRKVHTEEDGSETRWHKTGKTRPVLVGGAVKGFKKILVLYTNYGRQRKPEKTNWVMHQYHLGNNEEEKDGELVVSKVFYQTQPRQCGSSVKDVPMFDHHKGVNIRSGHGHDPLPIAKKAGLVEYYNPGGGFINYDHHNLHNQGGHNRESPPQLIPNLVVQGDGSSFIRLTADASKGKLERK
PdNAC050	MEVQNMMSDSNNIKEDANLLPGYRFHPTDEELVRFYLRRKVENKPIRLELIKLIDIYKYDPWDLPKASGIVGGKEWYFFCRRGKKYRNSVRPNRVTKSGFWKATGIDKPVYSVGDFHSCIGLKKSLVYYRGSAGKGTKTDWMMHEFRLPASSSKDDTSNIKNYTQEAEVWTLCRILKRDNNYSCRKYASNWQKATSNPKQIVADSSSKPCSPESDISFGALAANKDQFERSPIFYNDHVYEGNRFSAGDQLSLKGEVDPMVNSYISFSNPKEDEMLTSDGNWDELRPMVDCVLNPSLLYSCR
PdNAC051	MMAAGNGQLTVPPGFRFHPTDEELLYYYLRKKVSYEAIDLDVIREVDLNKLEPWDLKEKCRIGSGPQNEWYFFSHKDKKYPTGTRTNRATTAGFWKATGRDKAIHLANSKRIGMRKTLVFYTGRAPHGQKTDWIMHEYRLEDDNISADQVQQEDGWVVCRVFKKKNHNRGYQPEFAHHQDQEHDHFPNMKASVSHAPVLLDHHEPKQNHHHLEALYDYTSSFDHAGSMHLPQLFSPESAVASSFVSPNTINLNTMDIECSQNLLRLTSTAAAAAAGCGQLMQQQERSLINGGDWSFLDKLLTSHQSLDHHHSSHTKCNNPSSSAQQQLNNSHEHVGTSSTTQQRFPFQYLGCGTDLLKFSK
PdNAC052	MAPMSLPPGFRFHPTDEELVAYYLDRKINGLTIELEIIPEVDLYKCEPWDLPDKSFLPSKDMEWYFYSPRDRKYPNGSRTNRATRAGYWKATGKDRAVNSQRRAVGMKKTLVYYRGRAPHGIRTNWVMHEYRLVDSVCGNASSSLKDSYALCRVFKKTIQMPKNNKEEKPIGIDNAENDSVWVSSNEQLLMEDNSGINETASRGIETDQDENYSNHDYPKFLSDTSSSDLTQGTPTENGMGDDFQAPFASDEANSSADLSFGVHCSSNLIDQETYIPHNESLLNNYQFPYPPLELEDFPQINLAAETNASKPEIIDDYMSYDKFKDYMNGTFEEIFSLCSSQDNSAALPMQEL
PdNAC053	MDSNYTSTKDDHQYIDEDDVQLPGFRFHPTDEELVEFYLRRKVEKKAISIELIKSIDIYKHDPWDLPKAISTAGEKEWYFFCKRGRKYKNSIRPNRVTGSGFWKATGIDKPIHSHGGQGHACIGLKKTLVYYRGSAGKGTKTDWMMHEFRLPNPASSNEYIHRSSNTKNINSTDPQQEAEIWTLCRIFKRNVSYKKYTADWRGLSGAKRHPMDTVSSKKCTSDQDDLDQSNNYISFGTSDNIICYEEKKPVVNHTNMNNFNGSNQQLHAVGQLSSNMPATYPYMETFSDFSYQDLENELLNENWDELRSAAVHLAFDPTFLV
PdNAC054	MSNISMVEAKLPPGFRFHPRDEELVCDYLLKKVTQTDSTLMIEVDLNKCEPWDIPETACVGGKEWYFYSQRDRKYATGLRTNRATATGYWKATGKDRPILRKGSLVGMRKTLVFYRGRAPKGRKSDWVMHEFRLEGPFGLPKISSHKEDWVLCRVFYKNREIAAKPSMGISCYDDTSNSSLPALMDSYISFDGQPQTQPQPQPQPHHEYEQVPCFSIFSQSQTSPIFSHIDITGAHLEPNMPTKNNNNNPATFGALPNVTSFLDPFSCDKKVLKAVLSHLTKMEETSSYPTLNVKGSSPPSLGAGSSSENYLSEVGMPYIWSHY
PdNAC055	MGGYQVPVGYRFTPSEEELLLHYLLPRVNGNDYPKGVVPDCDLYGTKEPWEIWRDFHHSSPDDQEDIYVFTTLKKKTPNGSRFCRTVGVTGTGVWKGEDSGKKIRACGNDIGIRKRFRYMNPGSPHDDRWIMLEFQLDESLKETSGKSKLEERQNHEVDLPSSGEIQAQHVHDDQQQHIDASTEDQLFLEDYLMNDVEGEHDTMVNPSLLCTVRSAGHEY
PdNAC056	MGGYQVPVGYRFTPSEEELLLHYLLPRVNGNDYPKGVVPDCDLYGTKEPWEIWRDFHHSSPDDQEDIYVFTTLKKKTPNGSRFCRTVGVTGTGVWKGEDSGKKIRACGNDIGIRKRFRYMNPGSPHDDRWIMLEFQLDESLKETSGKSKLEERQNHEVDLPSSGEIQAQHVHDDQQQHIDASTEDQLFLEDYLMNDVEGEHDTMVNPSLLCTVRSAGHEY
PdNAC057	MDIMSFTGHFDHGSDTHLPPGFRFHPTDEELITYYLLKKVLDSSFTGRAIAEVDLNKCEPWELPDKAKMGEKEWYFFSLRDRKYPTGLRTNRATEAGYWKATGKDREIYSSKTCALVGMKKTLVFYRGRAPKGEKSNWVMHEYRLEGKFAYHYLSRSSKDEWVISRVFQKSSGSTTNGPGSKKTRMSNGSTSSISLYPEPSSPSSVSLPPLLDSSPYQNMNTAGLTDRDSCSYDSTIPKEHVSCFSTNPNSGFNLSSSCFDLAHAQPPPQPSFGGVSAFPSLRSLQENLQLPFFFSPMSGHQPVHVGSSGGSGGSTIDLGGLSSAGNWPTPPHQEEPRTVGPTELDCMWTYYKTECL
PdNAC058	MGVPETDPLSQLSLPPGFRFYPTDEELLVQYLCRKVAGYQFSLQIIAEIDLYKFDPWVLPSKAIFGEKEWYFFSPRDRKYPNGSRPNRVAGSGYWKATGTDKIITTEGRKVGIKKALVFYVGKAPKGTKTNWIMHEYRLIEPSRKNGSSKLDEWVLCRIYKKSSSSAAQKPMTTSVSSKEHSNGSSSSCSSQLDDVLEWLPEIDDRCFTLPRINSLKTLQQQQEDSKLGFQMGSGNFDWASLAGLNVVPELCPSNQPQQSQGQMNVNYSNNDMYVPSIPPLCHVESPPERLAKTVDEEVQSGFRTQRVDNSGFFQNSNVMTQNFCNPTDPYGYGTRLGRSGLGFGGAEK
PdNAC059	MESTDSSTASQQQQQQQPQPQPQPNLPPGFRFHPTDEELVVHYLKKKVTSAPLPVAIIAEIELYKFDPWELPAKATFGEQEWYFFSPRDRKYPNGARPNRAATSGYWKATGTDKPVLTSGGTQKVGVKKALVFYGGKPPKGIKTNWIMHEYRLADSKTSNKPPGCDLGNKKNSLRLDDWVLCRIYKKNNSHRPMDLEREDSMEDMMGPLMPPSISHVGHHQNMNLHLPKSNTNYGPPFIENDQIIFDGIISSTDGSASLSNGTSQLPLKRSIVPSLYWNDQEDDQTAGASSSKRVVQLHQLDSGTNNSVAASNNSTSIANLLSQLPQTPPLHQHAMLGSLGDGLFRTPYQLPGMNWFSESNLG
PdNAC060	MGPCAVDLPVGFYFHPKDSDLLGYYLHNKVFGKPMKYEVPKINLYGTSEPWKIWKDFGGDGLEIGEDLYFFTTLKTKGTRVSRKAGNGCWHGENSAKVLDPKNEQKVMGFSRRFHYKNPKSDQNGCWIMHEYSLKDYPSMPKSKNSSVSDDDGDQLVLCRIRKNDQKLHQNERKRKFKSAADDHGIDDAPVQSKSKIQKINIDDQDPIGLTSHEPEFVTNPIGLTQSNHQPEMIDDNQLLGDDFDEALNIAFSYLDGPTIIDNNTTPQMQSYSSMLLSAEREEMGNTLYKDHETECHTSQSFATVSEFIEVTDDIGFGTSEETSHEYLDVDDQIAQINMSEPDYLQLDDHVFEMSPFDDDDPQ
PdNAC061	MAPCESVVNLPVGFKFRPRDDQLLGYYLLNKVRGTSFMYDNVIPEMDLYGKIEPWDIWHEYGGHNLAKSEDLYFFTKLKSLSDKDSRVARTIGSGTWKGENSGTTVSDPMNEENDLGIWKRFHYENPKSVQDGCWIMHEYSLHPSLVKPKPNSTDQFVLCRIRKNDKGKRKLITAEEDNETDKPVQSQNKRQRPQQVTSFEEFIGNCTPMSEATGIDGSVSYLPTGLTQSQPDSSFATVVSSQARENYTDDVSQFHGGSDGDALMSDFSHLDTAPPFTEQALGSVCNQERASDVYETQQGLGLIDNNIGHWPNPFGSEEDQVNVLDFWMDYDLLNHLIDYDDDNDGPQQSSTAQFMGMGMENTSTASSEANMVIID
PdNAC062	MAPCESVVNLPVGFKFRPRDDQLLGYYLLNKVRGTSFMYDNVIPEMDLYGKIEPWDIWHEYGGHNLAKSEDLYFFTKLKSLSDKDSRVARTIGSGTWKGENSGTTVSDPKNEENDLGIWKRFHYENPKSVQDGCWIMHEYSLHPSLVKPKPNSTNQFVLCRIRKNDKGKRKLRTAEEDNETDNPVQSQNKRQRPQQVTSFEELIGNCTPMSEAAGVGGSVSYLPTELTQSQPDSSFAYPTTVVSSQPKANYTDAVSQFHGGGDGDALMNDFSHLDTAQPLTEQALGSYAVCNQERASDVYETQQGLGLTDNNIGYWPNPFGSEEDQVNAPDFSMDYDLLNHLINCDDDNDSPRQSSTAQFMGMGMENTCTVISEANMVIID
PdNAC063	MAPCESAVNLPVGFKFRPRDDQLLGYYLLNKVRGTSFMYENVIPEMDLYGKIEPWDIWHEYGGHNLAKGEDLYFFTKLKSLSDKDSRSARTIGSGTWKGENSGTTVSDPENKENDLGIWKRFHYENPKSVQDGCWIMHEYSLHPSLVKPKPNSTNQFVLCRIRKNDRGKRKLRTAEEDNETDTPVQSQNKRQRPQQVTSFEELIGDCTPMSEATGVGGNVSYLPTGLTQSQPDSSFASPTTAVSSQARANNTDDVSQFHGGGDGDALMSDFLLSDTAQPFTEQALGSYAVCNQERASDVYETQQGLVLTDNNIGYWPSPFGSEEDQVNALDFSMDYDLLDHLIDCDDDNDGPRQSSTAQFMGMGMENTTTASSEANMFIID
PdNAC064	MELVEQSHPHNKASVTSQVASYSLINKQSHAQAHLTHDLTQPNEPGNSFITSVSAGAELSDDESNSFNNNLKNEEDEFFDSFPPGYRFNPLDEELVVHYLKKKVLDQPLPPNRIIEVNLYRHNPEFLAEKYRKYGEAEWYFFTPRDRKYKNGSRPKRAAGNGYWKATGADKAVRSNGALVGFRKALVFYRGKPPKGDKTNWIMHEFRVKDSPVRRKRGENDMRLDNWVLCRIYKKVDKNSKRCETRNHVEDPLYPQPQIINGEGMEMEMEMEMEMSTLFDPMVEYDNKYSIMQNVYGVSNNGMVHSQLQAVLMNEVPSCPNIGHPQAIGARASSMPLLPDSLLESRYIDESTIHPDDLYNLKAFERSLYDTYQRQFPPVENFYPYLE
PdNAC065	MGSGSELELPPGFRFHPTDEELVNYYLCRKCAGQPLAVPIIKEIDLYKFDPWQLPDMALYGEKEWYFFSPRDRKYPNGSRPNRAAGTGYWKATGADKHIGKPKALGIKKALVFYAGKAPKGVKTNWIMHEYRLANVDRSASKKNNNNLRLDDWVLCRIYNKKGSIEKYNVAMERSKMTKYPEILHEQKPEMTQMPPPHTDMSSMDSAPRVQQTTDYSSCSEHVLSPEVTWEKEVQSELQWSSDELENSFNTLDNQFINYMDGFSDILEPFGAAQPQDQMDQQNMFAYLQTQF
PdNAC066	MFGMEDAVMSELSGEDINEQGLPPGFRFHPTDEELITFYLASKVYNGSFCGVDIAEVDLNRCEPWELPDMAKMGEREWYFFSLRDRKYPTGLRTNRATGTGYWKATGKDRQVYSASTGALLGMKKTLVFYKGRAPRGHKTKWVMHEYRLHGHLSSYGGHACKDEWVICRINHKTGDKKIPLQLDQVEVEAASSNYNCLPPLLESPTAAAKPTFLQQGQCPHQSHNPMQMRSPHPLPPFLFQHQENDLKSLINPVVSQPHLFSSFPINAFQTQSSFSPTTTNSNTALLTNDKNPSPLQSLLFKSLFSSHDQDCNNTIPKQCKTEPNYFSHFQTPANNNNNNCDLNLLNLMEKNHHHLHQPNTPYHQYNNHPNDPLLFDCLDYSVLGFPDAAGTATTVHEH…
PdNAC067	MGGASLPPGFRFHPTDEELVGYYLKRKVEGLEFELEVIPVIDLYKFDPWELPEKSFLPRCDMEWFFFCARDRKYPNGSRTNRATKAGYWKATGKDRKVVCQSTVTGYRKTLVFYRGRAPLGDRTDWIMHEYRFSDDLAQGPSGHQGVFALCRVIKKNENAQKTNDSHGEPKAKRVGSASNSGEDLSSTRISNEPLNISDDLSSRASYQHNESHYSSHVTSPYEVNPMAEFEPTSRETNPADFWVSPDFILDSSKDYPQLQEAMPNYFPQYKSAMASWQSYENTESPYSSYSNFTGDVTMANNANQVADMSPFSGHTGYMGYYGNEEMQFEGFDQPSSLRNPTSF
PdNAC068	MNTFSHVPPGFRFHPTDEELVDYYLRKKIASKRIDLDVIKDVDLYKIEPWDLQELCKIGTDDQNEWYFFSHKDKKYPTGTRTNRATKAGFWKATGRDKAIYSRNILIGMRKTLVFYKGRAPNGQKSDWIMHEYRLETSENGTPQEEGWVVCRVFKKRLATVRKMGDYESPCWYDQVSFMPELESPRRSISHPYASPYHQQQQHYSQCKQELDLQYNMPHHHHHDSFLQLPQLESPKVPQSAPYGSMLQSSTLTQEEQLQQHINQQQNMFNSSSSSLVLYNNNDQQSVDQVTDWRVLDKFVASQLSQDQQDASKEVTNYSNAASMFHVANMLANESSRRPDNENLGQDYASTSTSSCQIDLWK
PdNAC069	MTAVPFTISKPLPLLVCSSSFNSTLSPPRSFLFSFWFFFVIMAEDHMNLSINGQSQVPPGFRFHPTEEELLHYYLRKKVAFERIDLDVIREVDLNKLEPWDIQEKCKIGSTPQNDWYFFSHKDKKYPTGTRTNRATAAGFWKATGRDKIIYSGFRRIGLRKTLVFYKGRAPHGQKSDWIMHEYRLDESNTHDTTVCNSMAESMAEDGWVVCRVFKKKNYQKALESPKASFSMESSSNQIHSSRNDGVLDQILMYMGRTCKLENHDQSLNNLSERFMHLPRLESPTLPTFDQDRSFKACYQAIDEMLIDTPSSTNQASNGCDNNDPVEDHDEYPKTRLNDWATLDRLVASQLGQLNGQDQETSKHNLSCFGDPNMAFCSSPPHDHDHDHDVQLSYPYLRT…
PdNAC070	MDKFNFVRNGMIRLPPGFRFQPTDEELVFQYLRCKVFSCPLPASIIPEVNVCMYDPWDLPGDLEQERYFFSNKESKYRNGSRANRVTSSGYWKATGTDKKIVSSRRNHIVGKKKTLVFYRGKAPNGCKTDWVMHEYCLVNAETTASINTAENALNEKENWVLCRIFLKKRSCKTDDEEGIRVNNAEMVHAPQTNNNQSPVSSSSSCSSSSGITEVTSSSEAGDEEEISGCTKF
PdNAC071	MENVPAGMVEQYEQIDLPPGFRFHPTDEELISHYLHKKVIDISFSCKAIGEVDLNKSEPWDLPGKAKMGEKEWYFFCVRDRKYPTGLRTNRATEAGYWKATGKDKEIYKGKSLVGMKKTLVFYRGRAPKGEKSNWVMHEYRLEGKLSVHNLPKTAKNEWVICRVFEKNSGGKKTHISGFVRYGSLGNEMDPSGLPPLMDSSPYSSKTKLASESSYVPCFSNLDPTDVQRNQGIVDYMNNPLFGVSSNTSNFFPRAPFSNSFYSAQSAPVAANFPFPGSVLMQDQSILRALLENNGSNMRQSFKTEREMVSVSQETGLTSEMNTEISSVMSNLEMGRRPFGDQEAPAAAAGAVDLDNFWNY
PdNAC072	MMSSGQLPVGFRFMPTDKELVTHYLMNKVFDRPVPAAEAIQDIDATQFYSTHPKNLVTFSCGEREWFFFIHEDDENCSPSAQGRRNIRVVGNGVGFWKPNGSENPIHNEDGNVYASKIFLTYFSGSLRKAKKTHWKMVEYHLHSDSHTEAEYQVQRREWVLGQLKRGNAYNGL
PdNAC073	MQDSLPPGFRFHPTDEELITYYLCCKVSDASFTSKAVAVVDLNKCEPWDLPGKASMGEKEWYFFNLRDRKYPTGLRTNRATEAGYWKTTGKDKEIHRAGVLVGMKKTLVFYKGRAPRGEKSNWVMHEYRLENKHPFKSSKEEWVVCRVFQKSISLKKPQQTTTSSQQQQQTSIESPCEETNSIVNEFGDIELPNLNSNNIANSSTGLISTMSSTQSCYNNNINDHTSDVNMNWGAAREAAASALPTLTWPWPSNLLTPSNLSVNSLLLRALQLRSSNTGAATLDPSYSYNNNNININMEQGMPRPMSQFGSGTSADMNSNFQASSSTRDMMEAVPPQQHPEQPFNLDSIW
PdNAC074	MAPVGLPPGFRFHPTDEELVNYYLKRKINGQEIELDIIPEVDLYKCEPWELAEKSFLPSRDPEWYFFGPRDRKYPNGFRTNRATRAGYWKSTGKDRRVTCQNRAIGMKKTLVYYRGRAPQGIRTDWVMHEYRLDDKDSCSDDTSSSSSSSSPCAAIQDSFALCRVFKKNGICSEMEEQQGQYSASLIQERSSQGTTGSTTNFNDCETMSPDIPMTASSCLEEDDKDDSWMQFITDDPWMHQCSTNPAMPAEEHLSHVPFTN
PdNAC075	MTNYSGNRPVGFRFHPTDQELISYFLYKKAIAKQPLMASYSNIVHDFNLLGETEPWVVWDIFGGPDLIDEDLYFFSELKNLSPKGSRIKRKIEAGGTWSEAFSKKVYDETTGNPIGRKRNLRYENEGCEHHGKWLLEEYSLVVDQETQKIVLCRLKKNNRVWNKINNSSQELKEKPSNKKARKGLGSPRIKIEDEEPHRTSGLSTVYNNLDQELIIDTNYNAISNNICGDNKDNMLITSDFASAPVCFDYGGLIDEEYVFDVNELLATVEPQPLSFELPQMAETLEPLLSSDRAVDAWNSSGLENIYATNKKTSHIGSTFEKYFGNL
PdNAC076	MTQLLGFRFDPTDQEIIGFFLYKVVVANNPLTSMPPYNKVIYKCNLFGNKREPSEIWRDYGGDQLDDQDLYFVSELQRNGLRIQRKTGSCGTWSETETCQDVKDEVDEIIGRKRKFRYENRNTSGDHAGWLLDEYSLFEKGCKNRTSRNCYDFDVVICRLRRKCNMNKSGKKRKCSSQDQSNKKMKRDQSTKEMKTENSVGPQIMNDESNQLMINDITTCDQDYLIDTNHKSFNIDELFVELDREPPLLHSQQLPQIVESQEKPLPTSCLCINQFDGALEAAASNLSNFEYNSELARSTWQHNMNADDHQDPNLIFTVDELLAEDAEPLSTYALDDVYNVVSQPLDQNSCWSKSFMDQTYNSYIYSSIEEEIIADN
PdNAC077	MANSRNVSLAFHFHPTDQEIIRSILYKMVIGREPLNPSYHGIVHDEDLFGTKEPWKIWEDYGRDQLHDQDLYFLCQLKRINYCSSRTHRRIGREGTWSQRVAPKLIYDGNPNPIGSIRKLRYKNPKSEHNAEWFLDEYSLFVGDEGPGFDFVVCRLRKNHNKFDRIRASVHKKTNKAPQQIHERKRKSMHVLINIDEEVPHGCSSAKSHSSGL
PdNAC078	MANSGHVSLAFRFHPTDQEIIRSILYKMLVEREPLNLSYKGIVHDEDLFGTKEPWKIWEDYGGDQLHDQDLYFLCQLKRLNFSGSRTHRKVGCEGSWREGVASKLVYDGNANPIGRIRQLRYKNSKSEHHGGWYLDEYSLFVGDDGHDQTTLGINFVICRLRKNHRSGRIRAGVDKKTKKAPQQIHESKRKS
PdNAC079	MEKESTFPSSALQLLPPGFKFHPSDEELIVHYLRNKVISHPLPAQLITEINLYKYNPWELPNNALFGEDEWYFFSPRDRKYPNGVRPNRAAASGYWKAASSDKPILTSRGSKRIGVKKALVFYTGRAPKGFKTEWIMNEYRLLDDTVKPSRLKGSMRLDDWVLCRVQHRGNRSKNTCNSQDSYSTEFWRYPPKVEQTQPTYAELHADIITDFPYKDCQLLASTLSGQAPSPTETNSSVRFQGSKDSYEVRSNNMVKSTISISSSGIDSNTLKMKTTEENMKENHFPLINNRESKKIDENLLPSMRPAGNAINCYIPNHSQYDLLNARPTDPTNFEEFNEMTFPGTYFE
PdNAC080	MAEDGYAYDRVPPGYHFCPSEQELLLYYLRPKVNAEEVPGENHVVFDFNLYSDQPRKIWDHFQTTRQNDLKMSNDLYFFTELQTKTTNGSRVSRTVGGGTWKGEDGGKKICAPGTDHVIGIKKRFRYENKGSAEHGKWLMNEFELGQSLIHNRQY
PdNAC081	MEELPPGYRFYPTEEELVSFYLLNKLEGKRDDTRRVIPVVDIYSKEPWDLPKFSGELCHGDTEQWFFFTPRQQREAQGGRPNRTTASGYWKATGSPGYVYSSDNKVIGVKKTMVFYKGKAPTGRKTKWKMNEYRAIEADNPTTTTTSVPKYLRNEFRLCRVYVVSGSCRAFDRRPLEGSGETKHQLSESMGGTSTFSPKAPMVEKASSSDETYSYSEELADLPETYAGINSTNWEIIEGLKQPLWEWEQLNLL
PdNAC082	MGAVSKEAQLSIAASSMFPGFRFSPTDEELISYYLKNKLEGPEPGKSVEVIPEVDICNFEPWDLPAKSVIQSDNEWFFFSPRGRKYPNGSQSRRATEFGYWKATGKERNVKSTSNVIGTKRTLVFHMGRAPKGERTEWIMHEYCMNDKSQDSIVVCRLRKNSDFRLNDTTNGGSSSRNPLSTVHNSENAVSEVGIIDHDKPVECYSKKSTSSHDSHSTEQIDSASESNQKQTTEVTQTESSGHQKGSYDDFYADILNDDIIQLDEVSVSASADTLPVLANKSEAEQNSHQPMQAICNSEAIPFQGTANRRIHLRKRKEKFPAESLDGPNSHESPKTSADRMDDQHVLLYVIIIIILVLLALFLSKFCFTDIAGSVSFLVERFLPSQKHRE
PdNAC083	MEREQQTSDNIQLPAGFRFHPSDEELIVHYLKNKVTSSPLPATIITELDLYKYNPWELPAKASFGEEEWYFFTPRDRKYPNGSRPNRAAGLGYWKATGTDKHIFSSCGTKSIGVKKALVFYTGHPPKGVKTEWIMNEYRLLDTTMWSSKQKGSMRLDDWVLCRVRQKCNSSRSIWEDQNSPPSYKLGAYTKQADETCSKDTNPSIEMVRNYLYKDCPMLPYIFASPELPYTKTTSSISFLGSGDTKSCTTIHENDSSNKNNGQLLASSLESLINPFKRKPAAEGNGHHQSFVTPSKRICSREYQEEVSTSISRDGCAMNFWGVDQSGSAENNFNADQWSSMIQYQELSQLIGFQCK
PdNAC084	MMKNPESSLPPGFRFHPTDEELILHYLTKKVASTPLPVSIIAEVDIYKFDPWELPAKAAFGEKEWYFFSPRDRKYPNGARPNRAAASGYWKATGTDKTIVASLGGRQNVGVKKALVFYKGRPPKGIKTNWIMHEYRLPENPNNYTTTTKTMKLKDLSMRLDDWVLCRIYKKSNVSSSAAVPPIDHEEEVEEEEDFLHDVLLPSLKSPLPGLGHNMSTNNTDLKPQKSSSFSNLLDAMDYSLLTSFLADGQYSNPTGTGLQSTPNRFPCSGTTGVDQKPLFINDYSNISSSSSSSNSHLLQKLPQFNGLNLPGIPSTENRLKRHDHPIADDHGLLYPSKKYVNSNCSFNNATIQSDNISQGHLLNHSLLNHQQLVLSSPQFQFQG
PdNAC085	MEQDMVVNRRAEDQLIELPPGFRFHPTDEEIITSYLTEKVIDSSFVAIAIGEADLNKCEPWDLPKKAKMGEKEWYFFCQRDRKYPTGMRTNRATESGYWKATGKDKEIFNNKGKKAGCLVGMKKTLVFYRGRAPKGEKTNWVMHEYRLEGKISQYTNLSKAAKDEWVVCRVFHKNMGLKKINNTPTRMNSFGDHDLLDYSSLPPLMDPTSFNDNIMNNNDNKACGYGDHDVKPGTNLAPTAPSLSSAKASSSDDHHAINNNNYLSYFSIGGSGGQVQKPNYSFQVQPTNSYYQATSLSNNPNMLYPHHHQFQNPNPNPNPSSFWFQPNPNNSDYFQQGMIRVTNNTTSDHDEDDQAMLRAIAAANNNNNNNNNSNMNNETSSSAAAGFGARQCKVEQFS…
PdNAC086	MASTSDPAANKGKAPALYGGDDDDRHRDMVTKMMMMKEERVSMGIPPGWRFCPTDEELIVFYLRNRTWNNSRIIHLDIYDFTPMQLAEYFEIPEDPVMFYYTTRKRKYKNGKRPSRTANIGYWKATGKDTPIKEIDGSFGVKKSLVFYLGQQKEGKKTDWIMHEYTLQKEEFEACVLCKVYETSRGKNSRKNSRNEANTVSNDVGEQGTNPSTTRSQAEEDQALRFLPLPPPPPNIYCGSSSSSSSSNLAGQYDVHMTNHSAHALNNVSFPQCTWASNGLGAHPEVTTLAPMAHAQLENSIPLLRSMNIYDQDGYLLNENIEFYQSTAPYGFEAQSLPMYNNVSQPNNSGYGMAPTDTTEEEEELYLLHEPLPDFSFPIDDNAECVPFGMPVESAKPLN…
PdNAC087	MEESNIQVAHEIFDEAWLTDKYINDLPSGYRFVPTNEELIEEYLKKKIKNELLPINRFREVDVYKYHPEELTGMHNLLRESEWYFFSSRDRKYPNGSRPNRAADNHGYWKATGTDDKIKVNNEVIGQKRILDFYAGKHGEGVKTEWKMHEYVLSGNIAPSNGHKADGDMKLNDCVLCKIYKNKRVKKNKNKEIADSVQSANQHDHQEYPSPLIANSNSSSSSINHHYTAAGMSSTTVNTEFGEPPYYNESFQNGAWSNYPWPITSFNNDRTLDTAYTSHGLPMNTFSSPFSTDLEPINDTALADPSTSSQFPHDHAGEDDNNSFDI
PdNAC088	MEENNRFINDPIPDQVDLFINDPTNDAYFNSLPCGYRFAPTDAELVSSYLEGKVLNKEIPKNRFLDLDICLYHPRDLTGRITLIRESEWYFFTSRKRKYPKGQRPDRSAVDGFWKATGKAQDIEDSNGKVIGSKRTLDFYQGNHQDGKRTEWKMHEYTLDAPPNEISNTRVTQLDNCVLCKIYKNNKGGNNDSSTTQSDQRAEPSTNVVASQAFPDQQIQPVHQHDQYLVGQSSGASSSSTANKRPRDKPTPTILNTYVGNPTYYPHQQYPFQNQTSGNPPGPVHNNYQNLTQYNQNDQNLTQYDQNDQNLTQYDQNDQNDQNLTQYDMQSANIENHVQPRESFSSQPGFLPPVETSTYADQMPLVDSSSMQLPVHVRLYEQLLAARNKDGDFDKRLEH…
PdNAC089	MEDLPPGFRFYPTEEELVSFYLQKKLEGRREDLNRVMDRVIPVLYIYEYNPSDLPQFSGEACHGDPEQWFFFIPRQESEARGGRPRRLTTTGYWKATGSPSFVYSSNSNRAIGLKRTMVFYNGRAPHGRKTEWKMNEYKAIEAHHADQNQPLIASSSSNTPSAPTLRQEFSLCRVYKKSKCLRAFDRRPLGAEIMSNPSLNLNQTAAAHEGAGHQGQGSASHSRNPLMGSDQRTNSSSPESSSSGDHHGPQPPSQPAGEIGTLPMFIDNEALWDLEQLMINNNWL
PdNAC090	MMESIESTVPPGFRFHPTDEELVGYYLRKKVASQKIDLDVIRDIDLYRIEPWDLQERCRIGYEEQNEWYFFSHKDKKYPTGTRTNRATMAGFWKATGRDKSVYDKTKLIGMRKTLVFYKGRAPNGQKTDWIMHEYRLESEENGPPQEEGWVVCRAFKKRTSSQNKGIEGWDSSYFYEELNGVSSVVDPTEYMISRQPPSFLAQNFMCKQETEADSLNFMHSDHFVQLPQLESPSLPLISKRPSSMSLISENNIEVEDEPKKVTDWRALDKFVASQLSQEERYEGDGESSFGAHDDSEMALLLLQSSGRDDDQGNKLNGFLNSSPDGDIGICIFEK
PdNAC091	MNKSNLGSIRSSDLIDAKLEEHQMCGSKQCPGCGHKLEGKPDWLGLPAGVKFDPTDQELIEHLEAKVEGKDTKSHPLIDEFIPTIEGEDGICYTHPEKLPGVTRDGLSRHFFHRPSKAYTTGTRKRRKIQTECDLQGGETRWHKTGKTRPVMVNGKQKGCKKILVLYTNFGKNRKPEKTNWVMHQYHLGQHEEEKEGELVVSKIFYQTQPRQCNWSDRASATTGEGSSDIVPANSRRDSGSGSCSSKEIIPPHSHSHSHSHSHREHDQMSAVASGVAAAAPISSYSAMDIHQLKSDHFSFAPFRKSFDEVGIGGEASTAREGPASGTCEEMRGEHHHQRSVPQPHHHHHHHMAHEVVPDQHQQQQQQLHHQQIATAFHISRPSHPISTIISPPPLHHTS…
PdNAC092	MANSSTGGVPPGFRFHPTDEELLHYYLKKKVSFQKFDMEVIREVDLNKMEPWELQERCRIGSTPQNEWYFFSHKDRKYPTGSRTNRATNAGFWKATGRDKCIRNTFKKIGMRKTLVFYRGRAPHGQKTDWIMHEYRLEDGDDPQGNLSSEDGWVICRVFKKKNLFKVGNEGGSSSMNSSDHQQLNNTSSTNQARSFMHTQRDNEYLLRQQHSQAFELNNPGLHYAHLQPPPQYSLFQPQALIPTHKPLAGYDYTQLPSDDSPGHGMVKQLMTNPRDCESGSESLRYQACEPGLEVGTCEPNQAPMVAGGGGRDHHDQSGMNEWGMLDRLVTSHLGNDQDSSSKGARYDQNANAAASSVTQINNHLSLRGEMDFWGYGK
PdNAC093	MGKPPLPPGFRFSPTDVELVRYYLKRKVMGKRLHSNFIAEVDIHKYAPWDLPEKSGWQSGDLKWYFFCPTARKYPTGVRVQRGTECGYWKSTGKDRSVLYNGEVSGWKKILIFHKGRSPKGERTDWVMHEYRLEAKDLADSGVPHDSYVICMIFQKDGWGPKNGAQYGAPFKEEDWTDDDAEICSEAVPHENMPEPNLVVQSNCNSSVTTSGHSPKDIHLGPSESCISDVLPPSCNALQLVSSNHVTMEKLCGSGDDILPMLNCFTEGSTSLMKVNDKNEELGNVIHSGNASATPNVNGDDIYEDLGDLGKMAGVSEDGFYFSNVHNSICAPAQMQLGDNEQFLELDDLSW
PdNAC094	MGKSSLAPGFRFKPTDVELVQYYLKRKLLGKRLGFKVIAEVDIYKYDPWDLPDKSCWESGDLKWYFFCPREKKYRNGNRIQRATEGGYWKTTGKDRSVLYSGEVVGWIKTLIFHTGRAPRGDRTNWVMHEYRLEDQGLADRGVPLDSYVICMIFQKDGLGPKIGAQYGAPFKEEDWTDDEVETCSEAILHENMSEPNLVLPSNCNSSITTSGHSPKGIHTSPSESCISDVLPPSCNVHQLVSSNHVTMEKLHGSDDDILSMLNCFTEGSTSLMKENEKNEELGNVIPSGNASATPNFNSDDIYKDLGDLGKMARVSEDGYNFSNVHNSICAPAQMQLGDNEQFLELDDLSW
PdNAC095	MGKSSLAPGFRFKPTDVELVQYYLKRKLLGKRLGFKVIAEVDIYKYDPWDLPDKSCWDCGDLKWYFFCPREKKYRSGNRIQRATEGGYWKTTGKDRSVLYSGEIVGWIKTLIFHTGRAPSGDRTNWVMHEYRLEDQGLADRGVPLDSYVLCMIFQKEGLGPRIGAQYGAPFKEEDWSDDEVEITSEAVQVAITSEPDLGLPCNNVSPTVTNAHSVGDIGIGPSGSGIYDILPPFCEVSQPVSSNYVTLEMPLASVGDDIITMFDCFTEESTLYIDEPKKVEAKGRLETAQNANMPSTYSPEVICVGPSFESCGFDVLPPCNVNESVSCNFVTMENPPASNGDETLPIMDCFAEESKFLVNDNGKNEELNNLKHLGNATPHFNTSNIYKDLGDLENLGRV…
PdNAC096	MGSEDDPDILFRNGRFCAPGFRFHPTDEELVVYYLKRKICKKRLKLNVIAETDVYKWDPEELPGLSLLKTGDRQWFFFSPRDRKYPNGGRSNRATRHGYWKATGKDRNITCYSRSVGLKKTLVYYKGRAPSGERTDWVMHEYTLDEEELKRCRNVQEYYALYKVYKKSGPGPKNGEQYGAPFREEEWADDELPVINSSADRQIPVKQSVGVISVDPVKVNGEVHSALSDIEEFMKQIADEAVLELPQMNGYAYTIPQAVSEEETQSTVVDLYSREVVCPEPNTVFNPSDHQCNLQASFDFTQSDTSQIQRYEASEVTTSAPEIHEQGPPILREEDFLEMDDLLGPEPTISNIENPVDNLQFEGIDGLSEFDLYHDAAMFFHEMGPFDQGTVSHQQYMNS…
PdNAC097	MDHMESCVPPGFRFHPTEEELVGYYLKRKINSLQIDLDVIIDIDLYKIEPWDIQARCKLGYSEQNEWYFFSHKDKKYPTGTRTNRATAAGFWKATGRDKAVLSKNNIIGMRKTLVFYKGRAPNGNKTDWIMHEYRLQTSEHAPPQEEGWVVCRAFKKPSPSHRQGFEALKHAYYIREHNSHASSSNFGSEMHMVNPSQGFQYQSFGLDQQDHLISNHIFMGNQLTELPQLESPSISTSLANKQGVHEQQNNNITTEHYDDRRCNMNSSDQHIDWRNLDSLLEVPLIPQNYEQEAQNHHLLGCFPDL
PdNAC098	MSSISVSVNGKCQVPPGFRFQPTEEELLLYYLRKRVSCEKIDLDVIRDIDLTKLEPWDIQEKCKIGSLSQNDWYLFSHKDKKYPSGTRTNRATIAGFWKATGRDKVIYSNGRPIGLRKTLVFYNGRAPHGERSDWLMYEYRINGQVSDLNVSNAMGGAATEEEGWVVCHIFIKKKKNLKTLNSPSNSSFNYMGINTGRMLESYYDEGSLEQMFQQVERNCKEENKAEVVKYNTKPLIYTSNQVIGAPDPKSLHQIVSGLTSWAAFDRLIASQLNGHAA
PdNAC099	MSSISVSVNGKCQVPPGFRFQPTEEELLLYYLRKRVSCEKIDLDVIRDIDLTKLEPWDIQEKCKIGSLSQNDWYLFSHKDKKYPSGTRTNRATIAGFWKATGRDKVIYSNGRPIGLRKTLVFYNGRAPHGERSDWLMYEYRINGQVSDLNVSNAMGGAATEEEGWVVCHIFIKKKKNLKTLNSPSNSSFNYMGINTGRMLESYYDEGSLEQMFQQVERNCKEENKAEVVKYNTKPLIYTSNQVIGAPDPKSLHQIVSGLTSWAAFDRLIASQLNGHAA
PdNAC100	MAHHHNVPLGFRFHPTDQEIVGSFLHTLLVQRKPLMPPYSNFIRACDLFGKKLEPSEIWNKYGGPQLVDQDLYFLSGLKKLTTKRMDRSIGHGGTWSETESFKLIKDDNGNSNPIGRKRKFRYENKGSEEHTWWLLDEYSLFVGPKNDYNDRSYDFDFVICRMRKNDRASSKEINLIRSSRGQVQKKRSTNKKMKKDDQMGSTEESSSHVQQGYSSSLTGGELVVSYDNVDPIDLTFFEDNPIFNIEQILCETKVEDACSPSNSENVDNSYSKWTESYMEELMACI
PdNAC101	MAHHQNVPLGFRFHPTDKEIVGSFLHTLLVDRNPLMPPYSYFIRACNLFGNKLEPSEIWNKYGGPQLVDQDLYFLSGLKKLTPKRMDRSIGHGGTWSETESFKLIEDDNGNPNPIGRKRKFRYENKGSEEHTWWLLDEYSLFVGPKNDYNDRSYDFDFVICRMRKNDRALSKEINLKRSSQDQVQKKRSTNKKMKKDHQMGSTEESSSLVQQGHSSSITGGELVVSYDDVDPNDLTFFENNPIFNIEQILCETKVENACSPSNFENVNSSYSKWTESYMEELMACI
PdNAC102	MAANTKDQEQMTPEFELPGFRFHPTEEELLEFYLKSVVFGKRQRFDIIGFLNIYHHDPWDLPGLSKIGEREWYFFVPRDRKHGSGGRPNRTTETGFWKATGSDRKIVSLSDPKRIIGLRKTLVFYKGRAPRGTKTDWVMNEYRLPDNCHYLKVMVAWECVDLIGVSPRT
PdNAC103	MGLRDIGATLPPGFRFYPSDEELVCHYLFKKITNEEALKGTLVEIDLHICEPWQLPEVAKLNANEWYFFSFRDRKYATGFRTNRATTSGYWKATGKDRMVMEPGTGEIVGMRKTLVFYRNRAPNGIKTGWIMHEFRLETPHMPPKEDWVLCRVFHKGKGEENTKLSPHDFMLETTSCTVPLSMEKYSSPPTQDQTMPRGYNQIPSFSTPPPRHSHNQSNSLLNLLQFPQEKYRNNSFPELGTKNDDDYGFLWDMSLEETSFENGVAPDMDEMRFEMDHNSMVLL
PdNAC104	MSMTQANAMYVHQDLGISFLSEDLGIFVIKHKSKKAVWLMIVEGGMSRNMSTTEESVLDLLPKFRFHPSEEEMVNLLKNKVEGQDSQAMPDEIVDKPWDLPDNESIQLFCRFLKRMMQGKTSQSIPEIDVYKYEPWDLAELMFPDSPYQPRAWFSFSRPDYKYANSTRCNRATGKGFWKITGKPRQVKSRQLPKSVTCKKRTLTFHEGRVSKSRNTGWVRQEYYLTPTDPGSNPNQLSGFVLCRMKNKSTDNESDNKKQQDVSICVESADPGIAGCMASNSELDQAAGIHLIPEEHLTYKELEHVLLGSGNQNDGEPNGLVSSDFDDIIQELCAKGGEYLDSPSPPERPHQHQLPQLGNVPVTGDYIGSNSNNQAAAINHMIPHPEDFLTYKELEHVLG…
PdNAC105	MAPCESAVNLPVGFKFRPRDDQLLGYYLLNKVRGTSFMYENVIPEMDLYGKIEPWDIWHEYGGHNLAKGEDLYFFTKLKSLSDKDSRSARTIGSGTWKGENSGTTVSDPENKENDLGIWKRFHYENPKSVQDGCWIMHEYSLHPSLVKPKPNSTNQFVLCRIRKNDRGKRKLRTAEEDNETDTPVQSQNKRQRPQQVTSFEELIGDCTPMSEATGVGGSVSYLPTGLAQSQPDSSFACPTTVVSSQARANNTDDVSQFHGGGDGDALMSDFLLSDTAQPFTEQALGSYAVCNQERASDVYETQQGLVLTDNNIGYWPSPFGSEEDQVNALDFSMDYDLLDHLIDCDDDNDGPRQSSTAQFMGMGMENATTASSEANMFIID
PdNAC106	MAPNNIPMGFKFRPSDEELLGYYLLNKVRGSSFKYENVIPEFDLYGRIEPWDIWNQFGGNKLEDGDDLYFFTKLKSSSAKNTRMARTIGSGSWKAENSGKMVPDPKDKKNDLGMWKRLHYENPKSDQNGCWIMHEYSLRPSLVKPKPNSTHRFVVCRIRKNHIRKRKFTSTAAKETHGIPSLQSQNKKQRQQETSFDEYLIGDPTPMSQAIGGGPTETQSPQDCPFAYPITMVDDGDVLMGGFSPLVDSAQSFTEQAEFGSYNQERTECIIEFDETHATQQGLTDNNIGAAATEETGCQFGSENSQSDNVDFSIDYGWLHHLIQVDDDDVTTATPSGSQSIHQSAVNDEDRPAYDPSSQSLTAESALEFGMSSENQTGAQLGVGTESAQVNASEFQVHN…
