# Supplementary material for: Comprehensive Analyses of NAC Transcription Factor Family in Almond (Prunus dulcis) and Their Differential Gene Expression during Fruit Development
Source: Plants (Basel). 2021 Oct 16;10(10):2200. doi: 10.3390/plants10102200 (PMC8541688; doi:10.3390/plants10102200)
Supplement: Supplementary file 1 [file plants-10-02200-s001.zip › Supplementary Files/Supplementary Data S2.xlsx]

## Sheet: Sheet1
Supplementary Data S2. Cis regulatory elements with their start and end position in upstream region of PdNAC
Gene Name	Cis Elements	Start	End
PdNAC001	DRE core	1944	1944
PdNAC001	TC-rich repeats	328	328
PdNAC001	MBS	1938	1938
PdNAC001	CGTCA-motif	705	705
PdNAC002	ABRE	76	76
PdNAC002	ABRE	1212	1212
PdNAC002	MBS	1709	1709
PdNAC003	MBS	647	647
PdNAC003	MBS	1709	1709
PdNAC003	CGTCA-motif	821	821
PdNAC003	CGTCA-motif	1069	1069
PdNAC003	ABRE	1199	1199
PdNAC004	ABRE	1947	1947
PdNAC004	MBS	619	619
PdNAC004	DRE core	1453	1453
PdNAC005	ABRE	76	76
PdNAC005	ABRE	1212	1212
PdNAC005	MBS	1709	1709
PdNAC006	DRE core	449	449
PdNAC006	TC-rich repeats	1329	1329
PdNAC006	ABRE	222	222
PdNAC006	ABRE	223	223
PdNAC006	ABRE	392	392
PdNAC006	ABRE	1030	1030
PdNAC006	ABRE	1032	1032
PdNAC006	ABRE	1033	1033
PdNAC006	MBS	1351	1351
PdNAC006	MBS	1443	1443
PdNAC006	CGTCA-motif	210	210
PdNAC006	CGTCA-motif	390	390
PdNAC006	CGTCA-motif	1643	1643
PdNAC007	MBS	935	935
PdNAC007	ABRE	1141	1141
PdNAC008	MBS	790	790
PdNAC008	CGTCA-motif	1643	1643
PdNAC008	CGTCA-motif	1928	1928
PdNAC008	CGTCA-motif	1967	1967
PdNAC009	ABRE	218	218
PdNAC009	ABRE	950	950
PdNAC009	ABRE	1420	1420
PdNAC009	MBS	997	997
PdNAC009	CGTCA-motif	220	220
PdNAC009	CGTCA-motif	1860	1860
PdNAC010	CGTCA-motif	1929	1929
PdNAC011	CGTCA-motif	1107	1107
PdNAC011	CGTCA-motif	1161	1161
PdNAC011	CGTCA-motif	1170	1170
PdNAC011	CGTCA-motif	1571	1571
PdNAC012	DRE core	1769	1769
PdNAC012	CGTCA-motif	667	667
PdNAC012	CGTCA-motif	1066	1066
PdNAC012	CGTCA-motif	1342	1342
PdNAC012	TC-rich repeats	1718	1718
PdNAC012	TC-rich repeats	1778	1778
PdNAC012	TC-rich repeats	1926	1926
PdNAC012	ABRE	1162	1162
PdNAC012	ABRE	1656	1656
PdNAC012	ABRE	1918	1918
PdNAC013	ABRE	397	397
PdNAC013	ABRE	398	398
PdNAC013	ABRE	767	767
PdNAC013	ABRE	1686	1686
PdNAC013	ABRE	1688	1688
PdNAC013	ABRE	1689	1689
PdNAC013	ABRE	1695	1695
PdNAC013	ABRE	1698	1698
PdNAC013	ABRE	1878	1878
PdNAC013	ABRE	1883	1883
PdNAC013	ABRE	1937	1937
PdNAC013	CGTCA-motif	582	582
PdNAC013	CGTCA-motif	588	588
PdNAC013	CGTCA-motif	769	769
PdNAC013	CGTCA-motif	1915	1915
PdNAC014	MBS	429	429
PdNAC014	MBS	1023	1023
PdNAC014	TC-rich repeats	1066	1066
PdNAC014	ABRE	599	599
PdNAC015	ABRE	609	609
PdNAC015	ABRE	1061	1061
PdNAC015	ABRE	1629	1629
PdNAC015	ABRE	1630	1630
PdNAC015	ABRE	1651	1651
PdNAC015	ABRE	1808	1808
PdNAC015	ABRE	1835	1835
PdNAC015	ABRE	1837	1837
PdNAC015	ABRE	1838	1838
PdNAC015	ABRE	1918	1918
PdNAC015	ABRE	1919	1919
PdNAC015	ABRE	1952	1952
PdNAC015	ABRE	1954	1954
PdNAC015	ABRE	1955	1955
PdNAC015	MBSI	1901	1901
PdNAC015	CGTCA-motif	1649	1649
PdNAC015	CGTCA-motif	1766	1766
PdNAC015	DRE core	977	977
PdNAC015	DRE core	1684	1684
PdNAC015	DRE core	1700	1700
PdNAC016	TC-rich repeats	1024	1024
PdNAC016	ABRE	356	356
PdNAC016	ABRE	1318	1318
PdNAC016	ABRE	1327	1327
PdNAC016	ABRE	1894	1894
PdNAC016	CGTCA-motif	1896	1896
PdNAC016	MBS	155	155
PdNAC016	MBS	779	779
PdNAC017	CGTCA-motif	614	614
PdNAC017	MBS	1381	1381
PdNAC018	MBS	852	852
PdNAC018	CGTCA-motif	220	220
PdNAC018	CGTCA-motif	856	856
PdNAC018	CGTCA-motif	1166	1166
PdNAC018	CGTCA-motif	1592	1592
PdNAC018	TC-rich repeats	122	122
PdNAC018	ABRE	1692	1692
PdNAC019	CGTCA-motif	1970	1970
PdNAC019	TC-rich repeats	1943	1943
PdNAC020	CGTCA-motif	862	862
PdNAC020	CGTCA-motif	1169	1169
PdNAC020	CGTCA-motif	1181	1181
PdNAC020	CGTCA-motif	1512	1512
PdNAC020	ABRE	741	741
PdNAC020	ABRE	927	927
PdNAC020	ABRE	928	928
PdNAC020	ABRE	1740	1740
PdNAC020	ABRE	1741	1741
PdNAC021	TC-rich repeats	241	241
PdNAC021	TC-rich repeats	1482	1482
PdNAC021	CGTCA-motif	352	352
PdNAC021	DRE core	830	830
PdNAC022	ABRE	73	73
PdNAC022	ABRE	149	149
PdNAC022	MBS	1670	1670
PdNAC022	CGTCA-motif	1743	1743
PdNAC023	ABRE	444	444
PdNAC023	ABRE	445	445
PdNAC023	ABRE	1370	1370
PdNAC023	ABRE	1422	1422
PdNAC023	MBS	971	971
PdNAC023	CGTCA-motif	81	81
PdNAC023	CGTCA-motif	1113	1113
PdNAC024	CGTCA-motif	1032	1032
PdNAC024	CGTCA-motif	1049	1049
PdNAC024	ABRE	720	720
PdNAC025	ABRE	31	31
PdNAC025	ABRE	1320	1320
PdNAC025	TC-rich repeats	1288	1288
PdNAC025	TC-rich repeats	1426	1426
PdNAC025	CGTCA-motif	480	480
PdNAC025	DRE core	675	675
PdNAC026	ABRE	1663	1663
PdNAC026	ABRE	1832	1832
PdNAC026	MBS	1489	1489
PdNAC027	ABRE	86	86
PdNAC027	ABRE	88	88
PdNAC027	ABRE	604	604
PdNAC027	ABRE	607	607
PdNAC028	CGTCA-motif	427	427
PdNAC028	CGTCA-motif	1397	1397
PdNAC028	TC-rich repeats	1424	1424
PdNAC028	ABRE	432	432
PdNAC028	ABRE	760	760
PdNAC028	ABRE	1279	1279
PdNAC028	ABRE	1281	1281
PdNAC028	ABRE	1384	1384
PdNAC028	ABRE	1385	1385
PdNAC029	CGTCA-motif	898	898
PdNAC029	MBS	441	441
PdNAC029	MBS	1653	1653
PdNAC029	ABRE	118	118
PdNAC029	ABRE	231	231
PdNAC029	ABRE	429	429
PdNAC029	ABRE	1400	1400
PdNAC029	ABRE	1697	1697
PdNAC030	DRE core	1589	1589
PdNAC030	DRE core	1609	1609
PdNAC030	CGTCA-motif	271	271
PdNAC030	CGTCA-motif	326	326
PdNAC030	CGTCA-motif	1249	1249
PdNAC030	MBS	692	692
PdNAC030	MBS	1531	1531
PdNAC031	TC-rich repeats	260	260
PdNAC031	MBS	914	914
PdNAC031	MBS	1205	1205
PdNAC031	CGTCA-motif	337	337
PdNAC031	CGTCA-motif	1566	1566
PdNAC031	CGTCA-motif	1617	1617
PdNAC032	MBS	765	765
PdNAC032	MBS	1029	1029
PdNAC032	MBS	1846	1846
PdNAC032	CGTCA-motif	232	232
PdNAC032	ABRE	1125	1125
PdNAC032	TC-rich repeats	155	155
PdNAC032	TC-rich repeats	1098	1098
PdNAC033	TC-rich repeats	943	943
PdNAC033	MBS	548	548
PdNAC033	MBS	1789	1789
PdNAC033	CGTCA-motif	519	519
PdNAC034	ABRE	1922	1922
PdNAC034	TC-rich repeats	1263	1263
PdNAC034	TC-rich repeats	1341	1341
PdNAC034	CGTCA-motif	1558	1558
PdNAC034	CGTCA-motif	1919	1919
PdNAC034	MBS	917	917
PdNAC035	MBS	434	434
PdNAC035	MBS	843	843
PdNAC035	MBS	1866	1866
PdNAC035	CGTCA-motif	1502	1502
PdNAC035	CGTCA-motif	1507	1507
PdNAC035	CGTCA-motif	1544	1544
PdNAC035	CGTCA-motif	1659	1659
PdNAC035	ABRE	385	385
PdNAC035	ABRE	1405	1405
PdNAC035	ABRE	1505	1505
PdNAC035	ABRE	1542	1542
PdNAC036	MBS	434	434
PdNAC036	MBS	843	843
PdNAC036	MBS	1866	1866
PdNAC036	CGTCA-motif	1502	1502
PdNAC036	CGTCA-motif	1507	1507
PdNAC036	CGTCA-motif	1544	1544
PdNAC036	CGTCA-motif	1659	1659
PdNAC036	ABRE	385	385
PdNAC036	ABRE	1405	1405
PdNAC036	ABRE	1505	1505
PdNAC036	ABRE	1542	1542
PdNAC037	CGTCA-motif	1607	1607
PdNAC037	TC-rich repeats	1042	1042
PdNAC037	TC-rich repeats	1354	1354
PdNAC038	CGTCA-motif	542	542
PdNAC038	ABRE	19	19
PdNAC038	ABRE	20	20
PdNAC038	ABRE	1760	1760
PdNAC039	MBS	866	866
PdNAC039	CGTCA-motif	437	437
PdNAC039	ABRE	899	899
PdNAC039	ABRE	1249	1249
PdNAC039	DRE core	1504	1504
PdNAC040	ABRE	667	667
PdNAC040	DRE core	540	540
PdNAC040	MBS	320	320
PdNAC041	CGTCA-motif	181	181
PdNAC041	ABRE	260	260
PdNAC041	ABRE	363	363
PdNAC041	ABRE	364	364
PdNAC041	ABRE	1383	1383
PdNAC041	ABRE	1686	1686
PdNAC041	ABRE	1689	1689
PdNAC041	MBS	41	41
PdNAC041	MBS	449	449
PdNAC041	MBS	645	645
PdNAC041	MBS	681	681
PdNAC042	TC-rich repeats	1233	1233
PdNAC043	MBS	1698	1698
PdNAC043	CGTCA-motif	136	136
PdNAC043	ABRE	246	246
PdNAC043	ABRE	248	248
PdNAC043	ABRE	249	249
PdNAC043	ABRE	406	406
PdNAC043	ABRE	407	407
PdNAC043	ABRE	628	628
PdNAC043	ABRE	648	648
PdNAC043	ABRE	649	649
PdNAC044	MBS	142	142
PdNAC044	MBS	1218	1218
PdNAC044	CGTCA-motif	1	1
PdNAC044	CGTCA-motif	52	52
PdNAC044	CGTCA-motif	485	485
PdNAC044	CGTCA-motif	944	944
PdNAC044	ABRE	3	3
PdNAC044	ABRE	19	19
PdNAC044	ABRE	20	20
PdNAC044	ABRE	82	82
PdNAC044	ABRE	1861	1861
PdNAC045	MBS	1169	1169
PdNAC045	ABRE	590	590
PdNAC045	ABRE	1176	1176
PdNAC045	ABRE	1181	1181
PdNAC045	CGTCA-motif	1178	1178
PdNAC046	ABRE	717	717
PdNAC046	ABRE	1401	1401
PdNAC046	CGTCA-motif	1346	1346
PdNAC046	CGTCA-motif	1779	1779
PdNAC047	CGTCA-motif	1672	1672
PdNAC047	CGTCA-motif	1841	1841
PdNAC048	MBS	1968	1968
PdNAC048	CGTCA-motif	1363	1363
PdNAC048	CGTCA-motif	1758	1758
PdNAC048	CGTCA-motif	1845	1845
PdNAC048	CGTCA-motif	1870	1870
PdNAC048	ABRE	1361	1361
PdNAC049	CGTCA-motif	708	708
PdNAC049	CGTCA-motif	1591	1591
PdNAC049	DRE core	502	502
PdNAC049	ABRE	255	255
PdNAC049	ABRE	272	272
PdNAC049	ABRE	274	274
PdNAC049	ABRE	286	286
PdNAC049	ABRE	288	288
PdNAC049	ABRE	614	614
PdNAC049	ABRE	615	615
PdNAC049	ABRE	1083	1083
PdNAC049	ABRE	1887	1887
PdNAC049	MBS	156	156
PdNAC049	MBS	651	651
PdNAC050	MBS	1563	1563
PdNAC050	ABRE	970	970
PdNAC050	ABRE	1112	1112
PdNAC051	ABRE	1689	1689
PdNAC052	CGTCA-motif	8	8
PdNAC052	CGTCA-motif	1368	1368
PdNAC052	TC-rich repeats	638	638
PdNAC053	ABRE	347	347
PdNAC054	ABRE	1552	1552
PdNAC054	ABRE	1554	1554
PdNAC054	CGTCA-motif	1134	1134
PdNAC054	CGTCA-motif	1597	1597
PdNAC055	ABRE	777	777
PdNAC055	ABRE	867	867
PdNAC055	ABRE	1867	1867
PdNAC055	CGTCA-motif	681	681
PdNAC055	CGTCA-motif	1328	1328
PdNAC055	MBS	1274	1274
PdNAC056	ABRE	362	362
PdNAC056	ABRE	407	407
PdNAC056	ABRE	419	419
PdNAC056	ABRE	1079	1079
PdNAC056	ABRE	1081	1081
PdNAC056	ABRE	1103	1103
PdNAC056	ABRE	1384	1384
PdNAC056	ABRE	1385	1385
PdNAC057	ABRE	27	27
PdNAC058	ABRE	767	767
PdNAC058	ABRE	768	768
PdNAC058	ABRE	929	929
PdNAC058	ABRE	968	968
PdNAC058	ABRE	1511	1511
PdNAC058	ABRE	1607	1607
PdNAC058	ABRE	1608	1608
PdNAC058	ABRE	1615	1615
PdNAC058	ABRE	1617	1617
PdNAC058	ABRE	1618	1618
PdNAC058	ABRE	1642	1642
PdNAC058	ABRE	1939	1939
PdNAC058	DRE core	1638	1638
PdNAC058	DRE core	1838	1838
PdNAC058	CGTCA-motif	1789	1789
PdNAC059	CGTCA-motif	669	669
PdNAC059	CGTCA-motif	718	718
PdNAC059	CGTCA-motif	959	959
PdNAC059	CGTCA-motif	1757	1757
PdNAC059	ABRE	787	787
PdNAC059	ABRE	1686	1686
PdNAC059	ABRE	1687	1687
PdNAC059	ABRE	1715	1715
PdNAC059	ABRE	1717	1717
PdNAC059	ABRE	1718	1718
PdNAC060	TC-rich repeats	1256	1256
PdNAC060	MBS	658	658
PdNAC061	ABRE	141	141
PdNAC061	ABRE	546	546
PdNAC061	ABRE	561	561
PdNAC061	ABRE	1093	1093
PdNAC061	TC-rich repeats	1677	1677
PdNAC061	CGTCA-motif	1095	1095
PdNAC062	CGTCA-motif	1116	1116
PdNAC062	CGTCA-motif	1175	1175
PdNAC062	ABRE	192	192
PdNAC062	ABRE	269	269
PdNAC062	ABRE	304	304
PdNAC062	ABRE	609	609
PdNAC062	ABRE	610	610
PdNAC062	ABRE	815	815
PdNAC062	ABRE	817	817
PdNAC062	ABRE	818	818
PdNAC062	ABRE	892	892
PdNAC062	ABRE	894	894
PdNAC062	ABRE	895	895
PdNAC062	ABRE	1114	1114
PdNAC063	MBS	18	18
PdNAC063	CGTCA-motif	759	759
PdNAC063	ABRE	438	438
PdNAC063	ABRE	439	439
PdNAC063	ABRE	728	728
PdNAC063	TC-rich repeats	874	874
PdNAC064	MBS	45	45
PdNAC064	MBS	1831	1831
PdNAC064	CGTCA-motif	1253	1253
PdNAC064	CGTCA-motif	1464	1464
PdNAC064	ABRE	75	75
PdNAC064	ABRE	958	958
PdNAC064	ABRE	1056	1056
PdNAC064	ABRE	1844	1844
PdNAC064	ABRE	1934	1934
PdNAC065	MBS	1564	1564
PdNAC065	DRE core	1328	1328
PdNAC065	ABRE	88	88
PdNAC065	ABRE	444	444
PdNAC065	ABRE	785	785
PdNAC065	ABRE	1298	1298
PdNAC065	ABRE	1621	1621
PdNAC065	ABRE	1795	1795
PdNAC065	ABRE	1797	1797
PdNAC065	ABRE	1798	1798
PdNAC065	TC-rich repeats	2	2
PdNAC065	CGTCA-motif	1510	1510
PdNAC065	CGTCA-motif	1527	1527
PdNAC065	CGTCA-motif	1691	1691
PdNAC065	CGTCA-motif	1751	1751
PdNAC066	CGTCA-motif	950	950
PdNAC066	CGTCA-motif	1365	1365
PdNAC066	ABRE	81	81
PdNAC066	ABRE	161	161
PdNAC066	ABRE	856	856
PdNAC066	ABRE	857	857
PdNAC066	TC-rich repeats	374	374
PdNAC066	DRE core	866	866
PdNAC067	CGTCA-motif	1406	1406
PdNAC067	ABRE	171	171
PdNAC067	TC-rich repeats	928	928
PdNAC067	TC-rich repeats	1149	1149
PdNAC067	MBS	1057	1057
PdNAC068	ABRE	243	243
PdNAC068	ABRE	244	244
PdNAC068	ABRE	1368	1368
PdNAC068	TC-rich repeats	220	220
PdNAC068	TC-rich repeats	1222	1222
PdNAC068	CGTCA-motif	205	205
PdNAC070	CGTCA-motif	209	209
PdNAC070	MBS	1006	1006
PdNAC071	CGTCA-motif	438	438
PdNAC071	CGTCA-motif	1297	1297
PdNAC071	CGTCA-motif	1735	1735
PdNAC071	ABRE	1737	1737
PdNAC072	MBS	21	21
PdNAC072	ABRE	1049	1049
PdNAC072	ABRE	1441	1441
PdNAC072	ABRE	1484	1484
PdNAC072	CGTCA-motif	1030	1030
PdNAC072	CGTCA-motif	1486	1486
PdNAC073	ABRE	187	187
PdNAC073	MBS	577	577
PdNAC074	DRE core	44	44
PdNAC074	ABRE	1784	1784
PdNAC074	CGTCA-motif	1576	1576
PdNAC074	MBS	959	959
PdNAC075	MBS	91	91
PdNAC075	MBS	616	616
PdNAC075	ABRE	506	506
PdNAC076	MBS	770	770
PdNAC076	MBS	1919	1919
PdNAC076	ABRE	476	476
PdNAC076	ABRE	477	477
PdNAC076	CGTCA-motif	1681	1681
PdNAC077	MBS	1223	1223
PdNAC078	TC-rich repeats	149	149
PdNAC078	TC-rich repeats	1163	1163
PdNAC078	ABRE	360	360
PdNAC078	CGTCA-motif	362	362
PdNAC078	CGTCA-motif	1845	1845
PdNAC078	MBS	1530	1530
PdNAC079	TC-rich repeats	14	14
PdNAC079	ABRE	952	952
PdNAC079	MBS	202	202
PdNAC079	MBS	250	250
PdNAC080	CGTCA-motif	803	803
PdNAC080	CGTCA-motif	1482	1482
PdNAC080	CGTCA-motif	1635	1635
PdNAC080	ABRE	801	801
PdNAC080	ABRE	957	957
PdNAC080	ABRE	990	990
PdNAC080	MBS	1381	1381
PdNAC081	MBS	266	266
PdNAC081	DRE core	329	329
PdNAC081	ABRE	1514	1514
PdNAC081	ABRE	1515	1515
PdNAC081	CGTCA-motif	877	877
PdNAC081	CGTCA-motif	880	880
PdNAC081	CGTCA-motif	1743	1743
PdNAC082	DRE core	1192	1192
PdNAC082	MBS	796	796
PdNAC082	ABRE	456	456
PdNAC082	ABRE	669	669
PdNAC082	ABRE	1510	1510
PdNAC082	ABRE	1974	1974
PdNAC082	TC-rich repeats	1088	1088
PdNAC083	ABRE	102	102
PdNAC083	ABRE	136	136
PdNAC083	ABRE	497	497
PdNAC083	ABRE	1016	1016
PdNAC083	CGTCA-motif	104	104
PdNAC083	CGTCA-motif	138	138
PdNAC083	TC-rich repeats	189	189
PdNAC083	TC-rich repeats	789	789
PdNAC084	ABRE	1422	1422
PdNAC084	ABRE	1424	1424
PdNAC084	ABRE	1425	1425
PdNAC084	TC-rich repeats	909	909
PdNAC084	DRE core	1956	1956
PdNAC085	CGTCA-motif	912	912
PdNAC086	MBS	1310	1310
PdNAC086	ABRE	603	603
PdNAC086	ABRE	625	625
PdNAC086	ABRE	761	761
PdNAC086	ABRE	776	776
PdNAC087	DRE core	1384	1384
PdNAC087	CGTCA-motif	877	877
PdNAC087	CGTCA-motif	900	900
PdNAC087	TC-rich repeats	718	718
PdNAC087	TC-rich repeats	1987	1987
PdNAC087	ABRE	348	348
PdNAC087	ABRE	805	805
PdNAC087	ABRE	807	807
PdNAC087	ABRE	808	808
PdNAC087	ABRE	849	849
PdNAC087	ABRE	1201	1201
PdNAC087	ABRE	1203	1203
PdNAC087	ABRE	1204	1204
PdNAC088	ABRE	395	395
PdNAC088	MBS	1235	1235
PdNAC089	CGTCA-motif	689	689
PdNAC089	CGTCA-motif	905	905
PdNAC089	CGTCA-motif	1484	1484
PdNAC089	CGTCA-motif	1606	1606
PdNAC089	CGTCA-motif	1759	1759
PdNAC089	ABRE	458	458
PdNAC089	ABRE	564	564
PdNAC089	ABRE	653	653
PdNAC089	ABRE	654	654
PdNAC090	DRE core	415	415
PdNAC090	MBS	1483	1483
PdNAC090	ABRE	386	386
PdNAC090	ABRE	388	388
PdNAC090	ABRE	389	389
PdNAC090	ABRE	419	419
PdNAC090	ABRE	1076	1076
PdNAC090	CGTCA-motif	517	517
PdNAC090	CGTCA-motif	1869	1869
PdNAC090	CGTCA-motif	1872	1872
PdNAC090	TC-rich repeats	1536	1536
PdNAC091	DRE core	126	126
PdNAC091	ABRE	1531	1531
PdNAC091	CGTCA-motif	655	655
PdNAC091	CGTCA-motif	1229	1229
PdNAC092	CGTCA-motif	525	525
PdNAC092	CGTCA-motif	1752	1752
PdNAC092	MBS	756	756
PdNAC092	MBS	1119	1119
PdNAC092	ABRE	1827	1827
PdNAC092	TC-rich repeats	1553	1553
PdNAC092	DRE core	1734	1734
PdNAC093	MBS	80	80
PdNAC093	MBS	1223	1223
PdNAC093	MBS	1318	1318
PdNAC093	CGTCA-motif	1996	1996
PdNAC094	ABRE	730	730
PdNAC094	CGTCA-motif	430	430
PdNAC094	DRE core	1715	1715
PdNAC095	ABRE	1007	1007
PdNAC095	ABRE	1008	1008
PdNAC095	ABRE	1386	1386
PdNAC095	ABRE	1388	1388
PdNAC095	ABRE	1389	1389
PdNAC096	MBS	1526	1526
PdNAC096	CGTCA-motif	391	391
PdNAC096	ABRE	469	469
PdNAC096	ABRE	913	913
PdNAC096	ABRE	914	914
PdNAC096	ABRE	1005	1005
PdNAC096	ABRE	1006	1006
PdNAC097	TC-rich repeats	1389	1389
PdNAC097	CGTCA-motif	472	472
PdNAC097	CGTCA-motif	1164	1164
PdNAC097	CGTCA-motif	1666	1666
PdNAC097	ABRE	1312	1312
PdNAC098	MBS	1856	1856
PdNAC098	DRE core	608	608
PdNAC098	TC-rich repeats	1684	1684
PdNAC098	CGTCA-motif	505	505
PdNAC098	CGTCA-motif	1798	1798
PdNAC099	TC-rich repeats	951	951
PdNAC099	CGTCA-motif	1565	1565
PdNAC099	ABRE	682	682
PdNAC099	ABRE	1560	1560
PdNAC099	ABRE	1881	1881
PdNAC100	MBS	1325	1325
PdNAC100	DRE core	1729	1729
PdNAC100	ABRE	64	64
PdNAC100	ABRE	626	626
PdNAC100	ABRE	891	891
PdNAC101	ABRE	6	6
PdNAC101	ABRE	54	54
PdNAC101	ABRE	102	102
PdNAC101	ABRE	1684	1684
PdNAC101	CGTCA-motif	1939	1939
PdNAC102	MBS	16	16
PdNAC102	MBS	617	617
PdNAC102	CGTCA-motif	1380	1380
PdNAC102	CGTCA-motif	1938	1938
PdNAC102	TC-rich repeats	989	989
PdNAC102	ABRE	511	511
PdNAC103	CGTCA-motif	48	48
PdNAC103	CGTCA-motif	62	62
PdNAC103	CGTCA-motif	1557	1557
PdNAC103	ABRE	46	46
PdNAC103	ABRE	64	64
PdNAC103	ABRE	795	795
PdNAC103	ABRE	1298	1298
PdNAC103	ABRE	1299	1299
PdNAC103	ABRE	1549	1549
PdNAC104	ABRE	18	18
PdNAC104	ABRE	20	20
PdNAC104	ABRE	21	21
PdNAC104	ABRE	110	110
PdNAC104	ABRE	112	112
PdNAC104	ABRE	113	113
PdNAC104	ABRE	206	206
PdNAC104	ABRE	208	208
PdNAC104	ABRE	939	939
PdNAC104	CGTCA-motif	944	944
PdNAC104	MBS	1224	1224
PdNAC105	MBS	1776	1776
PdNAC105	DRE core	84	84
PdNAC105	CGTCA-motif	1520	1520
PdNAC105	TC-rich repeats	288	288
PdNAC105	TC-rich repeats	360	360
PdNAC105	ABRE	80	80
PdNAC105	ABRE	494	494
PdNAC105	ABRE	1728	1728
PdNAC106	DRE core	495	495
PdNAC106	MBS	215	215
PdNAC106	CGTCA-motif	383	383
PdNAC106	CGTCA-motif	1205	1205
PdNAC106	ABRE	352	352
PdNAC106	ABRE	947	947
PdNAC106	ABRE	948	948
PdNAC106	ABRE	1203	1203
PdNAC106	ABRE	1934	1934
PdNAC106	ABRE	1935	1935
