# Supplementary material for: Comprehensive Analyses of NAC Transcription Factor Family in Almond (Prunus dulcis) and Their Differential Gene Expression during Fruit Development
Source: Plants (Basel). 2021 Oct 16;10(10):2200. doi: 10.3390/plants10102200 (PMC8541688; doi:10.3390/plants10102200)
Supplement: Supplementary file 1 [file plants-10-02200-s001.zip › Supplementary Files/Supplementary Table S1.xlsx]

## Sheet: Sheet1
Supplementary Table S1
Gene Name	Gene ID	Protein ID	Chr No.	Start	End	Protein Length	Molecular Weight	Isoelectric Point
PdNAC001	LOC117616235	XP_034201375.1	1	4572577	4573152	191	22.2983	9.43
PdNAC002	LOC117635917	XP_034226235.1	1	8562636	8563625	329	37.3776	4.76
PdNAC003	LOC117636006	XP_034226351.1	1	8583313	8584185	290	33.212	4.84
PdNAC004	LOC117636529	XP_034226999.1	1	8810962	8811951	329	37.3776	4.76
PdNAC005	LOC117637074	XP_034227770.1	1	9006530	9007519	329	37.3776	4.76
PdNAC006	LOC117615524	XP_034200514.1	1	20491774	20493596	258	29.3963	9.27
PdNAC007	LOC117615921	XP_034200993.1	1	24606719	24608604	481	53.4758	6.76
PdNAC008	LOC117615130	XP_034200033.1	1	24809160	24810589	288	33.1654	7.01
PdNAC009	LOC117616149	XP_034201265.1	1	25265853	25267820	258	29.5309	5
PdNAC010	LOC117614315	XP_034198966.1	1	25271845	25274021	261	30.0049	5.14
PdNAC011	LOC117616416	XP_034201622.1	1	26482020	26485510	453	51.4641	4.83
PdNAC012	LOC117616588	XP_034201841.1	1	31009191	31012413	382	42.3774	6.61
PdNAC013	LOC117616792	XP_034202099.1	1	33743322	33746335	287	33.1067	9.45
PdNAC014	LOC117615956	XP_034201034.1	1	34932934	34946419	856	95.9223	8.55
PdNAC015	LOC117634930	XP_034225107.1	1	37369702	37371615	298	34.2815	8.09
PdNAC016	LOC117615024	XP_034199878.1	1	41901656	41903191	208	23.7983	4.83
PdNAC017	LOC117614447	XP_034199153.1	1	43757597	43760135	464	52.5	6.36
PdNAC018	LOC117617758	XP_034203173.1	2	10655500	10661532	632	68.9087	5.75
PdNAC019	LOC117617068	XP_034202206.1	2	10685128	10689063	591	66.1873	4.53
PdNAC020	LOC117618320	XP_034203801.1	2	19132732	19138838	418	47.3513	6.11
PdNAC021	LOC117620174	XP_034206197.1	2	19469960	19476361	640	68.2437	4.8
PdNAC022	LOC117618327	XP_034203809.1	2	19480036	19480897	254	27.9943	4.88
PdNAC023	LOC117617167	XP_034202338.1	2	19483183	19486919	521	56.3216	4.67
PdNAC024	LOC117620000	XP_034205972.1	2	19492578	19496050	298	33.222	5.49
PdNAC025	LOC117618328	XP_034203810.1	2	19501309	19505458	479	54.2244	4.74
PdNAC026	LOC117620352	XP_034206415.1	2	19505576	19508325	514	57.0961	4.82
PdNAC027	LOC117619225	XP_034205017.1	2	19532482	19536276	454	51.0215	4.6
PdNAC028	LOC117620267	XP_034206310.1	2	19538008	19541486	467	52.9948	4.79
PdNAC029	LOC117618330	XP_034203812.1	2	19548863	19555319	891	101.736	5.07
PdNAC030	LOC117619730	XP_034205634.1	2	19565308	19567843	449	52.4499	4.8
PdNAC031	LOC117619732	XP_034205635.1	2	19569887	19572387	447	52.1827	4.79
PdNAC032	LOC117619728	XP_034205631.1	2	19574536	19577500	461	53.2816	5.92
PdNAC033	LOC117619729	XP_034205632.1	2	19578203	19581188	458	53.6522	8.09
PdNAC034	LOC117619733	XP_034205639.1	2	19581442	19586321	439	49.9326	6.2
PdNAC035	LOC117617436	XP_034202696.1	2	19588573	19598206	459	53.0154	6.52
PdNAC036	LOC117618331	XP_034203813.1	2	19600480	19603193	459	53.2307	6.4
PdNAC037	LOC117617694	XP_034203072.1	2	19721415	19722855	168	19.7424	6.43
PdNAC038	LOC117617695	XP_034203073.1	2	19724929	19726112	164	19.5283	8.86
PdNAC039	LOC117619215	XP_034205000.1	2	23667165	23669927	321	37.0343	6.09
PdNAC040	LOC117619314	XP_034205126.1	2	25655054	25658331	544	60.9182	4.93
PdNAC041	LOC117622173	XP_034208643.1	3	913982	918476	689	78.1299	5.59
PdNAC042	LOC117621211	XP_034207449.1	3	8640763	8642289	442	49.3832	4.57
PdNAC043	LOC117622895	XP_034209586.1	3	16598482	16600891	305	35.325	8.07
PdNAC044	LOC117621389	XP_034207721.1	3	21896994	21899036	352	40.1269	6.32
PdNAC045	LOC117623267	XP_034210070.1	3	22080399	22081893	397	44.2705	6.99
PdNAC046	LOC117620643	XP_034206665.1	3	23304704	23308389	388	42.5292	5.23
PdNAC047	LOC117621554	XP_034207996.1	3	24066236	24067651	236	27.1826	9.43
PdNAC048	LOC117626545	XP_034214171.1	4	2047934	2049899	369	40.52	8.45
PdNAC049	LOC117626370	XP_034213924.1	4	2726952	2729366	317	35.7572	8.47
PdNAC050	LOC117625995	XP_034213497.1	4	5845570	5846910	302	34.8013	8.78
PdNAC051	LOC117626092	XP_034213634.1	4	7240511	7242111	361	41.1569	6.94
PdNAC052	LOC117625874	XP_034213353.1	4	7454510	7458031	353	40.2295	4.69
PdNAC053	LOC117626273	XP_034213837.1	4	8200390	8202245	322	37.1724	6.64
PdNAC054	LOC117624704	XP_034212000.1	4	8662355	8666416	324	36.5815	8.35
PdNAC055	LOC117623798	XP_034210671.1	4	9154803	9155635	220	25.246	5.02
PdNAC056	LOC117626673	XP_034214364.1	4	9319137	9319969	220	25.246	5.02
PdNAC057	LOC117624939	XP_034212364.1	4	10767992	10770478	357	39.6333	7.16
PdNAC058	LOC117623803	XP_034210680.1	4	11469216	11470973	349	39.1701	8.34
PdNAC059	LOC117623802	XP_034210679.1	4	11490715	11492770	363	40.3393	7.78
PdNAC060	LOC117625989	XP_034213490.1	4	15198265	15199789	363	41.3537	4.68
PdNAC061	LOC117626626	XP_034214294.1	4	15251592	15252722	376	42.3016	4.54
PdNAC062	LOC117626747	XP_034214463.1	4	15263798	15264943	381	42.6861	4.7
PdNAC063	LOC117626749	XP_034214464.1	4	16825467	16826612	381	42.5017	4.57
PdNAC064	LOC117625541	XP_034212975.1	4	17554854	17556502	387	44.8214	6.09
PdNAC065	LOC117624799	XP_034212143.1	4	22834655	22836718	292	33.7241	5.93
PdNAC066	LOC117628687	XP_034217076.1	5	480218	482615	437	49.4325	6.25
PdNAC067	LOC117627757	XP_034215879.1	5	4174984	4177770	344	39.1822	5.38
PdNAC068	LOC117627754	XP_034215877.1	5	7931170	7935433	362	42.259	6.4
PdNAC069	LOC117627814	XP_034215953.1	5	11966897	11968587	436	50.154	6.09
PdNAC070	LOC117628266	XP_034216574.1	5	12798235	12799315	233	26.3306	8.03
PdNAC071	LOC117628813	XP_034217232.1	5	15544900	15547064	360	40.4397	7.64
PdNAC072	LOC117628341	XP_034216653.1	5	16041585	16042760	173	19.9614	7.1
PdNAC073	LOC117627257	XP_034215128.1	5	17021876	17023575	350	39.3209	6.61
PdNAC074	LOC117628704	XP_034217098.1	5	17955656	17958297	261	29.8852	5.07
PdNAC075	LOC117629762	XP_034218250.1	6	4077163	4078146	327	37.3019	5.26
PdNAC076	LOC117630173	XP_034218810.1	6	6463577	6464707	376	43.5684	4.74
PdNAC077	LOC117630179	XP_034218814.1	6	6897555	6898196	213	24.9643	9.33
PdNAC078	LOC117630180	XP_034218815.1	6	6903800	6904378	192	22.2712	9.4
PdNAC079	LOC117630181	XP_034218817.1	6	6909462	6911153	348	39.9529	8.47
PdNAC080	LOC117630263	XP_034218900.1	6	10734284	10735019	155	17.9841	6.59
PdNAC081	LOC117631542	XP_034220661.1	6	10828051	10829572	253	29.0126	6.25
PdNAC082	LOC117630930	XP_034219694.1	6	11256581	11261196	390	43.7398	5.79
PdNAC083	LOC117631055	XP_034219874.1	6	22609908	22612056	356	40.4644	7.98
PdNAC084	LOC117635802	XP_034226057.1	7	173243	175388	384	42.9414	8.23
PdNAC085	LOC117634335	XP_034224295.1	7	226700	228757	462	51.7311	5.97
PdNAC086	LOC117635320	XP_034225549.1	7	8808498	8810091	425	47.615	5.12
PdNAC087	LOC117635327	XP_034225554.1	7	8968170	8971241	326	37.2909	5.45
PdNAC088	LOC117635329	XP_034225555.1	7	8973289	8974783	421	48.443	5.65
PdNAC089	LOC117634995	XP_034225199.1	7	11953504	11955260	285	32.1358	6.76
PdNAC090	LOC117634804	XP_034224920.1	7	15822568	15826956	335	38.6491	5
PdNAC091	LOC117633484	XP_034222999.1	7	18449201	18454391	486	54.6416	6.68
PdNAC092	LOC117638109	XP_034229098.1	8	199055	201005	378	42.9166	7.27
PdNAC093	LOC117637016	XP_034227645.1	8	3071153	3074635	351	39.1098	5.11
PdNAC094	LOC117637015	XP_034227644.1	8	3075610	3079003	351	39.4632	5.08
PdNAC095	LOC117638835	XP_034229875.1	8	3081678	3085163	432	48.3082	4.65
PdNAC096	LOC117637426	XP_034228200.1	8	4435420	4439337	577	65.3251	4.99
PdNAC097	LOC117638133	XP_034229132.1	8	6287011	6290235	306	35.5687	6.27
PdNAC098	LOC117638402	XP_034229425.1	8	8442652	8444160	278	31.6239	8.93
PdNAC099	LOC117638405	XP_034229428.1	8	8542748	8544256	278	31.6239	8.93
PdNAC100	LOC117638443	XP_034229459.1	8	10325234	10326094	286	33.058	6.1
PdNAC101	LOC117638450	XP_034229465.1	8	10509777	10510637	286	33.1381	5.94
PdNAC102	LOC117637510	XP_034228305.1	8	15329934	15331234	169	19.8117	9.25
PdNAC103	LOC117612156	XP_034196799.1	8	17944226	17948169	284	32.9684	5.76
PdNAC104	LOC117612561	XP_034197139.1	Un	32353	36599	533	59.6746	4.97
PdNAC105	LOC117612633	XP_034197199.1	Un	52290	53435	381	42.4588	4.57
PdNAC106	LOC117613431	XP_034197929.1	Un	14313	15839	442	49.3832	4.57
