# Supplementary material for: Comprehensive Analyses of NAC Transcription Factor Family in Almond (Prunus dulcis) and Their Differential Gene Expression during Fruit Development
Source: Plants (Basel). 2021 Oct 16;10(10):2200. doi: 10.3390/plants10102200 (PMC8541688; doi:10.3390/plants10102200)
Supplement: Supplementary file 1 [file plants-10-02200-s001.zip › Supplementary Files/Supplementary Table S2.xlsx]

## Sheet: Prunus dulcis- Arabidopsis thal
Data S4. One to one orthologous relationship of NAC of Prunus dulcis and Arabidopsis thaliana
PdNAC Gene Name	PdNAC Gene ID	M. domestica Gene ID
PdNAC015	LOC117634930	AT1G77450
PdNAC007	LOC117615921	AT1G26870
PdNAC008	LOC117615130	AT1G69490
PdNAC039	LOC117619215	AT1G62700
PdNAC041	LOC117622173	AT1G65910
PdNAC049	LOC117626370	AT1G28470
PdNAC059	LOC117623802	AT1G52880
PdNAC058	LOC117623803	AT1G52890
PdNAC048	LOC117626545	AT1G61110
PdNAC068	LOC117627754	AT1G62700
PdNAC068	LOC117627754	AT1G12260
PdNAC069	LOC117627814	AT1G32770
PdNAC066	LOC117628687	AT1G76420
PdNAC067	LOC117627757	AT1G32510
PdNAC074	LOC117628704	AT1G65910
PdNAC096	LOC117637426	AT1G34180
PdNAC017	LOC117614447	AT2G02450
PdNAC006	LOC117615524	AT2G33480
PdNAC020	LOC117618320	AT2G46770
PdNAC043	LOC117622895	AT2G43000
PdNAC082	LOC117630930	AT2G27300
PdNAC090	LOC117634804	AT2G18060
PdNAC102	LOC117637510	AT2G17040
PdNAC020	LOC117618320	AT3G61910
PdNAC040	LOC117619314	AT3G49530
PdNAC046	LOC117620643	AT3G01600
PdNAC041	LOC117622173	AT3G03200
PdNAC044	LOC117621389	AT3G29035
PdNAC057	LOC117624939	AT3G15170
PdNAC058	LOC117623803	AT3G15500
PdNAC059	LOC117623802	AT3G15510
PdNAC053	LOC117626273	AT3G12910
PdNAC048	LOC117626545	AT3G15510
PdNAC071	LOC117628813	AT3G29035
PdNAC073	LOC117627257	AT3G18400
PdNAC082	LOC117630930	AT3G44290
PdNAC081	LOC117631542	AT3G44350
PdNAC085	LOC117634335	AT3G04060
PdNAC084	LOC117635802	AT3G04070
PdNAC023	LOC117617167	AT4G01520
PdNAC058	LOC117623803	AT4G27410
PdNAC067	LOC117627757	AT4G17980
PdNAC090	LOC117634804	AT4G36160
PdNAC092	LOC117638109	AT4G10350
PdNAC103	LOC117612156	AT4G28530
PdNAC006	LOC117615524	AT5G13180
PdNAC040	LOC117619314	AT5G24590
PdNAC039	LOC117619215	AT5G62380
PdNAC044	LOC117621389	AT5G39610
PdNAC045	LOC117623267	AT5G39820
PdNAC041	LOC117622173	AT5G17260
PdNAC046	LOC117620643	AT5G14490
PdNAC065	LOC117624799	AT5G63790
PdNAC057	LOC117624939	AT5G53950
PdNAC065	LOC117624799	AT5G08790
PdNAC071	LOC117628813	AT5G07680
PdNAC071	LOC117628813	AT5G61430
PdNAC067	LOC117627757	AT5G46590
PdNAC070	LOC117628266	AT5G13180
PdNAC082	LOC117630930	AT5G22290
PdNAC081	LOC117631542	AT5G22380
PdNAC089	LOC117634995	AT5G22380
PdNAC090	LOC117634804	AT5G66300
PdNAC085	LOC117634335	AT5G18270

## Sheet: Prunus dulcis- Prunus Persica
Data S4. One to one orthologous relationship of NAC of Prunus dulcis and Prunus persica
PdNAC Gene Name	PdNAC Gene ID	M. domestica Gene ID
PdNAC006	LOC117615524	LOC18790302
PdNAC007	LOC117615921	LOC18791017
PdNAC008	LOC117615130	LOC18792096
PdNAC009	LOC117616149	LOC18789741
PdNAC012	LOC117616588	LOC18791355
PdNAC013	LOC117616792	LOC18790487
PdNAC014	LOC117615956	LOC18793171
PdNAC015	LOC117634930	LOC18793052
PdNAC017	LOC117614447	LOC18791714
PdNAC045	LOC117623267	LOC18791017
PdNAC047	LOC117621554	LOC18790302
PdNAC065	LOC117624799	LOC18793052
PdNAC070	LOC117628266	LOC18790302
PdNAC018	LOC117617758	LOC18786870
PdNAC020	LOC117618320	LOC18785548
PdNAC021	LOC117620174	LOC18787056
PdNAC026	LOC117620352	LOC18787397
PdNAC029	LOC117618330	LOC18785958
PdNAC032	LOC117619728	LOC18785758
PdNAC037	LOC117617694	LOC18785541
PdNAC039	LOC117619215	LOC18787092
PdNAC040	LOC117619314	LOC18784617
PdNAC068	LOC117627754	LOC18787092
PdNAC069	LOC117627814	LOC18785548
PdNAC007	LOC117615921	LOC18782041
PdNAC041	LOC117622173	LOC18782146
PdNAC042	LOC117621211	LOC18783289
PdNAC043	LOC117622895	LOC18784349
PdNAC044	LOC117621389	LOC18784364
PdNAC045	LOC117623267	LOC18782041
PdNAC046	LOC117620643	LOC18782294
PdNAC047	LOC117621554	LOC18782200
PdNAC071	LOC117628813	LOC18784364
PdNAC015	LOC117634930	LOC18779811
PdNAC048	LOC117626545	LOC18778845
PdNAC049	LOC117626370	LOC18779876
PdNAC050	LOC117625995	LOC18780239
PdNAC051	LOC117626092	LOC18778358
PdNAC052	LOC117625874	LOC18778986
PdNAC053	LOC117626273	LOC18780395
PdNAC054	LOC117624704	LOC18780262
PdNAC057	LOC117624939	LOC18779165
PdNAC058	LOC117623803	LOC18780743
PdNAC059	LOC117623802	LOC18779686
PdNAC060	LOC117625989	LOC18778476
PdNAC063	LOC117626749	LOC18779048
PdNAC064	LOC117625541	LOC18780521
PdNAC065	LOC117624799	LOC18779811
PdNAC048	LOC117626545	LOC18779686
PdNAC058	LOC117623803	LOC18778845
PdNAC006	LOC117615524	LOC18775739
PdNAC020	LOC117618320	LOC18776908
PdNAC039	LOC117619215	LOC18776696
PdNAC040	LOC117619314	LOC18777917
PdNAC044	LOC117621389	LOC18775870
PdNAC047	LOC117621554	LOC18775739
PdNAC066	LOC117628687	LOC18775696
PdNAC067	LOC117627757	LOC18776521
PdNAC068	LOC117627754	LOC18776696
PdNAC069	LOC117627814	LOC18776908
PdNAC070	LOC117628266	LOC18775739
PdNAC071	LOC117628813	LOC18775870
PdNAC072	LOC117628341	LOC109949363
PdNAC073	LOC117627257	LOC18777092
PdNAC074	LOC117628704	LOC109949175
PdNAC075	LOC117629762	LOC18772856
PdNAC076	LOC117630173	LOC18775546
PdNAC077	LOC117630179	LOC18773089
PdNAC079	LOC117630181	LOC18774248
PdNAC081	LOC117631542	LOC18774757
PdNAC082	LOC117630930	LOC18775160
PdNAC083	LOC117631055	LOC18775331
PdNAC079	LOC117630181	LOC18775331
PdNAC083	LOC117631055	LOC18774248
PdNAC089	LOC117634995	LOC18774757
PdNAC081	LOC117631542	LOC18769812
PdNAC084	LOC117635802	LOC18770626
PdNAC085	LOC117634335	LOC18771562
PdNAC086	LOC117635320	LOC18769080
PdNAC087	LOC117635327	LOC18770004
PdNAC089	LOC117634995	LOC18769812
PdNAC090	LOC117634804	LOC18769721
PdNAC092	LOC117638109	LOC18767036
PdNAC093	LOC117637016	LOC18767449
PdNAC096	LOC117637426	LOC18766522
PdNAC097	LOC117638133	LOC18787984
PdNAC099	LOC117638405	LOC18766466
PdNAC101	LOC117638450	LOC18766196
PdNAC102	LOC117637510	LOC18766254
PdNAC103	LOC117612156	LOC18767318
PdNAC100	LOC117638443	LOC18768139

## Sheet: Prunus dulcis- Juglans regia
Data S4. One to one orthologous relationship of NAC of Prunus dulcis and Juglans regia
PdNAC Gene Name	PdNAC Gene ID	M. domestica Gene ID
PdNAC007	LOC117615921	LOC109013175
PdNAC015	LOC117634930	LOC108996217
PdNAC006	LOC117615524	LOC108991768
PdNAC013	LOC117616792	LOC108992263
PdNAC015	LOC117634930	LOC109003055
PdNAC012	LOC117616588	LOC109017642
PdNAC014	LOC117615956	LOC109019173
PdNAC006	LOC117615524	LOC108986358
PdNAC015	LOC117634930	LOC108983401
PdNAC007	LOC117615921	LOC108979664
PdNAC006	LOC117615524	LOC108984364
PdNAC007	LOC117615921	LOC108988771
PdNAC008	LOC117615130	LOC109018004
PdNAC017	LOC117614447	LOC109001588
PdNAC013	LOC117616792	LOC108990382
PdNAC015	LOC117634930	LOC109008888
PdNAC012	LOC117616588	LOC108991691
PdNAC007	LOC117615921	LOC109009211
PdNAC008	LOC117615130	LOC109009271
PdNAC006	LOC117615524	LOC109004777
PdNAC039	LOC117619215	LOC108987378
PdNAC020	LOC117618320	LOC109021042
PdNAC021	LOC117620174	LOC108992453
PdNAC040	LOC117619314	LOC108992453
PdNAC039	LOC117619215	LOC109011364
PdNAC020	LOC117618320	LOC108992636
PdNAC018	LOC117617758	LOC109011339
PdNAC020	LOC117618320	LOC118349445
PdNAC039	LOC117619215	LOC109008693
PdNAC020	LOC117618320	LOC108982133
PdNAC021	LOC117620174	LOC109001443
PdNAC040	LOC117619314	LOC108996623
PdNAC025	LOC117618328	LOC108996623
PdNAC040	LOC117619314	LOC109007515
PdNAC021	LOC117620174	LOC109007518
PdNAC022	LOC117618327	LOC109007515
PdNAC046	LOC117620643	LOC108982494
PdNAC045	LOC117623267	LOC109013175
PdNAC044	LOC117621389	LOC109020336
PdNAC047	LOC117621554	LOC109001315
PdNAC041	LOC117622173	LOC108987952
PdNAC047	LOC117621554	LOC108991768
PdNAC044	LOC117621389	LOC108981845
PdNAC044	LOC117621389	LOC108982391
PdNAC045	LOC117623267	LOC108979664
PdNAC046	LOC117620643	LOC109005630
PdNAC047	LOC117621554	LOC109001834
PdNAC045	LOC117623267	LOC108988771
PdNAC047	LOC117621554	LOC108984364
PdNAC047	LOC117621554	LOC109004777
PdNAC045	LOC117623267	LOC109009211
PdNAC049	LOC117626370	LOC108996692
PdNAC065	LOC117624799	LOC108996217
PdNAC058	LOC117623803	LOC109013708
PdNAC059	LOC117623802	LOC109013713
PdNAC057	LOC117624939	LOC109012878
PdNAC053	LOC117626273	LOC108987166
PdNAC048	LOC117626545	LOC109013713
PdNAC048	LOC117626545	LOC108980516
PdNAC049	LOC117626370	LOC108979818
PdNAC050	LOC117625995	LOC109020715
PdNAC058	LOC117623803	LOC108980516
PdNAC049	LOC117626370	LOC108983954
PdNAC050	LOC117625995	LOC109004731
PdNAC051	LOC117626092	LOC108998325
PdNAC052	LOC117625874	LOC109000546
PdNAC058	LOC117623803	LOC108993094
PdNAC059	LOC117623802	LOC108993104
PdNAC057	LOC117624939	LOC108992696
PdNAC048	LOC117626545	LOC108993104
PdNAC065	LOC117624799	LOC108983401
PdNAC064	LOC117625541	LOC108994568
PdNAC051	LOC117626092	LOC108984349
PdNAC068	LOC117627754	LOC108987378
PdNAC070	LOC117628266	LOC108991768
PdNAC071	LOC117628813	LOC108981845
PdNAC072	LOC117628341	LOC108982671
PdNAC068	LOC117627754	LOC109011364
PdNAC069	LOC117627814	LOC109021042
PdNAC067	LOC117627757	LOC108979910
PdNAC073	LOC117627257	LOC108997971
PdNAC074	LOC117628704	LOC108981888
PdNAC069	LOC117627814	LOC108992636
PdNAC066	LOC117628687	LOC109022232
PdNAC070	LOC117628266	LOC108986358
PdNAC068	LOC117627754	LOC109008693
PdNAC069	LOC117627814	LOC118349445
PdNAC071	LOC117628813	LOC108982391
PdNAC067	LOC117627757	LOC109007407
PdNAC074	LOC117628704	LOC109010090
PdNAC066	LOC117628687	LOC109020169
PdNAC070	LOC117628266	LOC108984364
PdNAC073	LOC117627257	LOC108983678
PdNAC074	LOC117628704	LOC108993115
PdNAC070	LOC117628266	LOC109004777
PdNAC083	LOC117631055	LOC109011176
PdNAC081	LOC117631542	LOC109016036
PdNAC079	LOC117630181	LOC109011176
PdNAC081	LOC117631542	LOC108989571
PdNAC079	LOC117630181	LOC108983974
PdNAC081	LOC117631542	LOC108986478
PdNAC083	LOC117631055	LOC108983974
PdNAC079	LOC117630181	LOC108990060
PdNAC081	LOC117631542	LOC108998956
PdNAC082	LOC117630930	LOC108998959
PdNAC083	LOC117631055	LOC108990060
PdNAC085	LOC117634335	LOC109000404
PdNAC089	LOC117634995	LOC109016036
PdNAC089	LOC117634995	LOC108989571
PdNAC085	LOC117634335	LOC109010566
PdNAC089	LOC117634995	LOC108986478
PdNAC090	LOC117634804	LOC108999719
PdNAC090	LOC117634804	LOC108992003
PdNAC089	LOC117634995	LOC108998956
PdNAC086	LOC117635320	LOC108994568
PdNAC103	LOC117612156	LOC108995907
PdNAC092	LOC117638109	LOC109001271
PdNAC096	LOC117637426	LOC109011371
PdNAC097	LOC117638133	LOC109009076
PdNAC103	LOC117612156	LOC108987803
PdNAC092	LOC117638109	LOC109001907
PdNAC102	LOC117637510	LOC109012146
PdNAC096	LOC117637426	LOC109018485
PdNAC097	LOC117638133	LOC108991663
PdNAC102	LOC117637510	LOC109006645

## Sheet: Prunus dulcis- Malus domestica
Data S4. One to one orthologous relationship of NAC of Prunus dulcis and Malus domestica
PdNAC Gene Name	PdNAC Gene ID	M. domestica Gene ID
PdNAC020	LOC117618320	LOC103409182
PdNAC021	LOC117620174	LOC103423195
PdNAC024	LOC117620000	LOC103426346
PdNAC027	LOC117619225	LOC103406251
PdNAC029	LOC117618330	LOC103410855
PdNAC032	LOC117619728	LOC103441476
PdNAC040	LOC117619314	LOC103444404
PdNAC069	LOC117627814	LOC103409182
PdNAC018	LOC117617758	LOC103408317
PdNAC090	LOC117634804	LOC103424266
PdNAC048	LOC117626545	LOC103430331
PdNAC059	LOC117623802	LOC103430331
PdNAC058	LOC117623803	LOC103407991
PdNAC055	LOC117623798	LOC103410133
PdNAC064	LOC117625541	LOC103427281
PdNAC079	LOC117630181	LOC103418847
PdNAC081	LOC117631542	LOC103424912
PdNAC082	LOC117630930	LOC103424832
PdNAC086	LOC117635320	LOC103427281
PdNAC089	LOC117634995	LOC103424912
PdNAC083	LOC117631055	LOC103419295
PdNAC079	LOC117630181	LOC103419295
PdNAC059	LOC117623802	LOC103434743
PdNAC053	LOC117626273	LOC114825251
PdNAC052	LOC117625874	LOC103435353
PdNAC050	LOC117625995	LOC103423486
PdNAC049	LOC117626370	LOC103434837
PdNAC048	LOC117626545	LOC103434743
PdNAC097	LOC117638133	LOC103443874
PdNAC102	LOC117637510	LOC103445251
PdNAC103	LOC117612156	LOC114824901
PdNAC093	LOC117637016	LOC103432745
PdNAC096	LOC117637426	LOC103443912
PdNAC092	LOC117638109	LOC103409386
PdNAC006	LOC117615524	LOC103437504
PdNAC040	LOC117619314	LOC103438687
PdNAC044	LOC117621389	LOC103437835
PdNAC047	LOC117621554	LOC103437504
PdNAC069	LOC117627814	LOC103409624
PdNAC070	LOC117628266	LOC103437504
PdNAC071	LOC117628813	LOC103437835
PdNAC073	LOC117627257	LOC103420368
PdNAC074	LOC117628704	LOC103455686
PdNAC066	LOC117628687	LOC103436709
PdNAC067	LOC117627757	LOC103436876
PdNAC020	LOC117618320	LOC103410219
PdNAC021	LOC117620174	LOC103439455
PdNAC026	LOC117620352	LOC103439459
PdNAC029	LOC117618330	LOC103439461
PdNAC032	LOC117619728	LOC103439460
PdNAC039	LOC117619215	LOC103439642
PdNAC040	LOC117619314	LOC103439966
PdNAC018	LOC117617758	LOC103438860
PdNAC068	LOC117627754	LOC103439642
PdNAC069	LOC117627814	LOC103410219
PdNAC013	LOC117616792	LOC103441262
PdNAC014	LOC117615956	LOC103441192
PdNAC017	LOC117614447	LOC103442008
PdNAC007	LOC117615921	LOC103411366
PdNAC047	LOC117621554	LOC103442106
PdNAC046	LOC117620643	LOC114826890
PdNAC045	LOC117623267	LOC103411366
PdNAC044	LOC117621389	LOC103442371
PdNAC043	LOC117622895	LOC103443290
PdNAC041	LOC117622173	LOC103444247
PdNAC071	LOC117628813	LOC103442371
PdNAC058	LOC117623803	LOC103446449
PdNAC049	LOC117626370	LOC103446368
PdNAC048	LOC117626545	LOC103446449
PdNAC054	LOC117624704	LOC103445767
PdNAC052	LOC117625874	LOC103445932
PdNAC051	LOC117626092	LOC103445951
PdNAC050	LOC117625995	LOC103446063
PdNAC102	LOC117637510	LOC103454651
PdNAC103	LOC117612156	LOC103445618
PdNAC093	LOC117637016	LOC103444666
PdNAC096	LOC117637426	LOC114827515
PdNAC097	LOC117638133	LOC103422089
PdNAC093	LOC117637016	LOC114827515
PdNAC092	LOC117638109	LOC103454051
PdNAC048	LOC117626545	LOC103448644
PdNAC064	LOC117625541	LOC114819765
PdNAC059	LOC117623802	LOC103448644
PdNAC057	LOC117624939	LOC103419033
PdNAC075	LOC117629762	LOC103447644
PdNAC079	LOC117630181	LOC103447947
PdNAC081	LOC117631542	LOC103453373
PdNAC082	LOC117630930	LOC103436166
PdNAC089	LOC117634995	LOC103453373
PdNAC081	LOC117631542	LOC103449487
PdNAC084	LOC117635802	LOC114820115
PdNAC085	LOC117634335	LOC103449292
PdNAC089	LOC117634995	LOC103449487
PdNAC009	LOC117616149	LOC103451777
PdNAC008	LOC117615130	LOC103451803
PdNAC007	LOC117615921	LOC103452332
PdNAC006	LOC117615524	LOC103452188
PdNAC045	LOC117623267	LOC103452332
PdNAC047	LOC117621554	LOC103452188
PdNAC070	LOC117628266	LOC103452188
PdNAC006	LOC117615524	LOC103454906
PdNAC020	LOC117618320	LOC103454823
PdNAC044	LOC117621389	LOC103455367
PdNAC069	LOC117627814	LOC103454823
PdNAC070	LOC117628266	LOC103454906
PdNAC071	LOC117628813	LOC103455367
PdNAC073	LOC117627257	LOC103455500
PdNAC074	LOC117628704	LOC114821129
PdNAC081	LOC117631542	LOC103454057
PdNAC084	LOC117635802	LOC103453868
PdNAC085	LOC117634335	LOC103424213
PdNAC089	LOC117634995	LOC103454057
PdNAC087	LOC117635327	LOC114820884
PdNAC086	LOC117635320	LOC103454446
PdNAC012	LOC117616588	LOC103420929
PdNAC013	LOC117616792	LOC103400158
PdNAC014	LOC117615956	LOC103456050
PdNAC015	LOC117634930	LOC103456281
PdNAC015	LOC117634930	LOC103401717
PdNAC017	LOC117614447	LOC103402468
PdNAC065	LOC117624799	LOC103456281
PdNAC090	LOC117634804	LOC103436128
PdNAC009	LOC117616149	LOC103425466
PdNAC008	LOC117615130	LOC103431845
PdNAC007	LOC117615921	LOC103403283
PdNAC006	LOC117615524	LOC103403205
PdNAC045	LOC117623267	LOC103403283
PdNAC047	LOC117621554	LOC103403205
PdNAC067	LOC117627757	LOC103403992
PdNAC070	LOC117628266	LOC103403205
PdNAC007	LOC117615921	LOC103404438
PdNAC046	LOC117620643	LOC103404545
PdNAC045	LOC117623267	LOC103404438
PdNAC044	LOC117621389	LOC103404454
PdNAC043	LOC117622895	LOC103405290
PdNAC047	LOC117621554	LOC103404158
PdNAC041	LOC117622173	LOC103405896
PdNAC071	LOC117628813	LOC103404454

## Sheet: Prunus dulcis-Vitis vinifera
Data S2. One to one orthologous relationship of NAC of Prunus dulcis and Vitis vinifera
PdNAC Gene Name	PdNAC Gene ID	M. domestica Gene ID
PdNAC007	LOC117615921	LOC100256910
PdNAC008	LOC117615130	LOC104879728
PdNAC006	LOC117615524	LOC100259233
PdNAC015	LOC117634930	LOC100261123
PdNAC017	LOC117614447	LOC100248807
PdNAC006	LOC117615524	LOC100252516
PdNAC015	LOC117634930	LOC100255807
PdNAC013	LOC117616792	LOC100262577
PdNAC012	LOC117616588	LOC100252228
PdNAC020	LOC117618320	LOC100244394
PdNAC021	LOC117620174	LOC104877280
PdNAC040	LOC117619314	LOC104877280
PdNAC018	LOC117617758	LOC100265122
PdNAC037	LOC117617694	LOC100242836
PdNAC032	LOC117619728	LOC100855128
PdNAC026	LOC117620352	LOC104881858
PdNAC020	LOC117618320	LOC100245500
PdNAC040	LOC117619314	LOC100252386
PdNAC039	LOC117619215	LOC100258785
PdNAC040	LOC117619314	LOC100255616
PdNAC047	LOC117621554	LOC100259233
PdNAC045	LOC117623267	LOC100256910
PdNAC041	LOC117622173	LOC100258199
PdNAC043	LOC117622895	LOC100259242
PdNAC045	LOC117623267	LOC100262949
PdNAC047	LOC117621554	LOC100256653
PdNAC046	LOC117620643	LOC100249251
PdNAC044	LOC117621389	LOC100250998
PdNAC044	LOC117621389	LOC100251801
PdNAC047	LOC117621554	LOC100252516
PdNAC065	LOC117624799	LOC100261123
PdNAC049	LOC117626370	LOC100250388
PdNAC049	LOC117626370	LOC100267787
PdNAC065	LOC117624799	LOC100255807
PdNAC057	LOC117624939	LOC100246914
PdNAC058	LOC117623803	LOC100243607
PdNAC059	LOC117623802	LOC100248744
PdNAC054	LOC117624704	LOC100254239
PdNAC053	LOC117626273	LOC100249286
PdNAC052	LOC117625874	LOC100243251
PdNAC051	LOC117626092	LOC100255276
PdNAC048	LOC117626545	LOC100248744
PdNAC070	LOC117628266	LOC100259233
PdNAC069	LOC117627814	LOC100244394
PdNAC067	LOC117627757	LOC100255731
PdNAC068	LOC117627754	LOC100242025
PdNAC071	LOC117628813	LOC100250998
PdNAC070	LOC117628266	LOC100256653
PdNAC069	LOC117627814	LOC100245500
PdNAC068	LOC117627754	LOC100258785
PdNAC071	LOC117628813	LOC100251801
PdNAC072	LOC117628341	LOC109124320
PdNAC070	LOC117628266	LOC100252516
PdNAC073	LOC117627257	LOC100266459
PdNAC074	LOC117628704	LOC100266514
PdNAC066	LOC117628687	LOC100256459
PdNAC081	LOC117631542	LOC100263879
PdNAC082	LOC117630930	LOC100265540
PdNAC083	LOC117631055	LOC100248298
PdNAC079	LOC117630181	LOC100248298
PdNAC081	LOC117631542	LOC100249478
PdNAC090	LOC117634804	LOC100243701
PdNAC089	LOC117634995	LOC100263879
PdNAC088	LOC117635329	LOC104879626
PdNAC087	LOC117635327	LOC100262090
PdNAC089	LOC117634995	LOC100249478
PdNAC085	LOC117634335	LOC100263995
PdNAC084	LOC117635802	LOC100250331
PdNAC102	LOC117637510	LOC100241839
PdNAC103	LOC117612156	LOC100254997
PdNAC092	LOC117638109	LOC100248262
