# Supplementary material for: Comprehensive Analyses of NAC Transcription Factor Family in Almond (Prunus dulcis) and Their Differential Gene Expression during Fruit Development
Source: Plants (Basel). 2021 Oct 16;10(10):2200. doi: 10.3390/plants10102200 (PMC8541688; doi:10.3390/plants10102200)
Supplement: Supplementary file 1 [file plants-10-02200-s001.zip › Supplementary Files/Supplementary Table S3.xlsx]

## Sheet: Sheet1
	Tags	SeqName	Description	Length	#Hits	e-Value	sim mean	#GO	GO IDs	GO Names	InterPro IDs	InterPro GO IDs	InterPro GO Names
TRUE	[INTERPRO, BLASTED, MAPPED, ANNOTATED]	PdNAC001	NAC transcription factor 29-like	576	20	1.66957e-139	87.05	2	P:GO:0006355; F:GO:0003677	P:regulation of transcription, DNA-templated; F:DNA binding	IPR003441 (PFAM); IPR036093 (G3DSA:2.170.150.GENE3D); mobidb-lite (MOBIDB_LITE); mobidb-lite (MOBIDB_LITE); PTHR31989 (PANTHER); PTHR31989:SF220 (PANTHER); IPR003441 (PROSITE_PROFILES); IPR036093 (SUPERFAMILY)	P:GO:0006355; F:GO:0003677	P:regulation of transcription, DNA-templated; F:DNA binding
TRUE	[INTERPRO, BLASTED, MAPPED, ANNOTATED]	PdNAC002	NAC domain-containing protein 71-like	990	20	0	90.08	2	P:GO:0006355; F:GO:0003677	P:regulation of transcription, DNA-templated; F:DNA binding	IPR003441 (PFAM); IPR036093 (G3DSA:2.170.150.GENE3D); mobidb-lite (MOBIDB_LITE); mobidb-lite (MOBIDB_LITE); mobidb-lite (MOBIDB_LITE); PTHR31989 (PANTHER); PTHR31989:SF220 (PANTHER); IPR003441 (PROSITE_PROFILES); IPR036093 (SUPERFAMILY)	P:GO:0006355; F:GO:0003677	P:regulation of transcription, DNA-templated; F:DNA binding
TRUE	[INTERPRO, BLASTED, MAPPED, ANNOTATED]	PdNAC003	NAC domain-containing protein 71-like	873	20	0	92.92	2	P:GO:0006355; F:GO:0003677	P:regulation of transcription, DNA-templated; F:DNA binding	IPR003441 (PFAM); IPR036093 (G3DSA:2.170.150.GENE3D); mobidb-lite (MOBIDB_LITE); mobidb-lite (MOBIDB_LITE); mobidb-lite (MOBIDB_LITE); PTHR31989 (PANTHER); PTHR31989:SF220 (PANTHER); IPR003441 (PROSITE_PROFILES); IPR036093 (SUPERFAMILY)	P:GO:0006355; F:GO:0003677	P:regulation of transcription, DNA-templated; F:DNA binding
TRUE	[INTERPRO, BLASTED, MAPPED, ANNOTATED]	PdNAC004	NAC domain-containing protein 71-like	990	20	0	90.08	2	P:GO:0006355; F:GO:0003677	P:regulation of transcription, DNA-templated; F:DNA binding	IPR003441 (PFAM); IPR036093 (G3DSA:2.170.150.GENE3D); mobidb-lite (MOBIDB_LITE); mobidb-lite (MOBIDB_LITE); mobidb-lite (MOBIDB_LITE); PTHR31989 (PANTHER); PTHR31989:SF220 (PANTHER); IPR003441 (PROSITE_PROFILES); IPR036093 (SUPERFAMILY)	P:GO:0006355; F:GO:0003677	P:regulation of transcription, DNA-templated; F:DNA binding
TRUE	[INTERPRO, BLASTED, MAPPED, ANNOTATED]	PdNAC005	NAC domain-containing protein 71-like	990	20	0	90.08	2	P:GO:0006355; F:GO:0003677	P:regulation of transcription, DNA-templated; F:DNA binding	IPR003441 (PFAM); IPR036093 (G3DSA:2.170.150.GENE3D); mobidb-lite (MOBIDB_LITE); mobidb-lite (MOBIDB_LITE); mobidb-lite (MOBIDB_LITE); PTHR31989 (PANTHER); PTHR31989:SF220 (PANTHER); IPR003441 (PROSITE_PROFILES); IPR036093 (SUPERFAMILY)	P:GO:0006355; F:GO:0003677	P:regulation of transcription, DNA-templated; F:DNA binding
TRUE	[INTERPRO, BLASTED, MAPPED, ANNOTATED]	PdNAC006	NAC domain-containing protein 83-like	777	20	2.30335e-179	93.05	2	P:GO:0006355; F:GO:0003677	P:regulation of transcription, DNA-templated; F:DNA binding	IPR003441 (PFAM); IPR036093 (G3DSA:2.170.150.GENE3D); mobidb-lite (MOBIDB_LITE); mobidb-lite (MOBIDB_LITE); PTHR31989:SF337 (PANTHER); PTHR31989 (PANTHER); IPR003441 (PROSITE_PROFILES); IPR036093 (SUPERFAMILY)	P:GO:0006355; F:GO:0003677	P:regulation of transcription, DNA-templated; F:DNA binding
TRUE	[INTERPRO, BLASTED, MAPPED, ANNOTATED]	PdNAC007	protein FEZ	1446	20	0	85.87	2	P:GO:0006355; F:GO:0003677	P:regulation of transcription, DNA-templated; F:DNA binding	IPR003441 (PFAM); IPR036093 (G3DSA:2.170.150.GENE3D); mobidb-lite (MOBIDB_LITE); PTHR31744:SF151 (PANTHER); PTHR31744 (PANTHER); IPR003441 (PROSITE_PROFILES); IPR036093 (SUPERFAMILY)	P:GO:0006355; F:GO:0003677	P:regulation of transcription, DNA-templated; F:DNA binding
TRUE	[INTERPRO, BLASTED, MAPPED, ANNOTATED]	PdNAC008	NAC transcription factor 29	867	20	0	89.83	2	P:GO:0006355; F:GO:0003677	P:regulation of transcription, DNA-templated; F:DNA binding	IPR003441 (PFAM); IPR036093 (G3DSA:2.170.150.GENE3D); PTHR31719:SF171 (PANTHER); PTHR31719 (PANTHER); IPR003441 (PROSITE_PROFILES); IPR036093 (SUPERFAMILY)	P:GO:0006355; F:GO:0003677	P:regulation of transcription, DNA-templated; F:DNA binding
TRUE	[INTERPRO, BLASTED, MAPPED, ANNOTATED]	PdNAC009	NAC transcription factor 29-like isoform X1	777	20	3.62459e-179	91.64	2	P:GO:0006355; F:GO:0003677	P:regulation of transcription, DNA-templated; F:DNA binding	IPR003441 (PFAM); IPR036093 (G3DSA:2.170.150.GENE3D); PTHR31989 (PANTHER); PTHR31989:SF301 (PANTHER); IPR003441 (PROSITE_PROFILES); IPR036093 (SUPERFAMILY)	P:GO:0006355; F:GO:0003677	P:regulation of transcription, DNA-templated; F:DNA binding
TRUE	[INTERPRO, BLASTED, MAPPED, ANNOTATED]	PdNAC010	NAC transcription factor 29-like isoform X1	786	20	0	93.27	2	P:GO:0006355; F:GO:0003677	P:regulation of transcription, DNA-templated; F:DNA binding	IPR036093 (G3DSA:2.170.150.GENE3D); IPR003441 (PFAM); PTHR31989 (PANTHER); PTHR31989:SF301 (PANTHER); IPR003441 (PROSITE_PROFILES); IPR036093 (SUPERFAMILY)	P:GO:0006355; F:GO:0003677	P:regulation of transcription, DNA-templated; F:DNA binding
TRUE	[INTERPRO, BLASTED, MAPPED, ANNOTATED]	PdNAC011	SUPPRESSOR OF GAMMA RESPONSE 1	1362	20	0	91.77	4	P:GO:0006355; F:GO:0000976; F:GO:0003700; C:GO:0005634	P:regulation of transcription, DNA-templated; F:transcription cis-regulatory region binding; F:DNA-binding transcription factor activity; C:nucleus	IPR036093 (G3DSA:2.170.150.GENE3D); IPR003441 (PFAM); mobidb-lite (MOBIDB_LITE); mobidb-lite (MOBIDB_LITE); mobidb-lite (MOBIDB_LITE); PTHR31079:SF9 (PANTHER); IPR044799 (PANTHER); IPR003441 (PROSITE_PROFILES); IPR036093 (SUPERFAMILY)	P:GO:0006355; F:GO:0003677; F:GO:0003700	P:regulation of transcription, DNA-templated; F:DNA binding; F:DNA-binding transcription factor activity
TRUE	[INTERPRO, BLASTED, MAPPED, ANNOTATED]	PdNAC012	NAC domain-containing protein 71-like isoform X1	1149	20	0	85.79	2	P:GO:0006355; F:GO:0003677	P:regulation of transcription, DNA-templated; F:DNA binding	IPR003441 (PFAM); IPR036093 (G3DSA:2.170.150.GENE3D); mobidb-lite (MOBIDB_LITE); mobidb-lite (MOBIDB_LITE); PTHR31989:SF62 (PANTHER); PTHR31989 (PANTHER); IPR003441 (PROSITE_PROFILES); IPR036093 (SUPERFAMILY)	P:GO:0006355; F:GO:0003677	P:regulation of transcription, DNA-templated; F:DNA binding
TRUE	[INTERPRO, BLASTED, MAPPED, ANNOTATED]	PdNAC013	NAC domain-containing protein 72-like	864	20	0	93.61	3	P:GO:0006355; F:GO:0003677; C:GO:0016021	P:regulation of transcription, DNA-templated; F:DNA binding; C:integral component of membrane	IPR003441 (PFAM); IPR036093 (G3DSA:2.170.150.GENE3D); PTHR31989:SF25 (PANTHER); PTHR31989 (PANTHER); IPR003441 (PROSITE_PROFILES); IPR036093 (SUPERFAMILY)	P:GO:0006355; F:GO:0003677	P:regulation of transcription, DNA-templated; F:DNA binding
TRUE	[INTERPRO, BLASTED]	PdNAC014	pentatricopeptide repeat-containing protein At2g20540	2571	20	0	91.2				IPR036093 (G3DSA:2.170.150.GENE3D); IPR011990 (G3DSA:1.25.40.GENE3D); IPR003441 (PFAM); IPR002885 (TIGRFAM); IPR002885 (PFAM); IPR011990 (G3DSA:1.25.40.GENE3D); IPR002885 (PFAM); mobidb-lite (MOBIDB_LITE); mobidb-lite (MOBIDB_LITE); mobidb-lite (MOBIDB_LITE); PTHR47928 (PANTHER); PTHR47928:SF155 (PANTHER); IPR002885 (PROSITE_PROFILES); IPR002885 (PROSITE_PROFILES); IPR002885 (PROSITE_PROFILES); I…	P:GO:0006355; F:GO:0003677; F:GO:0005515	P:regulation of transcription, DNA-templated; F:DNA binding; F:protein binding
TRUE	[INTERPRO, BLASTED, MAPPED, ANNOTATED]	PdNAC015	NAC domain-containing protein 2	897	20	0	92.33	5	P:GO:0006355; P:GO:0009611; P:GO:0009788; F:GO:0000976; F:GO:0019900	P:regulation of transcription, DNA-templated; P:response to wounding; P:negative regulation of abscisic acid-activated signaling pathway; F:transcription cis-regulatory region binding; F:kinase binding	IPR003441 (PFAM); IPR036093 (G3DSA:2.170.150.GENE3D); mobidb-lite (MOBIDB_LITE); mobidb-lite (MOBIDB_LITE); PTHR31719 (PANTHER); PTHR31719:SF174 (PANTHER); IPR003441 (PROSITE_PROFILES); IPR036093 (SUPERFAMILY)	P:GO:0006355; F:GO:0003677	P:regulation of transcription, DNA-templated; F:DNA binding
TRUE	[INTERPRO, BLASTED, MAPPED, ANNOTATED]	PdNAC016	NAC domain-containing protein 104 isoform X1	627	20	2.17743e-128	91.83	3	P:GO:0006355; P:GO:0048731; F:GO:0003677	P:regulation of transcription, DNA-templated; P:system development; F:DNA binding	IPR003441 (PFAM); IPR036093 (G3DSA:2.170.150.GENE3D); PTHR31719 (PANTHER); PTHR31719:SF134 (PANTHER); IPR003441 (PROSITE_PROFILES); IPR036093 (SUPERFAMILY)	P:GO:0006355; F:GO:0003677	P:regulation of transcription, DNA-templated; F:DNA binding
TRUE	[INTERPRO, BLASTED, MAPPED, ANNOTATED]	PdNAC017	NAC domain-containing protein 35 isoform X1	1395	20	0	92.18	2	P:GO:0006355; F:GO:0003677	P:regulation of transcription, DNA-templated; F:DNA binding	IPR003441 (PFAM); IPR036093 (G3DSA:2.170.150.GENE3D); mobidb-lite (MOBIDB_LITE); mobidb-lite (MOBIDB_LITE); mobidb-lite (MOBIDB_LITE); mobidb-lite (MOBIDB_LITE); mobidb-lite (MOBIDB_LITE); PTHR31744 (PANTHER); PTHR31744:SF148 (PANTHER); IPR003441 (PROSITE_PROFILES); IPR036093 (SUPERFAMILY)	P:GO:0006355; F:GO:0003677	P:regulation of transcription, DNA-templated; F:DNA binding
TRUE	[INTERPRO, BLASTED, MAPPED, ANNOTATED]	PdNAC018	NAC domain containing protein 50-like	1899	20	0	86.64	2	P:GO:0006355; F:GO:0003677	P:regulation of transcription, DNA-templated; F:DNA binding	IPR036093 (G3DSA:2.170.150.GENE3D); IPR003441 (PFAM); mobidb-lite (MOBIDB_LITE); mobidb-lite (MOBIDB_LITE); mobidb-lite (MOBIDB_LITE); mobidb-lite (MOBIDB_LITE); PTHR31989:SF181 (PANTHER); PTHR31989:SF181 (PANTHER); PTHR31989 (PANTHER); PTHR31989 (PANTHER); IPR003441 (PROSITE_PROFILES); IPR036093 (SUPERFAMILY)	P:GO:0006355; F:GO:0003677	P:regulation of transcription, DNA-templated; F:DNA binding
TRUE	[INTERPRO, BLASTED, MAPPED, ANNOTATED]	PdNAC019	NAC domain-containing protein 78 isoform X2	1776	20	0	94	3	P:GO:0006355; F:GO:0003677; C:GO:0016021	P:regulation of transcription, DNA-templated; F:DNA binding; C:integral component of membrane	IPR036093 (G3DSA:2.170.150.GENE3D); IPR003441 (PFAM); mobidb-lite (MOBIDB_LITE); mobidb-lite (MOBIDB_LITE); mobidb-lite (MOBIDB_LITE); mobidb-lite (MOBIDB_LITE); PTHR31989 (PANTHER); PTHR31989:SF249 (PANTHER); IPR003441 (PROSITE_PROFILES); IPR036093 (SUPERFAMILY)	P:GO:0006355; F:GO:0003677	P:regulation of transcription, DNA-templated; F:DNA binding
TRUE	[INTERPRO, BLASTED, MAPPED, ANNOTATED]	PdNAC020	NAC domain-containing protein 43-like	1257	20	0	85.15	2	P:GO:0006355; F:GO:0003677	P:regulation of transcription, DNA-templated; F:DNA binding	IPR003441 (PFAM); IPR036093 (G3DSA:2.170.150.GENE3D); mobidb-lite (MOBIDB_LITE); mobidb-lite (MOBIDB_LITE); PTHR31989 (PANTHER); PTHR31989:SF138 (PANTHER); IPR003441 (PROSITE_PROFILES); IPR036093 (SUPERFAMILY)	P:GO:0006355; F:GO:0003677	P:regulation of transcription, DNA-templated; F:DNA binding
TRUE	[INTERPRO, BLASTED, MAPPED, ANNOTATED]	PdNAC021	NAC domain-containing protein 91-like	1923	20	0	77.8	2	P:GO:0006355; F:GO:0003677	P:regulation of transcription, DNA-templated; F:DNA binding	IPR003441 (PFAM); IPR036093 (G3DSA:2.170.150.GENE3D); mobidb-lite (MOBIDB_LITE); mobidb-lite (MOBIDB_LITE); mobidb-lite (MOBIDB_LITE); mobidb-lite (MOBIDB_LITE); mobidb-lite (MOBIDB_LITE); mobidb-lite (MOBIDB_LITE); PTHR31989 (PANTHER); PTHR31989:SF193 (PANTHER); IPR003441 (PROSITE_PROFILES); IPR036093 (SUPERFAMILY)	P:GO:0006355; F:GO:0003677	P:regulation of transcription, DNA-templated; F:DNA binding
TRUE	[INTERPRO, BLASTED, MAPPED, ANNOTATED]	PdNAC022	NAC domain containing protein 2	765	20	5.7537e-160	80.21	2	P:GO:0006355; F:GO:0003677	P:regulation of transcription, DNA-templated; F:DNA binding	IPR036093 (G3DSA:2.170.150.GENE3D); IPR003441 (PFAM); PTHR31989 (PANTHER); PTHR31989:SF193 (PANTHER); IPR003441 (PROSITE_PROFILES); IPR036093 (SUPERFAMILY)	P:GO:0006355; F:GO:0003677	P:regulation of transcription, DNA-templated; F:DNA binding
TRUE	[INTERPRO, BLASTED, MAPPED, ANNOTATED]	PdNAC023	NAC domain containing protein 2	1566	20	0	82.32	2	P:GO:0006355; F:GO:0003677	P:regulation of transcription, DNA-templated; F:DNA binding	IPR003441 (PFAM); IPR036093 (G3DSA:2.170.150.GENE3D); mobidb-lite (MOBIDB_LITE); mobidb-lite (MOBIDB_LITE); PTHR31989 (PANTHER); PTHR31989:SF193 (PANTHER); IPR003441 (PROSITE_PROFILES); IPR036093 (SUPERFAMILY)	P:GO:0006355; F:GO:0003677	P:regulation of transcription, DNA-templated; F:DNA binding
TRUE	[INTERPRO, BLASTED, MAPPED, ANNOTATED]	PdNAC024	NAC domain-containing protein 60	897	20	0	83.63	2	P:GO:0006355; F:GO:0003677	P:regulation of transcription, DNA-templated; F:DNA binding	IPR036093 (G3DSA:2.170.150.GENE3D); IPR003441 (PFAM); mobidb-lite (MOBIDB_LITE); mobidb-lite (MOBIDB_LITE); PTHR31989:SF193 (PANTHER); PTHR31989 (PANTHER); IPR003441 (PROSITE_PROFILES); IPR036093 (SUPERFAMILY)	P:GO:0006355; F:GO:0003677	P:regulation of transcription, DNA-templated; F:DNA binding
TRUE	[INTERPRO, BLASTED, MAPPED, ANNOTATED]	PdNAC025	protein NTM1-like 9 isoform X1	1440	20	0	89.73	2	P:GO:0006355; F:GO:0003677	P:regulation of transcription, DNA-templated; F:DNA binding	IPR036093 (G3DSA:2.170.150.GENE3D); IPR003441 (PFAM); mobidb-lite (MOBIDB_LITE); mobidb-lite (MOBIDB_LITE); mobidb-lite (MOBIDB_LITE); mobidb-lite (MOBIDB_LITE); mobidb-lite (MOBIDB_LITE); PTHR31989 (PANTHER); PTHR31989:SF193 (PANTHER); IPR003441 (PROSITE_PROFILES); IPR036093 (SUPERFAMILY)	P:GO:0006355; F:GO:0003677	P:regulation of transcription, DNA-templated; F:DNA binding
TRUE	[INTERPRO, BLASTED, MAPPED, ANNOTATED]	PdNAC026	NAC domain-containing protein 76-like isoform X2	1545	20	0	80.23	2	P:GO:0006355; F:GO:0003677	P:regulation of transcription, DNA-templated; F:DNA binding	IPR036093 (G3DSA:2.170.150.GENE3D); IPR003441 (PFAM); mobidb-lite (MOBIDB_LITE); mobidb-lite (MOBIDB_LITE); mobidb-lite (MOBIDB_LITE); mobidb-lite (MOBIDB_LITE); mobidb-lite (MOBIDB_LITE); PTHR31989:SF193 (PANTHER); PTHR31989 (PANTHER); IPR003441 (PROSITE_PROFILES); IPR036093 (SUPERFAMILY)	P:GO:0006355; F:GO:0003677	P:regulation of transcription, DNA-templated; F:DNA binding
TRUE	[INTERPRO, BLASTED, MAPPED, ANNOTATED]	PdNAC027	protein NTM1-like 9 isoform X1	1365	20	0	94.52	2	P:GO:0006355; F:GO:0003677	P:regulation of transcription, DNA-templated; F:DNA binding	IPR036093 (G3DSA:2.170.150.GENE3D); IPR003441 (PFAM); mobidb-lite (MOBIDB_LITE); mobidb-lite (MOBIDB_LITE); mobidb-lite (MOBIDB_LITE); PTHR31989:SF193 (PANTHER); PTHR31989 (PANTHER); IPR003441 (PROSITE_PROFILES); IPR036093 (SUPERFAMILY)	P:GO:0006355; F:GO:0003677	P:regulation of transcription, DNA-templated; F:DNA binding
TRUE	[INTERPRO, BLASTED, MAPPED, ANNOTATED]	PdNAC028	NAC domain-containing protein 76-like isoform X2	1404	20	0	84.9	2	P:GO:0006355; F:GO:0003677	P:regulation of transcription, DNA-templated; F:DNA binding	IPR036093 (G3DSA:2.170.150.GENE3D); IPR003441 (PFAM); mobidb-lite (MOBIDB_LITE); mobidb-lite (MOBIDB_LITE); mobidb-lite (MOBIDB_LITE); mobidb-lite (MOBIDB_LITE); mobidb-lite (MOBIDB_LITE); PTHR31989:SF193 (PANTHER); PTHR31989:SF193 (PANTHER); PTHR31989 (PANTHER); PTHR31989 (PANTHER); IPR003441 (PROSITE_PROFILES); IPR036093 (SUPERFAMILY)	P:GO:0006355; F:GO:0003677	P:regulation of transcription, DNA-templated; F:DNA binding
TRUE	[INTERPRO, BLASTED, MAPPED, ANNOTATED]	PdNAC029	NAC domain-containing protein 105-like isoform X1	2676	20	0	97.11	2	P:GO:0006355; F:GO:0003677	P:regulation of transcription, DNA-templated; F:DNA binding	IPR036093 (G3DSA:2.170.150.GENE3D); IPR036093 (G3DSA:2.170.150.GENE3D); IPR003441 (PFAM); mobidb-lite (MOBIDB_LITE); mobidb-lite (MOBIDB_LITE); mobidb-lite (MOBIDB_LITE); mobidb-lite (MOBIDB_LITE); mobidb-lite (MOBIDB_LITE); mobidb-lite (MOBIDB_LITE); mobidb-lite (MOBIDB_LITE); mobidb-lite (MOBIDB_LITE); PTHR31989:SF193 (PANTHER); PTHR31989:SF193 (PANTHER); PTHR31989 (PANTHER); PTHR31989 (PANTHER…	P:GO:0006355; F:GO:0003677	P:regulation of transcription, DNA-templated; F:DNA binding
TRUE	[INTERPRO, BLASTED, MAPPED, ANNOTATED]	PdNAC030	NAC domain-containing protein 96-like	1350	20	0	89.73	2	P:GO:0006355; F:GO:0003677	P:regulation of transcription, DNA-templated; F:DNA binding	IPR036093 (G3DSA:2.170.150.GENE3D); IPR003441 (PFAM); PTHR31989 (PANTHER); PTHR31989:SF193 (PANTHER); IPR003441 (PROSITE_PROFILES); IPR036093 (SUPERFAMILY)	P:GO:0006355; F:GO:0003677	P:regulation of transcription, DNA-templated; F:DNA binding
TRUE	[INTERPRO, BLASTED, MAPPED, ANNOTATED]	PdNAC031	NAC domain-containing protein 96-like	1344	20	0	89.51	2	P:GO:0006355; F:GO:0003677	P:regulation of transcription, DNA-templated; F:DNA binding	IPR003441 (PFAM); IPR036093 (G3DSA:2.170.150.GENE3D); PTHR31989:SF193 (PANTHER); PTHR31989 (PANTHER); IPR003441 (PROSITE_PROFILES); IPR036093 (SUPERFAMILY)	P:GO:0006355; F:GO:0003677	P:regulation of transcription, DNA-templated; F:DNA binding
TRUE	[INTERPRO, BLASTED, MAPPED, ANNOTATED]	PdNAC032	NAC domain-containing protein 45-like isoform X2	1386	20	0	78.41	2	P:GO:0006355; F:GO:0003677	P:regulation of transcription, DNA-templated; F:DNA binding	IPR036093 (G3DSA:2.170.150.GENE3D); mobidb-lite (MOBIDB_LITE); mobidb-lite (MOBIDB_LITE); mobidb-lite (MOBIDB_LITE); mobidb-lite (MOBIDB_LITE); mobidb-lite (MOBIDB_LITE); mobidb-lite (MOBIDB_LITE); IPR003441 (PROSITE_PROFILES); IPR036093 (SUPERFAMILY)	P:GO:0006355; F:GO:0003677	P:regulation of transcription, DNA-templated; F:DNA binding
TRUE	[INTERPRO, BLASTED, MAPPED, ANNOTATED]	PdNAC033	NAC domain-containing protein 83-like isoform X1	1377	20	0	84.2	2	P:GO:0006355; F:GO:0003677	P:regulation of transcription, DNA-templated; F:DNA binding	IPR003441 (PFAM); IPR036093 (G3DSA:2.170.150.GENE3D); mobidb-lite (MOBIDB_LITE); mobidb-lite (MOBIDB_LITE); mobidb-lite (MOBIDB_LITE); PTHR31989 (PANTHER); PTHR31989:SF193 (PANTHER); IPR003441 (PROSITE_PROFILES); IPR036093 (SUPERFAMILY)	P:GO:0006355; F:GO:0003677	P:regulation of transcription, DNA-templated; F:DNA binding
TRUE	[INTERPRO, BLASTED, MAPPED, ANNOTATED]	PdNAC034	NAC domain-containing protein 5	1320	20	0	81.89	2	P:GO:0006355; F:GO:0003677	P:regulation of transcription, DNA-templated; F:DNA binding	IPR036093 (G3DSA:2.170.150.GENE3D); IPR003441 (PFAM); mobidb-lite (MOBIDB_LITE); mobidb-lite (MOBIDB_LITE); mobidb-lite (MOBIDB_LITE); PTHR31989 (PANTHER); PTHR31989:SF193 (PANTHER); IPR003441 (PROSITE_PROFILES); IPR036093 (SUPERFAMILY)	P:GO:0006355; F:GO:0003677	P:regulation of transcription, DNA-templated; F:DNA binding
TRUE	[INTERPRO, BLASTED, MAPPED, ANNOTATED]	PdNAC035	NAC domain-containing protein 83-like isoform X1	1380	20	0	82.93	2	P:GO:0006355; F:GO:0003677	P:regulation of transcription, DNA-templated; F:DNA binding	IPR036093 (G3DSA:2.170.150.GENE3D); IPR003441 (PFAM); mobidb-lite (MOBIDB_LITE); mobidb-lite (MOBIDB_LITE); mobidb-lite (MOBIDB_LITE); mobidb-lite (MOBIDB_LITE); mobidb-lite (MOBIDB_LITE); mobidb-lite (MOBIDB_LITE); PTHR31989:SF193 (PANTHER); PTHR31989 (PANTHER); IPR003441 (PROSITE_PROFILES); IPR036093 (SUPERFAMILY)	P:GO:0006355; F:GO:0003677	P:regulation of transcription, DNA-templated; F:DNA binding
TRUE	[INTERPRO, BLASTED, MAPPED, ANNOTATED]	PdNAC036	NAC domain-containing protein 83-like isoform X1	1380	20	0	82.95	2	P:GO:0006355; F:GO:0003677	P:regulation of transcription, DNA-templated; F:DNA binding	IPR036093 (G3DSA:2.170.150.GENE3D); IPR003441 (PFAM); mobidb-lite (MOBIDB_LITE); mobidb-lite (MOBIDB_LITE); mobidb-lite (MOBIDB_LITE); mobidb-lite (MOBIDB_LITE); mobidb-lite (MOBIDB_LITE); mobidb-lite (MOBIDB_LITE); PTHR31989 (PANTHER); PTHR31989:SF193 (PANTHER); IPR003441 (PROSITE_PROFILES); IPR036093 (SUPERFAMILY)	P:GO:0006355; F:GO:0003677	P:regulation of transcription, DNA-templated; F:DNA binding
TRUE	[INTERPRO, BLASTED, MAPPED, ANNOTATED]	PdNAC037	protein NTM1-like 9	507	20	2.16717e-123	80.81	2	P:GO:0006355; F:GO:0003677	P:regulation of transcription, DNA-templated; F:DNA binding	IPR036093 (G3DSA:2.170.150.GENE3D); IPR003441 (PFAM); PTHR31989 (PANTHER); PTHR31989:SF193 (PANTHER); IPR003441 (PROSITE_PROFILES); IPR036093 (SUPERFAMILY)	P:GO:0006355; F:GO:0003677	P:regulation of transcription, DNA-templated; F:DNA binding
TRUE	[INTERPRO, BLASTED, MAPPED, ANNOTATED]	PdNAC038	protein NTM1-like 9	495	20	4.69926e-120	85.85	2	P:GO:0006355; F:GO:0003677	P:regulation of transcription, DNA-templated; F:DNA binding	IPR003441 (PFAM); IPR036093 (G3DSA:2.170.150.GENE3D); PTHR31989 (PANTHER); PTHR31989:SF193 (PANTHER); IPR003441 (PROSITE_PROFILES); IPR036093 (SUPERFAMILY)	P:GO:0006355; F:GO:0003677	P:regulation of transcription, DNA-templated; F:DNA binding
TRUE	[INTERPRO, BLASTED, MAPPED, ANNOTATED]	PdNAC039	NAC domain-containing protein 7-like	966	20	0	97.05	2	P:GO:0006355; F:GO:0003677	P:regulation of transcription, DNA-templated; F:DNA binding	IPR036093 (G3DSA:2.170.150.GENE3D); IPR003441 (PFAM); PTHR31989:SF383 (PANTHER); PTHR31989 (PANTHER); IPR003441 (PROSITE_PROFILES); IPR036093 (SUPERFAMILY)	P:GO:0006355; F:GO:0003677	P:regulation of transcription, DNA-templated; F:DNA binding
TRUE	[INTERPRO, BLASTED, MAPPED, ANNOTATED]	PdNAC040	NAC domain-containing protein 91	1635	20	0	82.09	5	P:GO:0006355; P:GO:0009850; F:GO:0003677; F:GO:0016787; C:GO:0016021	P:regulation of transcription, DNA-templated; P:auxin metabolic process; F:DNA binding; F:hydrolase activity; C:integral component of membrane	IPR003441 (PFAM); IPR036093 (G3DSA:2.170.150.GENE3D); mobidb-lite (MOBIDB_LITE); mobidb-lite (MOBIDB_LITE); mobidb-lite (MOBIDB_LITE); PTHR31989:SF54 (PANTHER); PTHR31989 (PANTHER); IPR003441 (PROSITE_PROFILES); cd01610 (CDD); IPR036093 (SUPERFAMILY)	P:GO:0006355; F:GO:0003677	P:regulation of transcription, DNA-templated; F:DNA binding
TRUE	[INTERPRO, BLASTED, MAPPED, ANNOTATED]	PdNAC041	NAC domain-containing protein 86 isoform X1	2070	20	0	97.07	2	P:GO:0006355; F:GO:0003677	P:regulation of transcription, DNA-templated; F:DNA binding	IPR003441 (PFAM); IPR036093 (G3DSA:2.170.150.GENE3D); PTHR31989:SF343 (PANTHER); PTHR31989 (PANTHER); IPR003441 (PROSITE_PROFILES); IPR036093 (SUPERFAMILY)	P:GO:0006355; F:GO:0003677	P:regulation of transcription, DNA-templated; F:DNA binding
TRUE	[INTERPRO, BLASTED, MAPPED, ANNOTATED]	PdNAC042	NAC transcription factor 29-like	1329	20	0	74.77	2	P:GO:0006355; F:GO:0003677	P:regulation of transcription, DNA-templated; F:DNA binding	IPR003441 (PFAM); IPR036093 (G3DSA:2.170.150.GENE3D); mobidb-lite (MOBIDB_LITE); mobidb-lite (MOBIDB_LITE); mobidb-lite (MOBIDB_LITE); mobidb-lite (MOBIDB_LITE); mobidb-lite (MOBIDB_LITE); PTHR31989:SF220 (PANTHER); PTHR31989 (PANTHER); IPR003441 (PROSITE_PROFILES); IPR036093 (SUPERFAMILY)	P:GO:0006355; F:GO:0003677	P:regulation of transcription, DNA-templated; F:DNA binding
TRUE	[INTERPRO, BLASTED, MAPPED, ANNOTATED]	PdNAC043	transcription factor JUNGBRUNNEN 1-like	918	20	0	90.68	2	P:GO:0006355; F:GO:0003677	P:regulation of transcription, DNA-templated; F:DNA binding	IPR003441 (PFAM); IPR036093 (G3DSA:2.170.150.GENE3D); mobidb-lite (MOBIDB_LITE); mobidb-lite (MOBIDB_LITE); PTHR31744 (PANTHER); PTHR31744:SF65 (PANTHER); IPR003441 (PROSITE_PROFILES); IPR036093 (SUPERFAMILY)	P:GO:0006355; F:GO:0003677	P:regulation of transcription, DNA-templated; F:DNA binding
TRUE	[INTERPRO, BLASTED, MAPPED, ANNOTATED]	PdNAC044	NAC domain-containing protein 100	1059	20	0	91.74	2	P:GO:0006355; F:GO:0003677	P:regulation of transcription, DNA-templated; F:DNA binding	IPR036093 (G3DSA:2.170.150.GENE3D); IPR003441 (PFAM); mobidb-lite (MOBIDB_LITE); mobidb-lite (MOBIDB_LITE); PTHR31744 (PANTHER); PTHR31744:SF78 (PANTHER); IPR003441 (PROSITE_PROFILES); IPR036093 (SUPERFAMILY)	P:GO:0006355; F:GO:0003677	P:regulation of transcription, DNA-templated; F:DNA binding
TRUE	[INTERPRO, BLASTED, MAPPED, ANNOTATED]	PdNAC045	protein FEZ-like	1194	20	0	87.56	5	P:GO:0006355; P:GO:0006412; F:GO:0003677; F:GO:0003735; C:GO:0005840	P:regulation of transcription, DNA-templated; P:translation; F:DNA binding; F:structural constituent of ribosome; C:ribosome	IPR036093 (G3DSA:2.170.150.GENE3D); IPR003441 (PFAM); mobidb-lite (MOBIDB_LITE); mobidb-lite (MOBIDB_LITE); mobidb-lite (MOBIDB_LITE); PTHR31744 (PANTHER); PTHR31744:SF56 (PANTHER); IPR003441 (PROSITE_PROFILES); IPR036093 (SUPERFAMILY)	P:GO:0006355; F:GO:0003677	P:regulation of transcription, DNA-templated; F:DNA binding
TRUE	[INTERPRO, BLASTED, MAPPED, ANNOTATED]	PdNAC046	NAC domain-containing protein 8-like	1167	20	0	93.2	6	P:GO:0006355; F:GO:0000976; F:GO:0003700; F:GO:0003723; C:GO:0005634; C:GO:0016021	P:regulation of transcription, DNA-templated; F:transcription cis-regulatory region binding; F:DNA-binding transcription factor activity; F:RNA binding; C:nucleus; C:integral component of membrane	IPR003441 (PFAM); IPR036093 (G3DSA:2.170.150.GENE3D); mobidb-lite (MOBIDB_LITE); PTHR31079:SF2 (PANTHER); IPR044799 (PANTHER); IPR003441 (PROSITE_PROFILES); IPR036093 (SUPERFAMILY)	P:GO:0006355; F:GO:0003677; F:GO:0003700	P:regulation of transcription, DNA-templated; F:DNA binding; F:DNA-binding transcription factor activity
TRUE	[INTERPRO, BLASTED, MAPPED, ANNOTATED]	PdNAC047	NAC domain-containing protein 83-like	711	20	4.4571e-165	83.29	2	P:GO:0006355; F:GO:0003677	P:regulation of transcription, DNA-templated; F:DNA binding	IPR003441 (PFAM); IPR036093 (G3DSA:2.170.150.GENE3D); mobidb-lite (MOBIDB_LITE); mobidb-lite (MOBIDB_LITE); mobidb-lite (MOBIDB_LITE); PTHR31989:SF20 (PANTHER); PTHR31989 (PANTHER); IPR003441 (PROSITE_PROFILES); IPR036093 (SUPERFAMILY)	P:GO:0006355; F:GO:0003677	P:regulation of transcription, DNA-templated; F:DNA binding
TRUE	[INTERPRO, BLASTED, MAPPED, ANNOTATED]	PdNAC048	NAC transcription factor 25	1110	20	0	85.38	3	P:GO:0006355; P:GO:0048731; F:GO:0003677	P:regulation of transcription, DNA-templated; P:system development; F:DNA binding	IPR036093 (G3DSA:2.170.150.GENE3D); IPR003441 (PFAM); mobidb-lite (MOBIDB_LITE); mobidb-lite (MOBIDB_LITE); mobidb-lite (MOBIDB_LITE); mobidb-lite (MOBIDB_LITE); mobidb-lite (MOBIDB_LITE); mobidb-lite (MOBIDB_LITE); PTHR31719 (PANTHER); PTHR31719:SF156 (PANTHER); IPR003441 (PROSITE_PROFILES); IPR036093 (SUPERFAMILY)	P:GO:0006355; F:GO:0003677	P:regulation of transcription, DNA-templated; F:DNA binding
TRUE	[INTERPRO, BLASTED, MAPPED, ANNOTATED]	PdNAC049	NAC domain-containing protein 73-like	954	20	0	93.45	4	P:GO:0006355; F:GO:0000976; F:GO:0003700; C:GO:0005634	P:regulation of transcription, DNA-templated; F:transcription cis-regulatory region binding; F:DNA-binding transcription factor activity; C:nucleus	IPR003441 (PFAM); IPR036093 (G3DSA:2.170.150.GENE3D); mobidb-lite (MOBIDB_LITE); PTHR31079:SF20 (PANTHER); IPR044799 (PANTHER); IPR003441 (PROSITE_PROFILES); IPR036093 (SUPERFAMILY)	P:GO:0006355; F:GO:0003677; F:GO:0003700	P:regulation of transcription, DNA-templated; F:DNA binding; F:DNA-binding transcription factor activity
TRUE	[INTERPRO, BLASTED, MAPPED, ANNOTATED]	PdNAC050	transcription factor JUNGBRUNNEN 1-like	909	20	0	90.28	8	P:GO:0005992; P:GO:0006355; P:GO:0006561; P:GO:0009718; P:GO:0010120; P:GO:0042538; P:GO:1900056; F:GO:0003677	P:trehalose biosynthetic process; P:regulation of transcription, DNA-templated; P:proline biosynthetic process; P:anthocyanin-containing compound biosynthetic process; P:camalexin biosynthetic process; P:hyperosmotic salinity response; P:negative regulation of leaf senescence; F:DNA binding	IPR036093 (G3DSA:2.170.150.GENE3D); IPR003441 (PFAM); PTHR31744 (PANTHER); PTHR31744:SF145 (PANTHER); IPR003441 (PROSITE_PROFILES); IPR036093 (SUPERFAMILY)	P:GO:0006355; F:GO:0003677	P:regulation of transcription, DNA-templated; F:DNA binding
TRUE	[INTERPRO, BLASTED, MAPPED, ANNOTATED]	PdNAC051	protein SOMBRERO isoform X1	1086	20	0	93.09	2	P:GO:0006355; F:GO:0003677	P:regulation of transcription, DNA-templated; F:DNA binding	IPR003441 (PFAM); IPR036093 (G3DSA:2.170.150.GENE3D); mobidb-lite (MOBIDB_LITE); mobidb-lite (MOBIDB_LITE); PTHR31989:SF326 (PANTHER); PTHR31989 (PANTHER); IPR003441 (PROSITE_PROFILES); IPR036093 (SUPERFAMILY)	P:GO:0006355; F:GO:0003677	P:regulation of transcription, DNA-templated; F:DNA binding
TRUE	[INTERPRO, BLASTED, MAPPED, ANNOTATED]	PdNAC052	NAC domain-containing protein 86	1062	20	0	93.3	2	P:GO:0006355; F:GO:0003677	P:regulation of transcription, DNA-templated; F:DNA binding	IPR003441 (PFAM); IPR036093 (G3DSA:2.170.150.GENE3D); mobidb-lite (MOBIDB_LITE); mobidb-lite (MOBIDB_LITE); PTHR31989:SF343 (PANTHER); PTHR31989 (PANTHER); IPR003441 (PROSITE_PROFILES); IPR036093 (SUPERFAMILY)	P:GO:0006355; F:GO:0003677	P:regulation of transcription, DNA-templated; F:DNA binding
TRUE	[INTERPRO, BLASTED, MAPPED, ANNOTATED]	PdNAC053	transcription factor JUNGBRUNNEN 1	969	20	0	90.09	7	P:GO:0006355; P:GO:0006412; P:GO:0006506; F:GO:0003677; F:GO:0003924; F:GO:0005525; C:GO:0016021	P:regulation of transcription, DNA-templated; P:translation; P:GPI anchor biosynthetic process; F:DNA binding; F:GTPase activity; F:GTP binding; C:integral component of membrane	IPR003441 (PFAM); IPR036093 (G3DSA:2.170.150.GENE3D); PTHR31744 (PANTHER); PTHR31744:SF111 (PANTHER); IPR003441 (PROSITE_PROFILES); IPR036093 (SUPERFAMILY)	P:GO:0006355; F:GO:0003677	P:regulation of transcription, DNA-templated; F:DNA binding
TRUE	[INTERPRO, BLASTED, MAPPED, ANNOTATED]	PdNAC054	NAC domain-containing protein 21/22	975	20	0	89.56	2	P:GO:0006355; F:GO:0003677	P:regulation of transcription, DNA-templated; F:DNA binding	IPR003441 (PFAM); IPR036093 (G3DSA:2.170.150.GENE3D); PTHR31744:SF124 (PANTHER); PTHR31744 (PANTHER); IPR003441 (PROSITE_PROFILES); IPR036093 (SUPERFAMILY)	P:GO:0006355; F:GO:0003677	P:regulation of transcription, DNA-templated; F:DNA binding
TRUE	[INTERPRO, BLASTED, MAPPED, ANNOTATED]	PdNAC055	NAC domain-containing protein 66-like	663	20	1.72575e-131	91.45	2	P:GO:0006355; F:GO:0003677	P:regulation of transcription, DNA-templated; F:DNA binding	IPR003441 (PFAM); IPR036093 (G3DSA:2.170.150.GENE3D); mobidb-lite (MOBIDB_LITE); mobidb-lite (MOBIDB_LITE); PTHR31989:SF296 (PANTHER); PTHR31989 (PANTHER); IPR003441 (PROSITE_PROFILES); IPR036093 (SUPERFAMILY)	P:GO:0006355; F:GO:0003677	P:regulation of transcription, DNA-templated; F:DNA binding
TRUE	[INTERPRO, BLASTED, MAPPED, ANNOTATED]	PdNAC056	NAC domain-containing protein 66-like	663	20	1.72575e-131	91.45	2	P:GO:0006355; F:GO:0003677	P:regulation of transcription, DNA-templated; F:DNA binding	IPR003441 (PFAM); IPR036093 (G3DSA:2.170.150.GENE3D); mobidb-lite (MOBIDB_LITE); mobidb-lite (MOBIDB_LITE); PTHR31989:SF296 (PANTHER); PTHR31989 (PANTHER); IPR003441 (PROSITE_PROFILES); IPR036093 (SUPERFAMILY)	P:GO:0006355; F:GO:0003677	P:regulation of transcription, DNA-templated; F:DNA binding
TRUE	[INTERPRO, BLASTED, MAPPED, ANNOTATED]	PdNAC057	protein CUP-SHAPED COTYLEDON 2-like	1074	20	0	89.22	2	P:GO:0006355; F:GO:0003677	P:regulation of transcription, DNA-templated; F:DNA binding	IPR003441 (PFAM); IPR036093 (G3DSA:2.170.150.GENE3D); mobidb-lite (MOBIDB_LITE); mobidb-lite (MOBIDB_LITE); mobidb-lite (MOBIDB_LITE); PTHR31744 (PANTHER); PTHR31744:SF131 (PANTHER); IPR003441 (PROSITE_PROFILES); IPR036093 (SUPERFAMILY)	P:GO:0006355; F:GO:0003677	P:regulation of transcription, DNA-templated; F:DNA binding
TRUE	[INTERPRO, BLASTED, MAPPED, ANNOTATED]	PdNAC058	NAC domain-containing protein 72	1050	20	0	90.79	2	P:GO:0006355; F:GO:0003677	P:regulation of transcription, DNA-templated; F:DNA binding	IPR003441 (PFAM); IPR036093 (G3DSA:2.170.150.GENE3D); PTHR31719 (PANTHER); PTHR31719:SF141 (PANTHER); IPR003441 (PROSITE_PROFILES); IPR036093 (SUPERFAMILY)	P:GO:0006355; F:GO:0003677	P:regulation of transcription, DNA-templated; F:DNA binding
TRUE	[INTERPRO, BLASTED, MAPPED, ANNOTATED]	PdNAC059	NAC transcription factor 56	1092	20	0	94.3	3	P:GO:0006355; P:GO:0048731; F:GO:0003677	P:regulation of transcription, DNA-templated; P:system development; F:DNA binding	IPR003441 (PFAM); IPR036093 (G3DSA:2.170.150.GENE3D); mobidb-lite (MOBIDB_LITE); mobidb-lite (MOBIDB_LITE); PTHR31719:SF156 (PANTHER); PTHR31719 (PANTHER); IPR003441 (PROSITE_PROFILES); IPR036093 (SUPERFAMILY)	P:GO:0006355; F:GO:0003677	P:regulation of transcription, DNA-templated; F:DNA binding
TRUE	[INTERPRO, BLASTED, MAPPED, ANNOTATED]	PdNAC060	NAC domain-containing protein 2	1092	20	0	82.02	2	P:GO:0006355; F:GO:0003677	P:regulation of transcription, DNA-templated; F:DNA binding	IPR036093 (G3DSA:2.170.150.GENE3D); IPR003441 (PFAM); mobidb-lite (MOBIDB_LITE); mobidb-lite (MOBIDB_LITE); PTHR31989:SF220 (PANTHER); PTHR31989 (PANTHER); IPR003441 (PROSITE_PROFILES); IPR036093 (SUPERFAMILY)	P:GO:0006355; F:GO:0003677	P:regulation of transcription, DNA-templated; F:DNA binding
TRUE	[INTERPRO, BLASTED, MAPPED, ANNOTATED]	PdNAC061	NAC domain-containing protein 2-like	1131	20	0	93.47	2	P:GO:0006355; F:GO:0003677	P:regulation of transcription, DNA-templated; F:DNA binding	IPR003441 (PFAM); IPR036093 (G3DSA:2.170.150.GENE3D); mobidb-lite (MOBIDB_LITE); mobidb-lite (MOBIDB_LITE); PTHR31989:SF220 (PANTHER); PTHR31989 (PANTHER); IPR003441 (PROSITE_PROFILES); IPR036093 (SUPERFAMILY)	P:GO:0006355; F:GO:0003677	P:regulation of transcription, DNA-templated; F:DNA binding
TRUE	[INTERPRO, BLASTED, MAPPED, ANNOTATED]	PdNAC062	NAC domain-containing protein 2-like	1146	20	0	94.38	2	P:GO:0006355; F:GO:0003677	P:regulation of transcription, DNA-templated; F:DNA binding	IPR003441 (PFAM); IPR036093 (G3DSA:2.170.150.GENE3D); mobidb-lite (MOBIDB_LITE); mobidb-lite (MOBIDB_LITE); PTHR31989:SF220 (PANTHER); PTHR31989 (PANTHER); IPR003441 (PROSITE_PROFILES); IPR036093 (SUPERFAMILY)	P:GO:0006355; F:GO:0003677	P:regulation of transcription, DNA-templated; F:DNA binding
TRUE	[INTERPRO, BLASTED, MAPPED, ANNOTATED]	PdNAC063	NAC domain-containing protein 2-like	1146	20	0	95.64	2	P:GO:0006355; F:GO:0003677	P:regulation of transcription, DNA-templated; F:DNA binding	IPR003441 (PFAM); IPR036093 (G3DSA:2.170.150.GENE3D); mobidb-lite (MOBIDB_LITE); mobidb-lite (MOBIDB_LITE); mobidb-lite (MOBIDB_LITE); PTHR31989 (PANTHER); PTHR31989:SF220 (PANTHER); IPR003441 (PROSITE_PROFILES); IPR036093 (SUPERFAMILY)	P:GO:0006355; F:GO:0003677	P:regulation of transcription, DNA-templated; F:DNA binding
TRUE	[INTERPRO, BLASTED, MAPPED, ANNOTATED]	PdNAC064	NAC transcription factor 29	1164	20	0	83.24	2	P:GO:0006355; F:GO:0003677	P:regulation of transcription, DNA-templated; F:DNA binding	IPR003441 (PFAM); IPR036093 (G3DSA:2.170.150.GENE3D); mobidb-lite (MOBIDB_LITE); PTHR31719 (PANTHER); PTHR31719:SF160 (PANTHER); IPR003441 (PROSITE_PROFILES); IPR036093 (SUPERFAMILY)	P:GO:0006355; F:GO:0003677	P:regulation of transcription, DNA-templated; F:DNA binding
TRUE	[INTERPRO, BLASTED, MAPPED, ANNOTATED]	PdNAC065	NAC domain-containing protein 2-like	879	20	0	89.23	5	P:GO:0006355; P:GO:0006508; F:GO:0003677; F:GO:0004190; F:GO:0016788	P:regulation of transcription, DNA-templated; P:proteolysis; F:DNA binding; F:aspartic-type endopeptidase activity; F:hydrolase activity, acting on ester bonds	IPR036093 (G3DSA:2.170.150.GENE3D); IPR003441 (PFAM); PTHR31719 (PANTHER); PTHR31719:SF174 (PANTHER); IPR003441 (PROSITE_PROFILES); IPR036093 (SUPERFAMILY)	P:GO:0006355; F:GO:0003677	P:regulation of transcription, DNA-templated; F:DNA binding
TRUE	[INTERPRO, BLASTED, MAPPED, ANNOTATED]	PdNAC066	protein CUP-SHAPED COTYLEDON 3	1314	20	0	78.31	2	P:GO:0006355; F:GO:0003677	P:regulation of transcription, DNA-templated; F:DNA binding	IPR003441 (PFAM); IPR036093 (G3DSA:2.170.150.GENE3D); mobidb-lite (MOBIDB_LITE); PTHR31744:SF149 (PANTHER); PTHR31744 (PANTHER); IPR003441 (PROSITE_PROFILES); IPR036093 (SUPERFAMILY)	P:GO:0006355; F:GO:0003677	P:regulation of transcription, DNA-templated; F:DNA binding
TRUE	[INTERPRO, BLASTED, MAPPED, ANNOTATED]	PdNAC067	NAC domain-containing protein 71	1035	20	0	93.15	2	P:GO:0006355; F:GO:0003677	P:regulation of transcription, DNA-templated; F:DNA binding	IPR036093 (G3DSA:2.170.150.GENE3D); IPR003441 (PFAM); mobidb-lite (MOBIDB_LITE); mobidb-lite (MOBIDB_LITE); PTHR31989 (PANTHER); PTHR31989:SF364 (PANTHER); IPR003441 (PROSITE_PROFILES); IPR036093 (SUPERFAMILY)	P:GO:0006355; F:GO:0003677	P:regulation of transcription, DNA-templated; F:DNA binding
TRUE	[INTERPRO, BLASTED, MAPPED, ANNOTATED]	PdNAC068	NAC domain-containing protein 7	1089	20	0	87.73	2	P:GO:0006355; F:GO:0003677	P:regulation of transcription, DNA-templated; F:DNA binding	IPR036093 (G3DSA:2.170.150.GENE3D); IPR003441 (PFAM); mobidb-lite (MOBIDB_LITE); PTHR31989 (PANTHER); PTHR31989:SF383 (PANTHER); IPR003441 (PROSITE_PROFILES); IPR036093 (SUPERFAMILY)	P:GO:0006355; F:GO:0003677	P:regulation of transcription, DNA-templated; F:DNA binding
TRUE	[INTERPRO, BLASTED, MAPPED, ANNOTATED]	PdNAC069	NAC domain-containing protein 43-like	1311	20	0	90.38	5	P:GO:0009834; P:GO:0010047; P:GO:0045893; F:GO:0000976; C:GO:0005634	P:plant-type secondary cell wall biogenesis; P:fruit dehiscence; P:positive regulation of transcription, DNA-templated; F:transcription cis-regulatory region binding; C:nucleus	IPR003441 (PFAM); IPR036093 (G3DSA:2.170.150.GENE3D); mobidb-lite (MOBIDB_LITE); mobidb-lite (MOBIDB_LITE); PTHR31989:SF138 (PANTHER); PTHR31989 (PANTHER); IPR003441 (PROSITE_PROFILES); IPR036093 (SUPERFAMILY)	P:GO:0006355; F:GO:0003677	P:regulation of transcription, DNA-templated; F:DNA binding
TRUE	[INTERPRO, BLASTED, MAPPED, ANNOTATED]	PdNAC070	NAC domain-containing protein 83-like	702	20	2.52406e-154	94.11	2	P:GO:0006355; F:GO:0003677	P:regulation of transcription, DNA-templated; F:DNA binding	IPR036093 (G3DSA:2.170.150.GENE3D); IPR003441 (PFAM); mobidb-lite (MOBIDB_LITE); mobidb-lite (MOBIDB_LITE); PTHR31989:SF210 (PANTHER); PTHR31989 (PANTHER); IPR003441 (PROSITE_PROFILES); IPR036093 (SUPERFAMILY)	P:GO:0006355; F:GO:0003677	P:regulation of transcription, DNA-templated; F:DNA binding
TRUE	[INTERPRO, BLASTED, MAPPED, ANNOTATED]	PdNAC071	NAC domain-containing protein 100-like	1083	20	0	92.73	2	P:GO:0006355; F:GO:0003677	P:regulation of transcription, DNA-templated; F:DNA binding	IPR003441 (PFAM); IPR036093 (G3DSA:2.170.150.GENE3D); PTHR31744 (PANTHER); PTHR31744:SF104 (PANTHER); IPR003441 (PROSITE_PROFILES); IPR036093 (SUPERFAMILY)	P:GO:0006355; F:GO:0003677	P:regulation of transcription, DNA-templated; F:DNA binding
TRUE	[INTERPRO, BLASTED, MAPPED, ANNOTATED]	PdNAC072	NAC transcription factor 29-like	522	20	3.53521e-129	84.3	2	P:GO:0006355; F:GO:0003677	P:regulation of transcription, DNA-templated; F:DNA binding	IPR003441 (PFAM); IPR036093 (G3DSA:2.170.150.GENE3D); PTHR31719 (PANTHER); PTHR31719:SF123 (PANTHER); IPR003441 (PROSITE_PROFILES); IPR036093 (SUPERFAMILY)	P:GO:0006355; F:GO:0003677	P:regulation of transcription, DNA-templated; F:DNA binding
TRUE	[INTERPRO, BLASTED, MAPPED, ANNOTATED]	PdNAC073	protein CUP-SHAPED COTYLEDON 1	1053	20	0	80.43	2	P:GO:0006355; F:GO:0003677	P:regulation of transcription, DNA-templated; F:DNA binding	IPR003441 (PFAM); IPR036093 (G3DSA:2.170.150.GENE3D); mobidb-lite (MOBIDB_LITE); mobidb-lite (MOBIDB_LITE); mobidb-lite (MOBIDB_LITE); PTHR31744 (PANTHER); PTHR31744:SF123 (PANTHER); IPR003441 (PROSITE_PROFILES); IPR036093 (SUPERFAMILY)	P:GO:0006355; F:GO:0003677	P:regulation of transcription, DNA-templated; F:DNA binding
TRUE	[INTERPRO, BLASTED, MAPPED, ANNOTATED]	PdNAC074	NAC domain-containing protein 86	786	20	0	84.65	2	P:GO:0006355; F:GO:0003677	P:regulation of transcription, DNA-templated; F:DNA binding	IPR036093 (G3DSA:2.170.150.GENE3D); IPR003441 (PFAM); mobidb-lite (MOBIDB_LITE); PTHR31989:SF150 (PANTHER); PTHR31989 (PANTHER); IPR003441 (PROSITE_PROFILES); IPR036093 (SUPERFAMILY)	P:GO:0006355; F:GO:0003677	P:regulation of transcription, DNA-templated; F:DNA binding
TRUE	[INTERPRO, BLASTED, MAPPED, ANNOTATED]	PdNAC075	NAC domain-containing protein 83-like isoform X1	984	20	0	83.74	2	P:GO:0006355; F:GO:0003677	P:regulation of transcription, DNA-templated; F:DNA binding	IPR003441 (PFAM); IPR036093 (G3DSA:2.170.150.GENE3D); mobidb-lite (MOBIDB_LITE); mobidb-lite (MOBIDB_LITE); PTHR31989:SF220 (PANTHER); PTHR31989 (PANTHER); IPR003441 (PROSITE_PROFILES); IPR036093 (SUPERFAMILY)	P:GO:0006355; F:GO:0003677	P:regulation of transcription, DNA-templated; F:DNA binding
TRUE	[INTERPRO, BLASTED, MAPPED, ANNOTATED]	PdNAC076	NAC transcription factor 29-like	1131	20	0	85.27	2	P:GO:0006355; F:GO:0003677	P:regulation of transcription, DNA-templated; F:DNA binding	IPR036093 (G3DSA:2.170.150.GENE3D); IPR003441 (PFAM); mobidb-lite (MOBIDB_LITE); mobidb-lite (MOBIDB_LITE); PTHR31989:SF220 (PANTHER); PTHR31989 (PANTHER); IPR003441 (PROSITE_PROFILES); IPR036093 (SUPERFAMILY)	P:GO:0006355; F:GO:0003677	P:regulation of transcription, DNA-templated; F:DNA binding
TRUE	[INTERPRO, BLASTED, MAPPED, ANNOTATED]	PdNAC077	NAC domain-containing protein 101-like	642	20	1.26711e-158	88.59	2	P:GO:0006355; F:GO:0003677	P:regulation of transcription, DNA-templated; F:DNA binding	IPR003441 (PFAM); IPR036093 (G3DSA:2.170.150.GENE3D); PTHR31989:SF220 (PANTHER); PTHR31989 (PANTHER); IPR003441 (PROSITE_PROFILES); IPR036093 (SUPERFAMILY)	P:GO:0006355; F:GO:0003677	P:regulation of transcription, DNA-templated; F:DNA binding
TRUE	[INTERPRO, BLASTED, MAPPED, ANNOTATED]	PdNAC078	NAC domain-containing protein 101-like	579	20	6.84908e-141	90.39	2	P:GO:0006355; F:GO:0003677	P:regulation of transcription, DNA-templated; F:DNA binding	IPR036093 (G3DSA:2.170.150.GENE3D); IPR003441 (PFAM); mobidb-lite (MOBIDB_LITE); PTHR31989:SF220 (PANTHER); PTHR31989 (PANTHER); IPR003441 (PROSITE_PROFILES); IPR036093 (SUPERFAMILY)	P:GO:0006355; F:GO:0003677	P:regulation of transcription, DNA-templated; F:DNA binding
TRUE	[INTERPRO, BLASTED, MAPPED, ANNOTATED]	PdNAC079	NAC domain-containing protein 2-like	1047	20	0	83.48	3	P:GO:0006355; F:GO:0003677; C:GO:0016020	P:regulation of transcription, DNA-templated; F:DNA binding; C:membrane	IPR036093 (G3DSA:2.170.150.GENE3D); IPR003441 (PFAM); PTHR31719 (PANTHER); PTHR31719:SF98 (PANTHER); IPR003441 (PROSITE_PROFILES); IPR036093 (SUPERFAMILY)	P:GO:0006355; F:GO:0003677	P:regulation of transcription, DNA-templated; F:DNA binding
TRUE	[INTERPRO, BLASTED, MAPPED, ANNOTATED]	PdNAC080	NAC domain-containing protein 43-like	468	20	2.42809e-101	80.7	3	P:GO:0006355; F:GO:0003677; C:GO:0016020	P:regulation of transcription, DNA-templated; F:DNA binding; C:membrane	IPR003441 (PFAM); IPR036093 (G3DSA:2.170.150.GENE3D); PTHR31989:SF296 (PANTHER); PTHR31989 (PANTHER); IPR003441 (PROSITE_PROFILES); IPR036093 (SUPERFAMILY)	P:GO:0006355; F:GO:0003677	P:regulation of transcription, DNA-templated; F:DNA binding
TRUE	[INTERPRO, BLASTED, MAPPED, ANNOTATED]	PdNAC081	NAC domain-containing protein 90	762	20	1.1332e-177	90.45	2	P:GO:0006355; F:GO:0003677	P:regulation of transcription, DNA-templated; F:DNA binding	IPR003441 (PFAM); IPR036093 (G3DSA:2.170.150.GENE3D); mobidb-lite (MOBIDB_LITE); mobidb-lite (MOBIDB_LITE); PTHR31989 (PANTHER); PTHR31989:SF4 (PANTHER); IPR003441 (PROSITE_PROFILES); IPR036093 (SUPERFAMILY)	P:GO:0006355; F:GO:0003677	P:regulation of transcription, DNA-templated; F:DNA binding
TRUE	[INTERPRO, BLASTED, MAPPED, ANNOTATED]	PdNAC082	NAC domain-containing protein 40-like	1173	20	0	90.61	3	P:GO:0006355; F:GO:0003677; C:GO:0016021	P:regulation of transcription, DNA-templated; F:DNA binding; C:integral component of membrane	IPR036093 (G3DSA:2.170.150.GENE3D); IPR003441 (PFAM); mobidb-lite (MOBIDB_LITE); mobidb-lite (MOBIDB_LITE); mobidb-lite (MOBIDB_LITE); mobidb-lite (MOBIDB_LITE); mobidb-lite (MOBIDB_LITE); PTHR31989:SF40 (PANTHER); PTHR31989 (PANTHER); IPR003441 (PROSITE_PROFILES); IPR036093 (SUPERFAMILY)	P:GO:0006355; F:GO:0003677	P:regulation of transcription, DNA-templated; F:DNA binding
TRUE	[INTERPRO, BLASTED, MAPPED, ANNOTATED]	PdNAC083	NAC transcription factor 29-like	1071	20	0	87.3	2	P:GO:0006355; F:GO:0003677	P:regulation of transcription, DNA-templated; F:DNA binding	IPR003441 (PFAM); IPR036093 (G3DSA:2.170.150.GENE3D); PTHR31719 (PANTHER); PTHR31719:SF98 (PANTHER); IPR003441 (PROSITE_PROFILES); IPR036093 (SUPERFAMILY)	P:GO:0006355; F:GO:0003677	P:regulation of transcription, DNA-templated; F:DNA binding
TRUE	[INTERPRO, BLASTED, MAPPED, ANNOTATED]	PdNAC084	NAC transcription factor 29	1155	20	0	89.92	2	P:GO:0006355; F:GO:0003677	P:regulation of transcription, DNA-templated; F:DNA binding	IPR003441 (PFAM); IPR036093 (G3DSA:2.170.150.GENE3D); PTHR31719 (PANTHER); PTHR31719:SF156 (PANTHER); IPR003441 (PROSITE_PROFILES); IPR036093 (SUPERFAMILY)	P:GO:0006355; F:GO:0003677	P:regulation of transcription, DNA-templated; F:DNA binding
TRUE	[INTERPRO, BLASTED, MAPPED, ANNOTATED]	PdNAC085	NAC domain-containing protein 77-like isoform X2	1389	20	0	81.15	2	P:GO:0006355; F:GO:0003677	P:regulation of transcription, DNA-templated; F:DNA binding	IPR003441 (PFAM); IPR036093 (G3DSA:2.170.150.GENE3D); mobidb-lite (MOBIDB_LITE); mobidb-lite (MOBIDB_LITE); mobidb-lite (MOBIDB_LITE); PTHR31744 (PANTHER); PTHR31744:SF92 (PANTHER); IPR003441 (PROSITE_PROFILES); IPR036093 (SUPERFAMILY)	P:GO:0006355; F:GO:0003677	P:regulation of transcription, DNA-templated; F:DNA binding
TRUE	[INTERPRO, BLASTED, MAPPED, ANNOTATED]	PdNAC086	NAC domain-containing protein 55-like	1278	20	0	76.17	2	P:GO:0006355; F:GO:0003677	P:regulation of transcription, DNA-templated; F:DNA binding	IPR036093 (G3DSA:2.170.150.GENE3D); IPR003441 (PFAM); mobidb-lite (MOBIDB_LITE); mobidb-lite (MOBIDB_LITE); mobidb-lite (MOBIDB_LITE); mobidb-lite (MOBIDB_LITE); mobidb-lite (MOBIDB_LITE); PTHR31719 (PANTHER); PTHR31719:SF179 (PANTHER); IPR003441 (PROSITE_PROFILES); IPR036093 (SUPERFAMILY)	P:GO:0006355; F:GO:0003677	P:regulation of transcription, DNA-templated; F:DNA binding
TRUE	[INTERPRO, BLASTED, MAPPED, ANNOTATED]	PdNAC087	NAC domain-containing protein 67-like	981	20	0	73.06	3	P:GO:0006355; P:GO:0048731; F:GO:0003677	P:regulation of transcription, DNA-templated; P:system development; F:DNA binding	IPR003441 (PFAM); IPR036093 (G3DSA:2.170.150.GENE3D); mobidb-lite (MOBIDB_LITE); mobidb-lite (MOBIDB_LITE); mobidb-lite (MOBIDB_LITE); mobidb-lite (MOBIDB_LITE); PTHR31719 (PANTHER); PTHR31719:SF179 (PANTHER); IPR003441 (PROSITE_PROFILES); IPR036093 (SUPERFAMILY)	P:GO:0006355; F:GO:0003677	P:regulation of transcription, DNA-templated; F:DNA binding
TRUE	[INTERPRO, BLASTED, MAPPED, ANNOTATED]	PdNAC088	NAC domain-containing protein 67-like	1266	20	0	70.26	2	P:GO:0006355; F:GO:0003677	P:regulation of transcription, DNA-templated; F:DNA binding	IPR003441 (PFAM); IPR036093 (G3DSA:2.170.150.GENE3D); mobidb-lite (MOBIDB_LITE); mobidb-lite (MOBIDB_LITE); mobidb-lite (MOBIDB_LITE); PTHR31719:SF179 (PANTHER); PTHR31719 (PANTHER); IPR003441 (PROSITE_PROFILES); IPR036093 (SUPERFAMILY)	P:GO:0006355; F:GO:0003677	P:regulation of transcription, DNA-templated; F:DNA binding
TRUE	[INTERPRO, BLASTED, MAPPED, ANNOTATED]	PdNAC089	NAC domain-containing protein 90-like	858	20	5.08501e-167	86.43	2	P:GO:0006355; F:GO:0003677	P:regulation of transcription, DNA-templated; F:DNA binding	IPR003441 (PFAM); IPR036093 (G3DSA:2.170.150.GENE3D); mobidb-lite (MOBIDB_LITE); mobidb-lite (MOBIDB_LITE); mobidb-lite (MOBIDB_LITE); mobidb-lite (MOBIDB_LITE); PTHR31989:SF33 (PANTHER); PTHR31989 (PANTHER); IPR003441 (PROSITE_PROFILES); IPR036093 (SUPERFAMILY)	P:GO:0006355; F:GO:0003677	P:regulation of transcription, DNA-templated; F:DNA binding
TRUE	[INTERPRO, BLASTED, MAPPED, ANNOTATED]	PdNAC090	NAC domain-containing protein 37-like	1008	20	0	92.71	2	P:GO:0006355; F:GO:0003677	P:regulation of transcription, DNA-templated; F:DNA binding	IPR036093 (G3DSA:2.170.150.GENE3D); IPR003441 (PFAM); PTHR31989:SF170 (PANTHER); PTHR31989 (PANTHER); IPR003441 (PROSITE_PROFILES); IPR036093 (SUPERFAMILY)	P:GO:0006355; F:GO:0003677	P:regulation of transcription, DNA-templated; F:DNA binding
TRUE	[INTERPRO, BLASTED, MAPPED, ANNOTATED]	PdNAC091	NAC domain-containing protein 75-like	1461	20	0	89.31	4	P:GO:0006355; F:GO:0000976; F:GO:0003700; C:GO:0005634	P:regulation of transcription, DNA-templated; F:transcription cis-regulatory region binding; F:DNA-binding transcription factor activity; C:nucleus	IPR036093 (G3DSA:2.170.150.GENE3D); IPR003441 (PFAM); mobidb-lite (MOBIDB_LITE); mobidb-lite (MOBIDB_LITE); mobidb-lite (MOBIDB_LITE); mobidb-lite (MOBIDB_LITE); mobidb-lite (MOBIDB_LITE); mobidb-lite (MOBIDB_LITE); IPR044799 (PANTHER); PTHR31079:SF31 (PANTHER); IPR003441 (PROSITE_PROFILES); IPR036093 (SUPERFAMILY)	P:GO:0006355; F:GO:0003677; F:GO:0003700	P:regulation of transcription, DNA-templated; F:DNA binding; F:DNA-binding transcription factor activity
TRUE	[INTERPRO, BLASTED, MAPPED, ANNOTATED]	PdNAC092	protein BEARSKIN2	1137	20	0	88.36	2	P:GO:0006355; F:GO:0003677	P:regulation of transcription, DNA-templated; F:DNA binding	IPR036093 (G3DSA:2.170.150.GENE3D); IPR003441 (PFAM); mobidb-lite (MOBIDB_LITE); mobidb-lite (MOBIDB_LITE); mobidb-lite (MOBIDB_LITE); mobidb-lite (MOBIDB_LITE); PTHR31989 (PANTHER); IPR033519 (PTHR31989:PANTHER); IPR003441 (PROSITE_PROFILES); IPR036093 (SUPERFAMILY)	P:GO:0006355; F:GO:0003677	P:regulation of transcription, DNA-templated; F:DNA binding
TRUE	[INTERPRO, BLASTED, MAPPED, ANNOTATED]	PdNAC093	NAC domain-containing protein 82-like	1056	20	0	89.59	2	P:GO:0006355; F:GO:0003677	P:regulation of transcription, DNA-templated; F:DNA binding	IPR003441 (PFAM); IPR036093 (G3DSA:2.170.150.GENE3D); mobidb-lite (MOBIDB_LITE); mobidb-lite (MOBIDB_LITE); PTHR31989 (PANTHER); PTHR31989:SF286 (PANTHER); IPR003441 (PROSITE_PROFILES); IPR036093 (SUPERFAMILY)	P:GO:0006355; F:GO:0003677	P:regulation of transcription, DNA-templated; F:DNA binding
TRUE	[INTERPRO, BLASTED, MAPPED, ANNOTATED]	PdNAC094	NAC domain-containing protein 82-like	1056	20	0	87.21	2	P:GO:0006355; F:GO:0003677	P:regulation of transcription, DNA-templated; F:DNA binding	IPR003441 (PFAM); IPR036093 (G3DSA:2.170.150.GENE3D); PTHR31989 (PANTHER); PTHR31989:SF286 (PANTHER); IPR003441 (PROSITE_PROFILES); IPR036093 (SUPERFAMILY)	P:GO:0006355; F:GO:0003677	P:regulation of transcription, DNA-templated; F:DNA binding
TRUE	[INTERPRO, BLASTED, MAPPED, ANNOTATED]	PdNAC095	NAC domain-containing protein 82-like	1299	20	0	83.61	2	P:GO:0006355; F:GO:0003677	P:regulation of transcription, DNA-templated; F:DNA binding	IPR003441 (PFAM); IPR036093 (G3DSA:2.170.150.GENE3D); PTHR31989 (PANTHER); PTHR31989:SF286 (PANTHER); IPR003441 (PROSITE_PROFILES); IPR036093 (SUPERFAMILY)	P:GO:0006355; F:GO:0003677	P:regulation of transcription, DNA-templated; F:DNA binding
TRUE	[INTERPRO, BLASTED, MAPPED, ANNOTATED]	PdNAC096	NAC domain-containing protein 17	1734	20	0	92.66	3	P:GO:0006355; F:GO:0003677; C:GO:0016021	P:regulation of transcription, DNA-templated; F:DNA binding; C:integral component of membrane	IPR003441 (PFAM); IPR036093 (G3DSA:2.170.150.GENE3D); PTHR31989:SF279 (PANTHER); PTHR31989 (PANTHER); IPR003441 (PROSITE_PROFILES); IPR036093 (SUPERFAMILY)	P:GO:0006355; F:GO:0003677	P:regulation of transcription, DNA-templated; F:DNA binding
TRUE	[INTERPRO, BLASTED, MAPPED, ANNOTATED]	PdNAC097	NAC domain-containing protein 30	921	20	0	87.77	2	P:GO:0006355; F:GO:0003677	P:regulation of transcription, DNA-templated; F:DNA binding	IPR036093 (G3DSA:2.170.150.GENE3D); IPR003441 (PFAM); mobidb-lite (MOBIDB_LITE); PTHR31989 (PANTHER); PTHR31989:SF363 (PANTHER); IPR003441 (PROSITE_PROFILES); IPR036093 (SUPERFAMILY)	P:GO:0006355; F:GO:0003677	P:regulation of transcription, DNA-templated; F:DNA binding
TRUE	[INTERPRO, BLASTED, MAPPED, ANNOTATED]	PdNAC098	NAC domain-containing protein 43-like	837	20	0	82	2	P:GO:0006355; F:GO:0003677	P:regulation of transcription, DNA-templated; F:DNA binding	IPR003441 (PFAM); IPR036093 (G3DSA:2.170.150.GENE3D); PTHR31989 (PANTHER); PTHR31989:SF264 (PANTHER); IPR003441 (PROSITE_PROFILES); IPR036093 (SUPERFAMILY)	P:GO:0006355; F:GO:0003677	P:regulation of transcription, DNA-templated; F:DNA binding
TRUE	[INTERPRO, BLASTED, MAPPED, ANNOTATED]	PdNAC099	NAC domain-containing protein 43-like	837	20	0	82	2	P:GO:0006355; F:GO:0003677	P:regulation of transcription, DNA-templated; F:DNA binding	IPR003441 (PFAM); IPR036093 (G3DSA:2.170.150.GENE3D); PTHR31989 (PANTHER); PTHR31989:SF264 (PANTHER); IPR003441 (PROSITE_PROFILES); IPR036093 (SUPERFAMILY)	P:GO:0006355; F:GO:0003677	P:regulation of transcription, DNA-templated; F:DNA binding
TRUE	[INTERPRO, BLASTED, MAPPED, ANNOTATED]	PdNAC100	NAC domain-containing protein 71-like	861	20	0	85.67	2	P:GO:0006355; F:GO:0003677	P:regulation of transcription, DNA-templated; F:DNA binding	IPR036093 (G3DSA:2.170.150.GENE3D); IPR003441 (PFAM); mobidb-lite (MOBIDB_LITE); PTHR31989 (PANTHER); PTHR31989:SF220 (PANTHER); IPR003441 (PROSITE_PROFILES); IPR036093 (SUPERFAMILY)	P:GO:0006355; F:GO:0003677	P:regulation of transcription, DNA-templated; F:DNA binding
TRUE	[INTERPRO, BLASTED, MAPPED, ANNOTATED]	PdNAC101	NAC domain-containing protein 71-like	861	20	0	86.46	2	P:GO:0006355; F:GO:0003677	P:regulation of transcription, DNA-templated; F:DNA binding	IPR003441 (PFAM); IPR036093 (G3DSA:2.170.150.GENE3D); mobidb-lite (MOBIDB_LITE); mobidb-lite (MOBIDB_LITE); PTHR31989:SF220 (PANTHER); PTHR31989 (PANTHER); IPR003441 (PROSITE_PROFILES); IPR036093 (SUPERFAMILY)	P:GO:0006355; F:GO:0003677	P:regulation of transcription, DNA-templated; F:DNA binding
TRUE	[INTERPRO, BLASTED, MAPPED, ANNOTATED]	PdNAC102	NAC transcription factor 29	510	20	5.75315e-123	96.39	6	P:GO:0006355; P:GO:0009965; P:GO:0010200; P:GO:0045792; P:GO:0048281; F:GO:0003677	P:regulation of transcription, DNA-templated; P:leaf morphogenesis; P:response to chitin; P:negative regulation of cell size; P:inflorescence morphogenesis; F:DNA binding	IPR003441 (PFAM); IPR036093 (G3DSA:2.170.150.GENE3D); PTHR31989 (PANTHER); PTHR31989:SF339 (PANTHER); IPR003441 (PROSITE_PROFILES); IPR036093 (SUPERFAMILY)	P:GO:0006355; F:GO:0003677	P:regulation of transcription, DNA-templated; F:DNA binding
TRUE	[INTERPRO, BLASTED, MAPPED, ANNOTATED]	PdNAC103	protein CUP-SHAPED COTYLEDON 3	855	20	0	87.81	2	P:GO:0006355; F:GO:0003677	P:regulation of transcription, DNA-templated; F:DNA binding	IPR036093 (G3DSA:2.170.150.GENE3D); IPR003441 (PFAM); mobidb-lite (MOBIDB_LITE); PTHR31744 (PANTHER); PTHR31744:SF133 (PANTHER); IPR003441 (PROSITE_PROFILES); IPR036093 (SUPERFAMILY)	P:GO:0006355; F:GO:0003677	P:regulation of transcription, DNA-templated; F:DNA binding
TRUE	[INTERPRO, BLASTED, MAPPED, ANNOTATED]	PdNAC104	NAC domain containing protein 50	1602	20	0	84.31	2	P:GO:0006355; F:GO:0003677	P:regulation of transcription, DNA-templated; F:DNA binding	IPR036093 (G3DSA:2.170.150.GENE3D); IPR003441 (PFAM); mobidb-lite (MOBIDB_LITE); mobidb-lite (MOBIDB_LITE); mobidb-lite (MOBIDB_LITE); PTHR31989:SF193 (PANTHER); PTHR31989 (PANTHER); IPR003441 (PROSITE_PROFILES); IPR036093 (SUPERFAMILY)	P:GO:0006355; F:GO:0003677	P:regulation of transcription, DNA-templated; F:DNA binding
TRUE	[INTERPRO, BLASTED, MAPPED, ANNOTATED]	PdNAC105	NAC domain-containing protein 2-like	1146	20	0	95.4	2	P:GO:0006355; F:GO:0003677	P:regulation of transcription, DNA-templated; F:DNA binding	IPR003441 (PFAM); IPR036093 (G3DSA:2.170.150.GENE3D); mobidb-lite (MOBIDB_LITE); mobidb-lite (MOBIDB_LITE); mobidb-lite (MOBIDB_LITE); PTHR31989 (PANTHER); PTHR31989:SF220 (PANTHER); IPR003441 (PROSITE_PROFILES); IPR036093 (SUPERFAMILY)	P:GO:0006355; F:GO:0003677	P:regulation of transcription, DNA-templated; F:DNA binding
TRUE	[INTERPRO, BLASTED, MAPPED, ANNOTATED]	PdNAC106	NAC transcription factor 29-like	1329	20	0	74.77	2	P:GO:0006355; F:GO:0003677	P:regulation of transcription, DNA-templated; F:DNA binding	IPR003441 (PFAM); IPR036093 (G3DSA:2.170.150.GENE3D); mobidb-lite (MOBIDB_LITE); mobidb-lite (MOBIDB_LITE); mobidb-lite (MOBIDB_LITE); mobidb-lite (MOBIDB_LITE); mobidb-lite (MOBIDB_LITE); PTHR31989:SF220 (PANTHER); PTHR31989 (PANTHER); IPR003441 (PROSITE_PROFILES); IPR036093 (SUPERFAMILY)	P:GO:0006355; F:GO:0003677	P:regulation of transcription, DNA-templated; F:DNA binding
