# Supplementary material for: Comprehensive Analyses of NAC Transcription Factor Family in Almond (Prunus dulcis) and Their Differential Gene Expression during Fruit Development
Source: Plants (Basel). 2021 Oct 16;10(10):2200. doi: 10.3390/plants10102200 (PMC8541688; doi:10.3390/plants10102200)
Supplement: Supplementary file 1 [file plants-10-02200-s001.zip › Supplementary Files/Supplementary Table S4.xlsx]

## Sheet: D12
Z-Score of PdNAC: D12
	N1	N2	N3	A1	A2	A3
PdNAC001	-0.908053	-0.908053	-0.908053	1.08588	0.870151	0.768124
PdNAC006	-0.930597	-0.889713	-0.91647	0.934539	0.951545	0.850695
PdNAC008	-0.899161	-0.919427	-0.919859	0.899343	0.924691	0.914413
PdNAC010	1.25847	0.474369	0.910757	-0.801026	-0.815008	-1.02756
PdNAC011	-0.901625	-0.905706	-0.929392	0.943442	0.846711	0.946571
PdNAC015	-0.914521	-0.907469	-0.915688	0.959818	0.885438	0.892422
PdNAC021	1.3337	0.471207	0.82327	-0.774472	-0.96875	-0.884957
PdNAC028	-0.784905	-1.18291	-0.704344	0.646456	0.915682	1.11003
PdNAC029	-0.904599	-0.748051	-1.0612	0.806061	0.838991	1.0688
PdNAC035	-0.561258	1.12991	1.30353	-0.259402	-0.393292	-1.21948
PdNAC037	-0.651642	-0.651642	-0.651642	-0.342253	0.452018	1.84516
PdNAC040	1.01781	0.854873	0.860838	-0.919949	-0.880567	-0.933007
PdNAC041	0.758565	0.781528	1.12315	-1.12695	-0.99422	-0.542073
PdNAC042	1.12449	-0.503816	1.43827	-0.686313	-0.686313	-0.686313
PdNAC044	-0.914066	-0.881842	-0.924264	0.699115	1.0377	0.98336
PdNAC046	0.847841	0.888212	0.997223	-0.925037	-0.964249	-0.843991
PdNAC047	0.874642	0.908752	0.953785	-0.879902	-0.944415	-0.912862
PdNAC049	-1.14709	-0.929151	-0.622233	0.951682	0.839217	0.907578
PdNAC050	0.872826	0.863813	0.998461	-0.942659	-0.891304	-0.901137
PdNAC054	-0.770807	-1.00397	-0.936963	0.699939	0.949228	1.06257
PdNAC057	1.0554	0.640881	0.997775	-0.867306	-0.741445	-1.08531
PdNAC058	-0.907698	-0.918897	-0.911981	0.906193	0.917176	0.915207
PdNAC060	1.09237	0.818646	0.812052	-0.953532	-0.918574	-0.850957
PdNAC065	-0.897636	-0.899175	-0.939962	0.861139	0.966507	0.909126
PdNAC068	0.940008	1.13751	0.523369	-0.481898	-1.24826	-0.870728
PdNAC069	0.820649	1.33965	0.460371	-0.830065	-0.777429	-1.01318
PdNAC070	0.804252	0.880693	1.00291	-0.578702	-0.975279	-1.13387
PdNAC071	-0.996641	-0.896646	-0.838584	0.933917	0.824852	0.973102
PdNAC081	0.955139	0.947258	0.833616	-0.917894	-0.899386	-0.918733
PdNAC084	-0.895369	-0.934064	-0.906172	0.963597	0.830471	0.941536
PdNAC085	-1.09302	-0.772817	-0.791788	0.497074	1.07425	1.0863
PdNAC089	-0.965786	-0.812882	-0.944202	1.07516	0.851459	0.796255
PdNAC102	0.904617	0.9699	0.862434	-0.923918	-0.905338	-0.907695
PdNAC103	-0.852415	-0.911784	-0.952256	1.12948	0.781685	0.80529
PdNAC104	0.937648	0.630687	1.13439	-0.878855	-0.895286	-0.928589

## Sheet: D17
Z-Score of PdNAC: D17
	N1	N2	N3	A1	A2	A3
PdNAC001	-0.84681	-0.84681	-0.84681	0.572178	1.52466	0.443594
PdNAC006	-0.913569	-0.913382	-0.910768	0.953055	0.872349	0.912315
PdNAC008	-0.91501	-0.912133	-0.911382	0.926808	0.909093	0.902624
PdNAC009	0.392197	1.76922	0.100792	-0.754071	-0.754071	-0.754071
PdNAC012	-0.956317	-0.898595	-0.870456	0.80613	0.839807	1.07943
PdNAC013	1.03799	0.782793	0.86977	-0.59105	-1.05097	-1.04853
PdNAC014	1.12874	1.14993	0.231362	-1.24203	-0.591942	-0.676051
PdNAC015	-0.901839	-0.926252	-0.909061	0.868047	0.966723	0.902383
PdNAC016	-0.861598	-0.825512	-1.04186	0.868095	0.877099	0.983775
PdNAC018	-0.940724	-0.91944	-0.877197	0.89804	0.886761	0.952561
PdNAC019	-0.88478	-0.945892	-0.905031	0.964264	0.837937	0.933502
PdNAC023	1.14666	1.04778	0.447288	-0.701299	-0.890204	-1.05023
PdNAC024	1.02763	0.939593	0.759897	-0.869521	-0.962563	-0.895041
PdNAC025	0.545921	1.37112	0.707677	-0.841326	-0.784177	-0.999214
PdNAC026	0.909721	0.845458	0.973608	-0.794032	-0.905858	-1.0289
PdNAC027	0.445808	1.25396	0.946147	-0.881974	-0.881974	-0.881974
PdNAC028	-1.02042	-0.787571	-0.754763	1.47181	0.484241	0.606713
PdNAC029	0.465681	0.875841	1.29163	-0.729046	-0.91073	-0.993376
PdNAC031	1.32629	0.512192	0.716878	-1.0709	-0.413564	-1.0709
PdNAC032	0.628365	1.01503	1.06116	-0.896902	-0.976558	-0.831093
PdNAC034	-0.671892	-0.922774	-1.02859	0.395788	1.14206	1.08541
PdNAC038	0.343375	1.63778	0.334645	-1.20788	-0.640718	-0.467207
PdNAC040	0.885845	0.906437	0.945409	-0.889099	-0.943129	-0.905463
PdNAC041	-1.21262	-1.0571	-0.318243	0.999206	0.635788	0.952976
PdNAC043	-0.891157	-0.891157	-0.891157	0.498485	1.04419	1.13079
PdNAC044	-0.911582	-0.914534	-0.91046	0.843152	0.93499	0.958435
PdNAC046	1.19504	0.903448	0.575971	-0.924323	-0.737096	-1.01304
PdNAC049	-0.933763	-0.887893	-0.916501	0.898633	0.907647	0.931877
PdNAC051	-1.02317	-0.499504	-1.13399	0.686599	0.931546	1.03851
PdNAC054	-0.915258	-0.911822	-0.910601	0.87068	0.952979	0.914023
PdNAC058	-0.933627	-0.90132	-0.901623	0.845014	0.945892	0.945663
PdNAC059	0.684458	1.50751	0.33304	-0.772826	-0.964582	-0.787605
PdNAC060	0.548197	1.16819	0.965721	-0.841284	-0.912312	-0.928509
PdNAC067	0.607636	0.994614	1.09838	-0.881951	-0.867816	-0.950864
PdNAC069	0.897004	0.869125	0.970665	-0.889413	-0.910457	-0.936924
PdNAC070	0.506235	0.943817	1.20995	-0.746306	-0.977765	-0.93593
PdNAC071	-0.907201	-0.909163	-0.915755	0.889947	1.02833	0.813844
PdNAC073	-0.579226	-0.579226	-0.579226	0.007617	-0.252307	1.98237
PdNAC081	0.824201	0.909751	1.00004	-0.896362	-0.941966	-0.895661
PdNAC082	-0.339632	-0.91214	-1.1742	0.771175	1.42323	0.231564
PdNAC083	-0.88081	-0.75162	-0.88081	1.29816	1.08711	0.127964
PdNAC084	-0.909623	-0.913627	-0.914901	0.943835	0.907682	0.886633
PdNAC085	-0.893289	-0.927717	-0.916268	0.912833	0.865984	0.958456
PdNAC089	-0.773291	-0.678514	-1.11868	1.40963	0.459311	0.701551
PdNAC092	-0.96644	-0.96644	-0.736357	0.855874	1.2331	0.580263
PdNAC096	-0.865253	-0.872603	-0.994065	0.912896	0.826048	0.992977
PdNAC102	1.0322	0.834669	0.865542	-0.914804	-0.905006	-0.912598
PdNAC103	-0.915216	-0.901657	-0.920834	0.879113	0.956075	0.902518
PdNAC104	1.06957	0.704318	0.945386	-0.936369	-0.886444	-0.896458

## Sheet: D22
Z-Score of PdNAC: D22
	N1	N2	N3	A1	A2	A3
PdNAC008	-0.892825	-0.928186	-0.916912	0.940083	0.879712	0.918128
PdNAC012	-0.907373	-0.885827	-0.903579	0.878961	0.634382	1.18344
PdNAC014	1.29742	-0.18255	1.19365	-0.540491	-0.84216	-0.925865
PdNAC015	-0.888494	-0.934544	-0.914751	0.940706	0.879129	0.917955
PdNAC016	-0.730882	-0.521577	-1.28121	0.420319	0.789787	1.32357
PdNAC017	1.2683	0.618775	0.780467	-0.997669	-0.904997	-0.764877
PdNAC020	1.04948	0.757552	0.914288	-0.910235	-1.00619	-0.804895
PdNAC028	-1.0169	-0.568766	-0.942461	0.303848	0.805411	1.41887
PdNAC033	-0.89115	-0.935904	-0.909335	0.926661	0.963108	0.846621
PdNAC034	-0.594943	-1.13804	-0.893853	0.484106	1.17609	0.966643
PdNAC035	0.139245	1.67784	0.417472	-0.294565	-1.0764	-0.86359
PdNAC044	-0.80196	-0.954419	-0.953967	1.1417	0.752022	0.816621
PdNAC046	-0.826301	-0.903267	-0.982559	0.817694	0.756359	1.13807
PdNAC048	1.01526	0.855319	0.84703	-0.979584	-0.710485	-1.02754
PdNAC049	-0.947416	-0.753656	-0.997769	0.645724	1.11099	0.942129
PdNAC053	1.97545	0.035951	-0.250548	-0.586951	-0.586951	-0.586951
PdNAC054	-1.02419	-0.875793	-0.823834	0.905939	0.78191	1.03596
PdNAC058	-0.918215	-0.920411	-0.899671	0.892707	0.910728	0.934861
PdNAC059	1.03436	0.780942	0.865907	-0.81289	-0.647492	-1.22082
PdNAC065	-0.884974	-0.916614	-0.934913	0.977054	0.887242	0.872206
PdNAC069	0.876672	1.20923	0.594531	-0.810191	-0.862906	-1.00734
PdNAC071	-0.783927	-0.617452	-1.26045	0.918764	1.03313	0.70993
PdNAC084	-0.889322	-0.941381	-0.907209	0.894583	0.93994	0.903389
PdNAC085	-0.862807	-0.977913	-0.812978	0.917006	0.487973	1.24872
PdNAC089	-0.932194	-0.861944	-0.916628	0.713088	1.14718	0.850502
PdNAC097	-0.659054	-0.569113	-0.802473	0.954057	-0.488368	1.56495
PdNAC103	-0.882952	-0.798964	-0.933014	1.39874	0.696131	0.520057
PdNAC104	0.825837	0.619917	1.14737	-1.25843	-0.400056	-0.934632

## Sheet: D27
Z-Score of PdNAC: D27
	N1	N2	N3	A1	A2	A3
PdNAC001	-0.631168	-1.16962	-0.346177	0.351802	1.72786	0.0673
PdNAC006	-0.907973	-0.918349	-0.909973	0.872532	0.876876	0.986887
PdNAC008	-0.915243	-0.913906	-0.909293	0.894762	0.929418	0.914262
PdNAC012	-0.862994	-0.944671	-0.923109	0.864037	0.828976	1.03776
PdNAC013	1.08964	0.863367	0.705603	-0.81402	-0.60173	-1.24286
PdNAC014	1.22408	0.980253	0.33641	-0.935443	-0.439323	-1.16598
PdNAC015	-0.932726	-0.88991	-0.915247	0.924957	0.933941	0.878985
PdNAC016	-0.831247	-0.86125	-0.932148	1.36757	0.490666	0.766412
PdNAC017	-0.849221	-0.800254	-1.05202	0.662919	0.93464	1.10393
PdNAC018	-0.89911	-0.899753	-0.933422	0.832664	0.868692	1.03093
PdNAC020	0.577181	0.943904	1.16794	-0.926565	-0.890582	-0.871876
PdNAC023	0.899337	0.632071	1.16721	-0.932659	-0.875238	-0.890726
PdNAC024	1.06593	0.889848	0.770158	-0.942368	-0.88184	-0.90173
PdNAC025	0.940196	0.836514	0.958446	-0.868458	-0.957395	-0.909304
PdNAC026	1.21209	0.823029	0.658286	-0.924402	-0.863076	-0.905926
PdNAC027	0.400259	1.58796	0.479387	-0.828041	-0.648574	-0.990991
PdNAC029	0.894405	0.993487	0.845215	-0.841034	-0.920274	-0.971799
PdNAC030	0.98111	1.4641	-0.06422	-0.793664	-0.793664	-0.793664
PdNAC031	0.836741	0.643498	1.20556	-0.783544	-1.01881	-0.883445
PdNAC032	1.23937	0.907305	0.519276	-0.875833	-0.924854	-0.865262
PdNAC034	-0.600088	-0.920141	-1.04292	0.34483	0.858001	1.36032
PdNAC038	0.936511	0.929753	0.857125	-1.0005	-0.722398	-1.0005
PdNAC040	-0.839842	-0.869351	-1.02269	0.939629	0.940882	0.851373
PdNAC041	-0.842035	-0.811759	-0.973512	1.29137	0.917264	0.418671
PdNAC044	-0.915648	-0.912912	-0.907809	0.912327	0.975888	0.848154
PdNAC046	1.15264	0.695871	0.847745	-0.871133	-1.06103	-0.764097
PdNAC047	-0.893624	-0.8935	-0.945724	0.934428	0.995089	0.803331
PdNAC049	-0.91005	-0.908224	-0.907353	1.0616	0.909992	0.754037
PdNAC050	-0.93758	-0.838259	-0.93758	0.694697	0.911933	1.10679
PdNAC051	0.112777	1.49883	0.804837	-0.961803	-0.961803	-0.492839
PdNAC053	-0.750027	-0.750027	-0.750027	1.07905	-0.269582	1.44061
PdNAC054	-0.901309	-0.919259	-0.917731	0.931516	0.88892	0.917864
PdNAC057	-0.784241	-0.596819	-0.632859	-0.180292	0.326236	1.86797
PdNAC058	-0.932491	-0.899485	-0.906277	0.934455	0.900944	0.902854
PdNAC059	0.975459	0.6833	1.05084	-0.783878	-1.02864	-0.897082
PdNAC065	-0.912504	-0.912092	-0.913296	0.878978	0.907863	0.951051
PdNAC066	-0.039553	0.720073	1.63905	-0.773188	-0.773188	-0.773188
PdNAC067	0.91715	0.825938	0.986681	-0.996968	-0.803645	-0.929156
PdNAC069	1.14381	0.919887	0.639754	-0.901151	-0.901151	-0.901151
PdNAC070	0.652294	0.958279	1.09684	-0.981084	-0.847081	-0.87925
PdNAC071	-0.898625	-0.874797	-0.959515	0.805973	0.976673	0.95029
PdNAC081	-0.917725	-0.905899	-0.911298	0.824575	0.987017	0.92333
PdNAC082	-0.793796	-0.973517	-0.960027	1.02662	0.837471	0.863254
PdNAC083	-0.902087	-0.906501	-0.914553	0.763462	0.86794	1.09174
PdNAC084	-0.910218	-0.912285	-0.914307	0.977088	0.86821	0.891512
PdNAC085	-0.907767	-0.926511	-0.90212	0.924221	0.967486	0.844691
PdNAC089	-0.827097	-0.916098	-0.958656	0.898339	1.15107	0.652443
PdNAC092	1.46723	-0.429559	1.08042	-0.706028	-0.706028	-0.706028
PdNAC096	-0.950919	-0.880127	-0.90403	0.865369	0.875299	0.994408
PdNAC103	-0.910728	-0.913438	-0.913111	0.857011	0.951751	0.928514

## Sheet: D32
Z-Score of PdNAC: D32
	N1	N2	N3	A1	A2	A3
PdNAC006	-0.93921	-0.940607	-0.848092	0.838479	0.830997	1.05843
PdNAC008	-0.915106	-0.907253	-0.915796	0.936751	0.881185	0.920219
PdNAC010	-1.0379	-0.455967	-0.896907	1.61552	0.38448	0.390774
PdNAC012	-0.889646	-0.90345	-0.940321	0.858986	1.01938	0.85505
PdNAC015	-0.895173	-0.927503	-0.905726	0.757212	1.0164	0.954789
PdNAC016	-1.11114	-0.980293	-0.274025	0.040378	1.0515	1.27358
PdNAC017	1.10043	0.849903	0.725922	-1.03881	-0.573768	-1.06368
PdNAC018	-0.993535	-0.952231	-0.765855	0.696723	1.05371	0.961186
PdNAC020	-0.971674	-0.463317	-1.21091	0.807424	0.790849	1.04762
PdNAC023	0.460913	1.02611	1.17272	-0.9067	-0.894998	-0.858049
PdNAC024	0.93196	0.956517	0.848258	-0.92846	-0.90137	-0.906905
PdNAC025	1.0663	0.783898	0.874565	-0.958368	-0.832689	-0.933705
PdNAC026	1.04858	0.996866	0.669814	-0.924181	-0.896819	-0.894258
PdNAC027	1.04695	0.827239	0.840552	-0.743061	-0.893215	-1.07846
PdNAC029	0.930711	0.819583	0.955066	-0.691256	-1.15498	-0.859125
PdNAC031	0.676116	0.69588	1.28048	-1.04402	-0.937372	-0.671079
PdNAC032	1.03665	1.00259	0.669336	-0.986444	-0.95115	-0.770979
PdNAC033	-0.903407	-0.911829	-0.92069	0.866253	0.877726	0.991946
PdNAC034	-0.725495	-0.906458	-0.941194	0.289495	1.33522	0.948429
PdNAC037	-0.77509	-0.363183	-0.845271	-0.133986	1.8628	0.254735
PdNAC038	1.18051	0.469973	0.96617	-0.545303	-1.10434	-0.967013
PdNAC041	-0.359436	-0.911988	-1.29245	0.913725	1.11854	0.531609
PdNAC044	-0.909734	-0.912188	-0.915576	0.945497	0.930784	0.861217
PdNAC047	-0.915984	-0.913052	-0.901659	0.807911	1.04218	0.880605
PdNAC048	0.841963	0.884552	1.00689	-0.868237	-0.960587	-0.904583
PdNAC050	-1.01136	-0.891795	0.045254	-0.416848	1.59499	0.679759
PdNAC051	0.821164	1.13108	0.687524	-0.702721	-0.649314	-1.28773
PdNAC054	-0.891589	-0.932558	-0.905472	1.05574	0.836842	0.837032
PdNAC058	-0.911084	-0.912772	-0.914039	0.908519	0.950672	0.878705
PdNAC059	0.919546	1.01551	0.789076	-0.820848	-0.863597	-1.03968
PdNAC060	0.072734	1.01627	1.38578	-0.824928	-0.824928	-0.824928
PdNAC065	-0.930828	-0.905468	-0.901393	0.872962	0.91637	0.948358
PdNAC067	0.586241	0.724051	1.32679	-1.06438	-0.75383	-0.818864
PdNAC069	0.541228	1.09794	1.04705	-0.895409	-0.895409	-0.895409
PdNAC070	0.89464	0.671954	1.09977	-0.560059	-0.995361	-1.11094
PdNAC071	-0.905655	-0.90518	-0.923649	0.815113	0.981004	0.938368
PdNAC082	-1.11874	-0.814603	-0.773983	1.06982	0.801695	0.835811
PdNAC083	0.072734	1.01627	1.38578	-0.824928	-0.824928	-0.824928
PdNAC084	-0.918047	-0.897516	-0.921914	0.924049	0.864275	0.949152
PdNAC085	-0.908346	-0.847227	-0.89437	0.478943	1.27419	0.896807
PdNAC089	-1.01016	-0.766784	-0.90287	0.957871	0.56399	1.15795
PdNAC090	0.572432	1.01849	0.792206	0.054484	-1.08942	-1.34819
PdNAC092	0.99392	1.21434	0.427445	-0.924696	-0.989557	-0.721455
PdNAC096	-0.89617	-0.999107	-0.829706	0.755549	0.979013	0.990421
PdNAC102	0.99018	0.829181	0.901293	-0.760123	-0.88015	-1.08038
PdNAC103	-0.907698	-0.907325	-0.922273	0.950689	0.858168	0.928439

## Sheet: D37
Z-Score of PdNAC: D37
	N1	N2	N3	A1	A2	A3
PdNAC006	-0.91442	-0.882495	-0.941091	0.902551	0.930784	0.90467
PdNAC008	-0.900184	-0.916947	-0.919746	0.973393	0.897764	0.865719
PdNAC020	0.747061	0.757443	1.19472	-0.976437	-0.902593	-0.820194
PdNAC023	0.623052	1.01377	1.06106	-1.0284	-0.89404	-0.775447
PdNAC024	0.872245	0.848582	1.01042	-0.998216	-0.865394	-0.86764
PdNAC025	0.780693	0.930812	1.01377	-1.02551	-0.842573	-0.857192
PdNAC026	1.16902	0.74595	0.790911	-0.861783	-0.986825	-0.857273
PdNAC027	1.00675	1.00677	0.707782	-0.861095	-0.91915	-0.941058
PdNAC029	0.890306	0.978514	0.8618	-1.02049	-0.896851	-0.813278
PdNAC030	0.21158	1.41588	0.897388	-0.899736	-0.899736	-0.725374
PdNAC031	1.03859	0.78517	0.901673	-1.00968	-0.87336	-0.842386
PdNAC032	0.307998	1.12356	1.14482	-0.580995	-0.953888	-1.04149
PdNAC037	1.55196	0.069037	0.783052	-0.743042	-0.975213	-0.685798
PdNAC038	0.802491	0.993716	0.933882	-0.995121	-0.844298	-0.89067
PdNAC044	-0.890992	-0.934393	-0.911878	0.861357	0.93189	0.944016
PdNAC046	1.21356	0.801424	0.674279	-0.784232	-0.971816	-0.933216
PdNAC051	0.994288	0.905226	0.831117	-0.828912	-1.00489	-0.896825
PdNAC052	0.961789	1.35366	0.166114	-1.10224	-0.533456	-0.845865
PdNAC054	-0.847916	-0.977219	-0.910453	0.951949	0.880275	0.903363
PdNAC058	-0.893804	-0.944493	-0.896908	0.993574	0.85114	0.890491
PdNAC060	1.32473	0.837283	0.475176	-0.879063	-0.879063	-0.879063
PdNAC065	0.998281	0.756991	0.966472	-0.991334	-0.955845	-0.774564
PdNAC068	0.431222	1.32773	0.855968	-0.866945	-1.01402	-0.733951
PdNAC069	0.994264	0.881053	0.860207	-0.901477	-0.898236	-0.93581
PdNAC070	0.285789	1.15471	1.11507	-0.590263	-0.80665	-1.15866
PdNAC083	-0.918686	-0.87738	-0.844362	0.47612	1.3107	0.853606
PdNAC084	-0.941082	-0.884699	-0.910375	0.867681	0.887221	0.981254
PdNAC090	0.890686	1.15266	0.61552	-0.955272	-0.591492	-1.1121
PdNAC092	0.420603	0.986546	1.22714	-0.938103	-0.96075	-0.735437
PdNAC097	1.0622	1.23787	0.233174	-1.08834	-0.8908	-0.554104
PdNAC103	-0.916704	-0.903113	-0.918412	0.927944	0.92651	0.883775
