# Supplementary material for: Comprehensive Analyses of NAC Transcription Factor Family in Almond (Prunus dulcis) and Their Differential Gene Expression during Fruit Development
Source: Plants (Basel). 2021 Oct 16;10(10):2200. doi: 10.3390/plants10102200 (PMC8541688; doi:10.3390/plants10102200)
Supplement: Supplementary file 1 [file plants-10-02200-s001.zip › Supplementary Files/Supplementary Table S5.xlsx]

## Sheet: Sheet1
Supplementary Data S5 : Significantly expressed NAC genes distribution at sampling stages.
Sampling Stage	total Significant DGE	Significant DGE NAC genes
D12 D17 D22 D27 D32 D37	7	PdNAC054 PdNAC008 PdNAC069 PdNAC058 PdNAC044 PdNAC103 PdNAC084
D12 D17 D22 D27 D32	4	PdNAC085 PdNAC071 PdNAC089 PdNAC015
D12 D17 D22 D27 D37	1	PdNAC046
D12 D17 D27 D32 D37	3	PdNAC029 PdNAC070 PdNAC006
D12 D22 D27 D32 D37	1	PdNAC065
D12 D17 D22 D27	1	PdNAC049
D12 D17 D27 D32	1	PdNAC041
D12 D17 D32 D37	1	PdNAC060
D17 D22 D27 D32	4	PdNAC034 PdNAC016 PdNAC059 PdNAC012
D17 D27 D32 D37	11	PdNAC092 PdNAC031 PdNAC083 PdNAC025 PdNAC032 PdNAC027 PdNAC024 PdNAC038 PdNAC023 PdNAC026 PdNAC051
D22 D27 D32 D37	1	PdNAC020
D12 D17 D22	2	PdNAC104 PdNAC028
D12 D17 D27	3	PdNAC040 PdNAC001 PdNAC081
D12 D17 D32	1	PdNAC102
D12 D27 D32	2	PdNAC047 PdNAC050
D12 D32 D37	1	PdNAC037
D17 D22 D27	1	PdNAC014
D17 D27 D32	4	PdNAC096 PdNAC082 PdNAC018 PdNAC067
D22 D27 D32	1	PdNAC017
D12 D22	1	PdNAC035
D12 D27	1	PdNAC057
D12 D32	1	PdNAC010
D12 D37	1	PdNAC068
D17 D27	1	PdNAC013
D22 D27	1	PdNAC053
D22 D32	2	PdNAC033 PdNAC048
D22 D37	1	PdNAC097
D27 D37	1	PdNAC030
D32 D37	1	PdNAC090
D12	3	PdNAC011 PdNAC021 PdNAC042
D17	4	PdNAC043 PdNAC009 PdNAC019 PdNAC073
D27	1	PdNAC066
D37	1	PdNAC052
