# Supplementary material for: Comprehensive Analyses of NAC Transcription Factor Family in Almond (Prunus dulcis) and Their Differential Gene Expression during Fruit Development
Source: Plants (Basel). 2021 Oct 16;10(10):2200. doi: 10.3390/plants10102200 (PMC8541688; doi:10.3390/plants10102200)
Supplement: Supplementary file 1 [file plants-10-02200-s001.zip › Supplementary Files/Supplementary Table S6.xlsx]

## Sheet: Sheet1
Supplementary Table S6. SRA Accession of RNA-seq data
Sr. No.	Fruitlet Growth	Day of Sampling	Replicate No.	SRA Accession
1	Normal	D12	R1	SRR10189198
2	Normal	D12	R2	SRR10189199
3	Normal	D12	R3	SRR10189200
4	Normal	D17	R1	SRR10189201
5	Normal	D17	R2	SRR10189202
6	Normal	D17	R3	SRR10189203
7	Normal	D22	R1	SRR10189204
8	Normal	D22	R2	SRR10189205
9	Normal	D22	R3	SRR10189206
10	Normal	D27	R1	SRR10189207
11	Normal	D27	R2	SRR10189208
12	Normal	D27	R3	SRR10189209
13	Normal	D32	R1	SRR10189210
14	Normal	D32	R2	SRR10189211
15	Normal	D32	R3	SRR10189212
16	Normal	D37	R1	SRR10189213
17	Normal	D37	R2	SRR10189214
18	Normal	D37	R3	SRR10189215
19	Abnormal	D12	R1	SRR10189216
20	Abnormal	D12	R2	SRR10189217
21	Abnormal	D12	R3	SRR10189218
22	Abnormal	D17	R1	SRR10189219
23	Abnormal	D17	R2	SRR10189220
24	Abnormal	D17	R3	SRR10189221
25	Abnormal	D22	R1	SRR10189222
26	Abnormal	D22	R2	SRR10189223
27	Abnormal	D22	R3	SRR10189224
28	Abnormal	D27	R1	SRR10189225
29	Abnormal	D27	R2	SRR10189226
30	Abnormal	D27	R3	SRR10189227
31	Abnormal	D32	R1	SRR10189228
32	Abnormal	D32	R2	SRR10189229
33	Abnormal	D32	R3	SRR10189230
34	Abnormal	D37	R1	SRR10189231
35	Abnormal	D37	R2	SRR10189232
36	Abnormal	D37	R3	SRR10189233
