# Supplementary material for: Comprehensive Analyses of NAC Transcription Factor Family in Almond (Prunus dulcis) and Their Differential Gene Expression during Fruit Development
Source: Plants (Basel). 2021 Oct 16;10(10):2200. doi: 10.3390/plants10102200 (PMC8541688; doi:10.3390/plants10102200)
Supplement: Supplementary file 1 [file plants-10-02200-s001.zip › Supplementary Files/Supplementary Table S7.xlsx]

## Sheet: D12
D12
	N1	N2	N3	A1	A2	A3
Number of input reads	5444570	10761583	6487730	7718627	12975050	11469338
UNIQUE READS:
Uniquely mapped reads number	4482618	8862979	5343855	6481634	10896614	9630916
Uniquely mapped reads %	0.8233	0.8236	0.8237	0.8397	0.8398	0.8397
MULTI-MAPPING READS:
Number of reads mapped to multiple loci	703421	1385524	835538	888650	1492255	1319918
% of reads mapped to multiple loci	0.1292	0.1287	0.1288	0.1151	0.115	0.1151
Number of reads mapped to too many loci	866	1754	1054	2030	3363	3048
% of reads mapped to too many loci	0.0002	0.0002	0.0002	0.0003	0.0003	0.0003
Number of reads unmapped: too many mismatches	0	0		0	0	0
% of reads unmapped: too many mismatches	0	0		0	0	0
Number of reads unmapped: too short	257623	511235	307230	346271	582753	س
% of reads unmapped: too short	0.0473	0.0475	0.0474	0.0449	0.0449	0.0449
CHIMERIC READS:
Number of chimeric reads	0	0	0	0	0	0
% of chimeric reads	0	0	0	0	0	0

## Sheet: D17
D17
	N1	N2	N3	A1	A2	A3
Number of input reads	5420443	9848753	7306101	6671247	11955195	9178289
UNIQUE READS:
Uniquely mapped reads number	4499246	8171416	6061458	5587011	10012100	7686459
Uniquely mapped reads %	0.8301	0.8297	0.8296	0.8375	0.8375	0.8375
MULTI-MAPPING READS:
Number of reads mapped to multiple loci	679541	1237830	918771	784849	1406055	1079802
% of reads mapped to multiple loci	0.1254	0.1257	0.1258	0.1176	0.1176	0.1176
Number of reads mapped to too many loci	761	1291	1011	1659	2953	2243
% of reads mapped to too many loci	0.0001	0.0001	0.0001	0.0002	0.0002	0.0002
Number of reads unmapped: too many mismatches	0	0	0	0	0	0
% of reads unmapped: too many mismatches	0	0	0	0	0	0
Number of reads unmapped: too short	240847	438158	324815	297699	534042	409752
% of reads unmapped: too short	0.0444	0.0445	0.0445	0.0446	0.0447	0.0446
CHIMERIC READS:
Number of chimeric reads	0	0	0	0	0	0
% of chimeric reads	0	0	0	0	0	0

## Sheet: D22
D22
	N1	N2	N3	A1	A2	A3
Number of input reads	5303308	8732744	8070918	5510594	9518937	7944178
UNIQUE READS:
Uniquely mapped reads number	4467229	7356657	6798413	4446521	7680260	6410755
Uniquely mapped reads %	0.8423	0.8424	0.8423	0.8069	0.8068	0.807
MULTI-MAPPING READS:
Number of reads mapped to multiple loci	613448	1010012	933544	805545	1390529	1159438
% of reads mapped to multiple loci	0.1157	0.1157	0.1157	0.1462	0.1461	0.1459
Number of reads mapped to too many loci	964	1654	1574	1585	2819	2331
% of reads mapped to too many loci	0.0002	0.0002	0.0002	0.0003	0.0003	0.0003
Number of reads unmapped: too many mismatches	0	0	0	0	0	0
% of reads unmapped: too many mismatches	0	0	0	0	0	0
Number of reads unmapped: too short	221614	364344	337304	256901	445269	371602
% of reads unmapped: too short	0.0418	0.0417	0.0418	0.0466	0.0468	0.0468
CHIMERIC READS:
Number of chimeric reads	0	0	0	0	0	0
% of chimeric reads	0	0	0	0	0	0

## Sheet: D27
D27
	N1	N2	N3	A1	A2	A3
Number of input reads	6318759	12323833	7671286	5281149	10095287	6625814
UNIQUE READS:
Uniquely mapped reads number	5736173	11185666	6963875	4739341	9060525	5946293
Uniquely mapped reads %	0.9078	0.9076	0.9078	0.8974	0.8975	0.8974
MULTI-MAPPING READS:
Number of reads mapped to multiple loci	371387	727595	452286	380848	728050	478208
% of reads mapped to multiple loci	0.0588	0.059	0.059	0.0721	0.0721	0.0722
Number of reads mapped to too many loci	1561	3043	1850	1218	2458	1536
% of reads mapped to too many loci	0.0002	0.0002	0.0002	0.0002	0.0002	0.0002
Number of reads unmapped: too many mismatches	0	0	0	0	0	0
% of reads unmapped: too many mismatches	0	0	0	0	0	0
Number of reads unmapped: too short	209567	407410	253184	159677	304143	199696
% of reads unmapped: too short	0.0332	0.0331	0.033	0.0302	0.0301	0.0301
CHIMERIC READS:
Number of chimeric reads	0	0	0	0	0	0
% of chimeric reads	0	0	0	0	0	0

## Sheet: D32
D32
	N1	N2	N3	A1	A2	A3
Number of input reads	5030576	9793064	6130722	5350986	9160554	7791626
UNIQUE READS:
Uniquely mapped reads number	4372271	8511110	5328131	4383274	7505708	6384513
Uniquely mapped reads %	0.8691	0.8691	0.8691	0.8192	0.8194	0.8194
MULTI-MAPPING READS:
Number of reads mapped to multiple loci	465743	905603	567092	667984	1141478	971762
% of reads mapped to multiple loci	0.0926	0.0925	0.0925	0.1248	0.1246	0.1247
Number of reads mapped to too many loci	1223	2396	1475	1831	3020	2562
% of reads mapped to too many loci	0.0002	0.0002	0.0002	0.0003	0.0003	0.0003
Number of reads unmapped: too many mismatches	0	0	0	0	0	0
% of reads unmapped: too many mismatches	0	0	0	0	0	0
Number of reads unmapped: too short	191294	373891	233978	297855	510265	432723
% of reads unmapped: too short	0.038	0.0382	0.0382	0.0557	0.0557	0.0555
CHIMERIC READS:
Number of chimeric reads	0	0	0	0	0	0
% of chimeric reads	0	0	0	0	0	0

## Sheet: D37
D37
	N1	N2	N3	A1	A2	A3
Number of input reads	6599687	10736863	10159807	6526542	11863476	8810084
UNIQUE READS:
Uniquely mapped reads number	5846566	9512441	9000653	5757645	10466961	7772625
Uniquely mapped reads %	0.8859	0.886	0.8859	0.8822	0.8823	0.8822
MULTI-MAPPING READS:
Number of reads mapped to multiple loci	522297	849343	804438	516548	937110	695643
% of reads mapped to multiple loci	0.0791	0.0791	0.0792	0.0791	0.079	0.079
Number of reads mapped to too many loci	1697	2706	2601	1444	2591	1914
% of reads mapped to too many loci	0.0003	0.0003	0.0003	0.0002	0.0002	0.0002
Number of reads unmapped: too many mismatches	0	0	0	0	0	0
% of reads unmapped: too many mismatches	0	0	0	0	0	0
Number of reads unmapped: too short	229053	372271	352006	250825	456641	339760
% of reads unmapped: too short	0.0347	0.0347	0.0346	0.0384	0.0385	0.0386
CHIMERIC READS:
Number of chimeric reads	0	0	0	0	0	0
% of chimeric reads	0	0	0	0	0	0
