# Supplementary material for: Comprehensive Analyses of NAC Transcription Factor Family in Almond (Prunus dulcis) and Their Differential Gene Expression during Fruit Development
Source: Plants (Basel). 2021 Oct 16;10(10):2200. doi: 10.3390/plants10102200 (PMC8541688; doi:10.3390/plants10102200)
Supplement: Supplementary file 1 [file plants-10-02200-s001.zip › Supplementary Files/Supplementary Table S8.xlsx]

## Sheet: D12
DESeq2-Results: D12
GeneID	Base mean	log2(FC)	StdErr	Wald-Stats	P-value	P-adj
LOC117615385	3204.8	1.55228	0.0346396	44.8123	0	0
LOC117622638	4443.84	-1.32425	0.0285436	-46.3938	0	0
LOC117631511	6082.99	1.65248	0.0247	67	0	0
LOC117635631	917.957	-5.45402	0.144	-38	0	0
LOC117625902	2573.22	1.4605	0.0384	38.1	0	0
LOC117631699	6053.62	-1.9293	0.0259	-74.4	0	0
LOC117619361	1031.66	3.96628	0.0833	47.6	0	0
LOC117612785	14098	-4.64712	0.0301	-154	0	0
LOC117615129	1191.54	-3.37018	0.0733	-46	0	0
LOC117622699	3309.99	-1.90022	0.0353	-53.9	0	0
LOC117634091	3065.31	-5.57357	0.0820352	-67.9412	0	0
LOC117614265	7720.58	1.64766	0.0235	70.1	0	0
LOC117613881	1390.06	2.11238	0.0520603	40.5755	0	0
LOC117636760	1974.44	3.1919	0.0511	62.5	0	0
LOC117635510	7795.27	1.27706	0.0211	60.5	0	0
LOC117614487	1907.9	-1.8483	0.0458	-40.3	0	0
LOC117615091	1644.11	-2.1154	0.051	-41.5	0	0
LOC117630165	1928.55	-2.17551	0.0474843	-45.8153	0	0
LOC117630924	1011.77	-3.2485	0.0782	-41.5	0	0
LOC117616290	923.584	-3.2494	0.0816	-39.8	0	0
LOC117614051	3366.95	-1.33333	0.0321	-41.5	0	0
LOC117638793	1363.23	-2.65699	0.0595	-44.7	0	0
LOC117637826	2926.05	-1.75684	0.0396248	-44.3369	0	0
LOC117629140	1262.95	-5.14514	0.11172	-46.054	0	0
LOC117616831	1849.9	-2.21723	0.0495152	-44.7788	0	0
LOC117631743	2451.77	-2.55633	0.0454662	-56.2248	0	0
LOC117632568	1020.38	-5.1323	0.12449	-41.2265	0	0
LOC117630148	3114.32	-1.61593	0.03668	-44.0547	0	0
LOC117635033	7034.59	1.15736	0.0215337	53.7468	0	0
LOC117638201	1341.96	-4.05053	0.0807218	-50.1788	0	0
LOC117616514	4938.64	2.03983	0.0279986	72.8548	0	0
LOC117615829	5047.64	-1.72821	0.0272387	-63.447	0	0
LOC117634263	6232.58	-1.10114	0.023753	-46.3579	0	0
LOC117615225	5327.32	-1.8007	0.0267252	-67.3785	0	0
LOC117615021	6915.66	2.42436	0.0248697	97.4826	0	0
LOC117616062	1095.73	-5.87989	0.149784	-39.2558	0	0
LOC117626310	7774.62	-1.1429	0.0215004	-53.1571	0	0
LOC117616786	4359.92	1.35711	0.0282036	48.1182	0	0
LOC117615524	1101.4	-2.49911	0.0656451	-38.07	0	0
LOC117617485	3092.76	-1.48189	0.0369649	-40.0892	0	0
LOC117616239	7329.2	-2.42706	0.0530913	-45.7148	0	0
LOC117614400	1331.44	-3.59817	0.0738412	-48.7284	0	0
LOC117615422	1390.23	-3.08416	0.0646433	-47.7105	0	0
LOC117614478	2647.79	-3.62138	0.0524446	-69.0515	0	0
LOC117638465	6187.95	-1.1113	0.0236836	-46.9226	0	0
LOC117625655	1693.76	-2.77637	0.0553481	-50.1619	0	0
LOC117613898	6432.88	-1.19067	0.0244839	-48.6308	0	0
LOC117616299	2782.38	4.57933	0.0587649	77.9264	0	0
LOC117615418	4027.14	-3.21928	0.0395364	-81.4258	0	0
LOC117636530	2595.32	-8.2813	0.212652	-38.943	0	0
LOC117615130	1655.68	-4.83667	0.0896111	-53.974	0	0
LOC117623230	3956.04	1.56469	0.0290121	53.9325	0	0
LOC117616123	2796.44	2.74826	0.0395567	69.4764	0	0
LOC117614552	3453.68	-2.2376	0.0364122	-61.4518	0	0
LOC117627108	16552.5	-2.08364	0.0339031	-61.4587	0	0
LOC117631783	2290.53	1.91254	0.0401641	47.6182	0	0
LOC117632879	4479.78	1.13173	0.027796	40.7157	0	0
LOC117625684	1017.83	2.54337	0.0642193	39.6045	0	0
LOC117616561	1010.27	3.09537	0.0715791	43.2441	0	0
LOC117613478	2107.92	2.33955	0.0447882	52.2359	0	0
LOC117612929	3228.34	-1.35667	0.0333329	-40.7005	0	0
LOC117614537	4165.44	1.20032	0.0299177	40.1206	0	0
LOC117630475	1013.28	-3.39888	0.0804236	-42.2622	0	0
LOC117634069	3073.09	2.10701	0.0395968	53.2117	0	0
LOC117636466	3641.88	1.96174	0.0322349	60.8576	0	0
LOC117616105	5092.45	2.54494	0.0298467	85.2672	0	0
LOC117616106	2862.76	1.50436	0.0360483	41.7318	0	0
LOC117615789	68143.4	-1.69725	0.00936195	-181.292	0	0
LOC117614038	32235.9	-2.80779	0.0145035	-193.595	0	0
LOC117623208	1326.34	-4.40834	0.0912438	-48.3139	0	0
LOC117615194	3119.16	1.53436	0.0370325	41.4328	0	0
LOC117615584	7323.54	-2.57483	0.0262093	-98.241	0	0
LOC117633726	7412.79	-2.1214	0.0246891	-85.9247	0	0
LOC117615391	1333.27	-3.35639	0.0695208	-48.279	0	0
LOC117628416	4390.54	-1.22272	0.0284697	-42.948	0	0
LOC117614364	1285.92	-3.30161	0.0708762	-46.5828	0	0
LOC117629170	8585.36	-2.46523	0.0238201	-103.494	0	0
LOC117622521	1003.57	3.68295	0.0819612	44.9353	0	0
LOC117621521	1080.33	2.52371	0.0647619	38.9691	0	0
LOC117615343	8126.52	1.51112	0.0211897	71.3138	0	0
LOC117615254	4924.1	-2.32276	0.0316242	-73.4488	0	0
LOC117635561	2323.47	-1.60437	0.0396947	-40.4178	0	0
LOC117615861	1838.61	-1.71876	0.0454832	-37.7888	0	0
LOC117621777	7896.89	2.86333	0.0249733	114.656	0	0
LOC117633995	3466.18	-1.23182	0.0326502	-37.7278	0	0
LOC117624587	3402.87	2.45827	0.0368711	66.6721	0	0
LOC117615997	8381.86	2.59637	0.0229814	112.977	0	0
LOC117614411	1584.29	2.38778	0.0509234	46.8897	0	0
LOC117638514	1528.9	-3.0353	0.0609832	-49.7726	0	0
LOC117634930	5842.71	-2.29828	0.0281386	-81.6772	0	0
LOC117616190	4120.23	-1.51211	0.0299049	-50.5638	0	0
LOC117633974	4983.81	-1.03753	0.0271198	-38.2573	0	0
LOC117616504	3272.04	4.88652	0.0596037	81.9835	0	0
LOC117616443	2324.19	3.83666	0.0536143	71.5604	0	0
LOC117616350	3785.19	-1.31745	0.0312276	-42.1888	0	0
LOC117630361	2290.86	3.0821	0.0477199	64.5873	0	0
LOC117636026	1308.05	4.26148	0.0810185	52.5988	0	0
LOC117615272	1870.4	2.18986	0.0474849	46.117	0	0
LOC117615316	15611.6	-2.12635	0.0185556	-114.593	0	0
LOC117613646	13697.6	-1.02639	0.0179122	-57.3015	0	0
LOC117627720	1579.8	2.22753	0.0521839	42.6861	0	0
LOC117614172	1075.31	-4.13651	0.092287	-44.8222	0	0
LOC117618728	2070.04	2.59988	0.045773	56.7994	0	0
LOC117617277	2079.9	-2.7709	0.0502763	-55.1134	0	0
LOC117618580	8214.48	1.14392	0.021354	53.5691	0	0
LOC117617757	17867.5	1.25412	0.0159898	78.4327	0	0
LOC117620122	1068.26	-2.67978	0.0711718	-37.6524	0	0
LOC117618877	2179.92	-1.67569	0.0413239	-40.5503	0	0
LOC117617925	1349.1	3.25719	0.0638125	51.0431	0	0
LOC117618017	1165.54	5.47111	0.114916	47.6096	0	0
LOC117617386	6450.69	-1.03372	0.025028	-41.3025	0	0
LOC117617710	4018.87	-1.49015	0.0304346	-48.9625	0	0
LOC117617154	4118.79	1.20639	0.0292531	41.2398	0	0
LOC117619663	3852.22	1.26426	0.0294209	42.9713	0	0
LOC117617876	2381.82	-1.93674	0.0430562	-44.9816	0	0
LOC117620261	9160.44	-1.60201	0.0211204	-75.8512	0	0
LOC117617598	5693.48	1.61648	0.024742	65.3336	0	0
LOC117619907	1648.09	2.03641	0.0472786	43.0726	0	0
LOC117618966	1357.42	2.82714	0.0588151	48.0683	0	0
LOC117620230	2909.44	-2.09662	0.0400073	-52.4059	0	0
LOC117619076	3847.77	2.66288	0.0335715	79.3195	0	0
LOC117618495	2553.16	1.57165	0.0362325	43.3768	0	0
LOC117620085	2701	2.07301	0.0389681	53.1976	0	0
LOC117618785	13927.5	-1.2814	0.0164489	-77.9016	0	0
LOC117619685	2344.54	-1.73607	0.0408589	-42.4892	0	0
LOC117617963	55900	-1.38018	0.0108881	-126.761	0	0
LOC117617959	1818.64	-2.05092	0.0477141	-42.9835	0	0
LOC117617203	4923.94	-1.19646	0.0260792	-45.878	0	0
LOC117617459	879.866	-3.49772	0.0879063	-39.7892	0	0
LOC117618531	5634.4	-2.21013	0.0278292	-79.4174	0	0
LOC117619584	1555.87	-5.57275	0.115966	-48.0549	0	0
LOC117619921	2011.4	-2.58585	0.0488198	-52.9673	0	0
LOC117619746	9994.5	3.08284	0.0236375	130.421	0	0
LOC117618056	7646.91	-3.13895	0.0290072	-108.213	0	0
LOC117618662	5320.35	-5.81582	0.0671299	-86.6353	0	0
LOC117618790	1955.86	2.38746	0.0463053	51.559	0	0
LOC117620133	7766.66	-1.86605	0.0230622	-80.9141	0	0
LOC117618576	3954.03	1.21214	0.0304662	39.7863	0	0
LOC117620056	2403.81	-2.14219	0.0435865	-49.148	0	0
LOC117618568	19596.3	-3.03059	0.0180871	-167.556	0	0
LOC117619314	4273.45	1.36446	0.0299858	45.5037	0	0
LOC117617545	4440.15	-3.37254	0.0379279	-88.9197	0	0
LOC117620913	6546.71	1.24442	0.0228677	54.4184	0	0
LOC117621057	2726.57	1.65534	0.035631	46.4579	0	0
LOC117622128	2363.53	2.96164	0.0447033	66.2511	0	0
LOC117623301	1014.99	-3.02872	0.0759602	-39.8724	0	0
LOC117622776	4908.92	-3.40907	0.036489	-93.4274	0	0
LOC117621303	4679.53	-3.68089	0.0395893	-92.9769	0	0
LOC117621302	24897.2	-4.76806	0.0234364	-203.446	0	0
LOC117622389	2691.46	-5.54008	0.0864866	-64.0571	0	0
LOC117622978	6103.82	1.05319	0.0227898	46.2135	0	0
LOC117620684	2219.09	-1.78872	0.041109	-43.5115	0	0
LOC117623358	10407.2	2.46818	0.0216051	114.241	0	0
LOC117621049	22010.7	1.99603	0.0143032	139.551	0	0
LOC117623464	3430.43	-3.69637	0.0465595	-79.3903	0	0
LOC117622586	3408.35	3.56849	0.0416731	85.6304	0	0
LOC117622082	4073.45	-3.83389	0.0866902	-44.2252	0	0
LOC117620652	1150.31	-2.50678	0.0652976	-38.3901	0	0
LOC117621505	1242.5	2.53029	0.0619783	40.8255	0	0
LOC117623093	3401.6	2.28058	0.0351249	64.9279	0	0
LOC117622362	1551.65	3.40943	0.0617922	55.1757	0	0
LOC117621282	3190.59	-1.74486	0.03444	-50.6637	0	0
LOC117622716	1017.2	-3.47067	0.0814829	-42.5938	0	0
LOC117622513	1477.05	6.71371	0.149541	44.8953	0	0
LOC117621238	2173.69	-1.6019	0.0417597	-38.3601	0	0
LOC117621527	2391.23	-2.65474	0.0464903	-57.1031	0	0
LOC117621492	1876.39	1.80643	0.0433819	41.6402	0	0
LOC117623041	769.28	3.87404	0.0941606	41.1429	0	0
LOC117621036	7119.42	2.2364	0.0243702	91.768	0	0
LOC117621220	7897.77	-2.30941	0.0246461	-93.7029	0	0
LOC117623053	5757.41	-2.52737	0.0294746	-85.7474	0	0
LOC117621287	10631.6	1.10158	0.019323	57.0089	0	0
LOC117621565	3775.91	-1.81706	0.0325547	-55.8156	0	0
LOC117622847	6804.56	-2.4501	0.0272912	-89.7762	0	0
LOC117623527	2328.75	-1.94039	0.0425366	-45.6169	0	0
LOC117622355	2038.11	-1.89372	0.0440751	-42.9658	0	0
LOC117621021	59575.9	-1.8255	0.0108658	-168.003	0	0
LOC117623275	1913.46	1.8961	0.04589	41.3184	0	0
LOC117621385	14893.5	-1.01196	0.0164794	-61.4076	0	0
LOC117622571	1341.23	2.71547	0.0598451	45.3749	0	0
LOC117620625	2316.98	1.56455	0.0413289	37.856	0	0
LOC117621469	6397.89	-2.7256	0.0288296	-94.5417	0	0
LOC117621055	4071.38	-1.27008	0.0306131	-41.4882	0	0
LOC117621508	2538.17	-1.80819	0.0391721	-46.1602	0	0
LOC117621588	2195.21	-3.75652	0.0589836	-63.6874	0	0
LOC117624542	4894.9	2.24307	0.0282375	79.4357	0	0
LOC117624101	3836.16	-2.28466	0.0347568	-65.7328	0	0
LOC117624918	1929.09	-2.09304	0.0473539	-44.2	0	0
LOC117623817	2978.12	-1.2913	0.0339896	-37.9911	0	0
LOC117626800	2609.65	-1.4978	0.0371759	-40.2896	0	0
LOC117624564	3418.2	1.80893	0.0329528	54.8946	0	0
LOC117626556	4891.5	1.47428	0.0278031	53.0256	0	0
LOC117624933	1262.38	2.73364	0.0591175	46.2408	0	0
LOC117624793	1500.86	-5.33861	0.109217	-48.8809	0	0
LOC117626288	6872.42	-4.01607	0.0362163	-110.891	0	0
LOC117624921	1581.51	2.14312	0.049368	43.4112	0	0
LOC117626537	3874.84	-1.22614	0.029754	-41.2092	0	0
LOC117624427	5848.65	-1.40498	0.0253668	-55.3867	0	0
LOC117626410	6644.45	-1.96111	0.0255585	-76.7303	0	0
LOC117625940	5078.93	-1.02494	0.0258318	-39.6776	0	0
LOC117624333	1895.99	-4.2903	0.0722547	-59.3775	0	0
LOC117624784	3950.48	-1.19078	0.0306932	-38.7963	0	0
LOC117623803	3267.15	-3.89903	0.04976	-78.3567	0	0
LOC117624481	14150.5	-2.43265	0.0205017	-118.656	0	0
LOC117624601	1771.07	-2.17664	0.0498021	-43.7058	0	0
LOC117624792	1092.6	-2.61979	0.0680963	-38.4718	0	0
LOC117626484	2821.37	-3.25078	0.0473112	-68.7105	0	0
LOC117624284	3208.03	1.34924	0.0335884	40.1699	0	0
LOC117626251	2459.1	-2.63981	0.046239	-57.0905	0	0
LOC117624345	4420.06	-2.5502	0.0340208	-74.9598	0	0
LOC117624799	6963.42	-1.10985	0.0229713	-48.3147	0	0
LOC117628432	781.345	5.03736	0.126993	39.6664	0	0
LOC117627792	3218.31	-1.30555	0.0334801	-38.9948	0	0
LOC117627815	1071.42	2.35163	0.0626712	37.5232	0	0
LOC117627181	3195.78	-1.45897	0.0342542	-42.5925	0	0
LOC117628906	1763.74	1.98122	0.0454023	43.6369	0	0
LOC117627691	1419.46	4.20552	0.0748954	56.1519	0	0
LOC117628084	5159.95	-2.38917	0.0302829	-78.895	0	0
LOC117627787	4592.86	1.25571	0.0270895	46.3541	0	0
LOC117627895	4855.99	1.96615	0.0294577	66.7448	0	0
LOC117628328	12291.3	-1.19231	0.0180061	-66.2174	0	0
LOC117626968	6827.31	1.28526	0.0227251	56.5569	0	0
LOC117628017	2465.21	-2.01874	0.0412322	-48.9604	0	0
LOC117628664	4469	-2.79682	0.0336617	-83.0861	0	0
LOC117628657	2106.06	2.38967	0.0466829	51.1893	0	0
LOC117627716	4799.21	3.67772	0.0372642	98.6933	0	0
LOC117627371	1863.11	-4.36409	0.0740578	-58.9282	0	0
LOC117627652	2664.07	-2.97199	0.0457915	-64.9027	0	0
LOC117628014	12271	1.00145	0.0174409	57.4195	0	0
LOC117626996	58187.2	-2.78269	0.0118387	-235.05	0	0
LOC117627712	1497.47	-3.21905	0.0634366	-50.7444	0	0
LOC117627174	4589.83	1.13798	0.0275723	41.2726	0	0
LOC117627235	3578.49	-1.31859	0.0319611	-41.2561	0	0
LOC117629354	30312.9	-2.94964	0.0147492	-199.987	0	0
LOC117627769	1975.17	1.75359	0.0435987	40.2211	0	0
LOC117627070	3042.91	-5.36717	0.0771147	-69.5998	0	0
LOC117627987	2181.11	-1.59518	0.0414495	-38.4847	0	0
LOC117628560	4947.95	-1.50852	0.0276666	-54.525	0	0
LOC117628065	4630.68	1.73893	0.0289414	60.0846	0	0
LOC117627284	7825.4	-1.95613	0.0243751	-80.2511	0	0
LOC117628286	2878.84	1.54097	0.0374309	41.1684	0	0
LOC117627748	2050.69	-1.73353	0.0432311	-40.099	0	0
LOC117629320	1236.03	2.40823	0.0597923	40.2766	0	0
LOC117628440	4414.18	-1.55308	0.0304087	-51.0735	0	0
LOC117628420	5893.39	1.01081	0.0258014	39.1766	0	0
LOC117627425	2232.63	-1.96337	0.0448788	-43.7483	0	0
LOC117631410	1823.92	-2.46412	0.0515048	-47.8426	0	0
LOC117631964	3313.66	1.97	0.0335037	58.7995	0	0
LOC117630092	1993.66	1.63718	0.0427696	38.2791	0	0
LOC117630141	3089.23	-2.10318	0.0370701	-56.7352	0	0
LOC117630005	2222.09	1.69341	0.0393136	43.0744	0	0
LOC117629739	9175.89	-1.65991	0.0208474	-79.6216	0	0
LOC117631806	2507.75	-2.96201	0.046407	-63.8269	0	0
LOC117631473	6603.17	-1.17017	0.0240556	-48.6442	0	0
LOC117629815	862.591	-4.02708	0.100772	-39.9623	0	0
LOC117632526	3130.05	-2.82412	0.0405854	-69.5846	0	0
LOC117629800	2537.83	-1.61846	0.0386816	-41.8407	0	0
LOC117633082	8879.44	-2.0817	0.024423	-85.2353	0	0
LOC117630870	1225.1	3.26548	0.0659702	49.4993	0	0
LOC117629757	24798.9	-1.3432	0.0135774	-98.929	0	0
LOC117630792	2256.17	1.83526	0.0415333	44.1878	0	0
LOC117632311	1036.71	-3.44981	0.0814482	-42.3559	0	0
LOC117633177	3313.53	1.58791	0.0321658	49.3666	0	0
LOC117632214	2285.56	-1.94081	0.0428535	-45.2893	0	0
LOC117631118	1940.89	-2.10171	0.0470432	-44.6762	0	0
LOC117632780	9682.14	2.49358	0.0219027	113.848	0	0
LOC117631542	2346.66	2.29352	0.0419037	54.7331	0	0
LOC117632398	4151.14	1.60886	0.0285557	56.3411	0	0
LOC117633125	1624.4	-4.7274	0.0891143	-53.0487	0	0
LOC117631048	1040.45	4.33468	0.0897331	48.3063	0	0
LOC117632940	2774.08	1.48714	0.0357854	41.557	0	0
LOC117631781	1780.49	1.95691	0.0448356	43.6465	0	0
LOC117629756	3972.06	1.76208	0.0296223	59.4849	0	0
LOC117632722	1626.66	-2.1999	0.0520672	-42.2512	0	0
LOC117630399	2325.52	1.55761	0.0405981	38.3666	0	0
LOC117630091	17279.7	-1.01014	0.0154814	-65.2485	0	0
LOC117632326	3825.23	-4.68972	0.0568663	-82.4693	0	0
LOC117631778	1371.45	-5.59013	0.123186	-45.3794	0	0
LOC117631729	889.749	-3.48525	0.0878811	-39.6587	0	0
LOC117630443	3331.57	-1.68447	0.0352091	-47.842	0	0
LOC117632858	4855.58	-1.14287	0.0283506	-40.3122	0	0
LOC117631675	1953.52	-2.91216	0.0550949	-52.8571	0	0
LOC117629967	2372.17	-2.39933	0.0439369	-54.6086	0	0
LOC117632976	1710.1	-2.1347	0.0493748	-43.2346	0	0
LOC117630990	6026.12	-1.30455	0.024646	-52.9314	0	0
LOC117631590	5515.11	-4.99765	0.0515566	-96.9353	0	0
LOC117631538	1685.06	2.84441	0.0535596	53.1074	0	0
LOC117632887	2700.24	-2.27456	0.0409075	-55.6025	0	0
LOC117632782	7757.47	-1.62014	0.0220954	-73.3247	0	0
LOC117632536	2319.5	2.09162	0.0405564	51.5732	0	0
LOC117629919	3540.17	5.0969	0.059328	85.9105	0	0
LOC117631326	3676.43	-1.7812	0.0320478	-55.5796	0	0
LOC117631023	2743.63	-2.93857	0.0458765	-64.054	0	0
LOC117631953	3384.24	-3.9435	0.0498152	-79.1625	0	0
LOC117629906	6041.42	1.30452	0.0240153	54.3203	0	0
LOC117631026	7460.9	-1.04137	0.0217977	-47.774	0	0
LOC117629952	3668.54	-1.29948	0.032069	-40.5213	0	0
LOC117632411	6351.49	1.14316	0.0234619	48.724	0	0
LOC117632499	2067.59	-3.96942	0.0651499	-60.9275	0	0
LOC117629681	43118.8	-1.02674	0.0105688	-97.1487	0	0
LOC117629877	1393.78	2.76647	0.0584201	47.3548	0	0
LOC117629880	2835.29	-2.05678	0.0377296	-54.5139	0	0
LOC117631643	3314.19	-3.51514	0.0460214	-76.3805	0	0
LOC117631480	3833.29	1.3065	0.0305766	42.7288	0	0
LOC117631143	21146.4	1.71636	0.0143878	119.292	0	0
LOC117633691	28595	-1.19255	0.0137431	-86.7747	0	0
LOC117634573	27888.2	-1.0214	0.0128474	-79.5027	0	0
LOC117633979	1312.4	2.38769	0.0575212	41.5098	0	0
LOC117633748	3533.51	1.52607	0.0324077	47.0897	0	0
LOC117633799	5343.84	-1.16357	0.0258682	-44.9806	0	0
LOC117634710	5294.56	-1.38676	0.026237	-52.8552	0	0
LOC117636079	1796.17	-2.34739	0.0537688	-43.6572	0	0
LOC117636178	928.175	2.98457	0.0751432	39.7185	0	0
LOC117635670	2515.97	1.45943	0.0359928	40.5478	0	0
LOC117634741	4126.1	-1.48449	0.0294154	-50.4665	0	0
LOC117634694	3360.8	1.51553	0.0323117	46.9033	0	0
LOC117634328	2577.65	-3.90632	0.0567942	-68.7803	0	0
LOC117634381	2142.18	-2.01899	0.0437449	-46.1538	0	0
LOC117636181	2512.96	5.14742	0.0715231	71.9686	0	0
LOC117636188	1521.73	2.73682	0.0544856	50.2301	0	0
LOC117634853	1862.21	-1.71338	0.0449233	-38.1401	0	0
LOC117635450	5087.19	-1.29713	0.0282919	-45.8481	0	0
LOC117635453	9357.09	-1.02398	0.019981	-51.2477	0	0
LOC117635812	5048.77	-1.53273	0.0291436	-52.5923	0	0
LOC117635050	2297.51	-3.6125	0.056631	-63.7901	0	0
LOC117633877	3843.43	-1.43167	0.0301623	-47.4655	0	0
LOC117634742	7323.91	1.15848	0.0236397	49.0058	0	0
LOC117634894	2487.05	-1.46193	0.0373556	-39.1356	0	0
LOC117636070	15818.2	-1.42145	0.0165006	-86.1457	0	0
LOC117635094	869.853	3.94002	0.0905273	43.523	0	0
LOC117634285	3996.9	-1.53555	0.0320701	-47.8809	0	0
LOC117634001	1254.81	2.84544	0.0653653	43.5314	0	0
LOC117633425	16089.9	2.85744	0.0179619	159.084	0	0
LOC117634187	1985.7	-3.25988	0.0553206	-58.927	0	0
LOC117634005	2021.81	1.63242	0.0413953	39.435	0	0
LOC117633716	6721.09	1.56747	0.0234117	66.9524	0	0
LOC117633640	4730.03	-2.45391	0.0312184	-78.6047	0	0
LOC117633643	2221.39	1.81727	0.0467083	38.9068	0	0
LOC117635008	2518.6	2.59277	0.0407354	63.6491	0	0
LOC117633607	996.916	-2.72224	0.071947	-37.8367	0	0
LOC117634321	4268.91	-4.58407	0.0523452	-87.5739	0	0
LOC117635612	2718.2	-2.28585	0.0404289	-56.5399	0	0
LOC117635872	2316.85	2.03888	0.0403107	50.5791	0	0
LOC117634117	1952.34	-2.68778	0.0531384	-50.5808	0	0
LOC117634327	1258.31	-3.46605	0.0744536	-46.5532	0	0
LOC117633500	7779.16	-1.32156	0.0216373	-61.0776	0	0
LOC117633473	9559.02	-4.16898	0.0316905	-131.553	0	0
LOC117635762	917.359	-5.05655	0.12804	-39.4918	0	0
LOC117636068	959.124	-4.08139	0.0967117	-42.2016	0	0
LOC117637259	2015.62	-4.30514	0.0709496	-60.6788	0	0
LOC117636461	2158.81	-2.19412	0.0448119	-48.9628	0	0
LOC117636351	2859.87	-1.88173	0.0377657	-49.8264	0	0
LOC117637305	2915.92	-3.39746	0.0472143	-71.9584	0	0
LOC117636853	3956.9	1.9775	0.0314628	62.8521	0	0
LOC117637804	3172.23	1.42388	0.0332014	42.8861	0	0
LOC117637183	6987.96	2.18241	0.0241022	90.5482	0	0
LOC117637741	4308.01	-6.25898	0.0857754	-72.9694	0	0
LOC117637367	2197.57	-1.66794	0.0412536	-40.4315	0	0
LOC117638202	2409.51	-2.74709	0.0455195	-60.3497	0	0
LOC117636469	3467.21	2.00831	0.0330321	60.7988	0	0
LOC117637653	4415.56	-2.91548	0.0347891	-83.8045	0	0
LOC117612117	2474.1	2.05878	0.0386347	53.2884	0	0
LOC117637476	1225.11	-2.59455	0.0652412	-39.7686	0	0
LOC117636525	4087.69	-1.33654	0.0292204	-45.7401	0	0
LOC117636449	2102.37	-2.35595	0.047991	-49.0916	0	0
LOC117637898	1623.44	-7.15113	0.184888	-38.6782	0	0
LOC117638451	6535.69	-1.99844	0.0251484	-79.4661	0	0
LOC117636825	3521.86	-1.97525	0.0350838	-56.3007	0	0
LOC117638788	1176.37	2.61574	0.0627421	41.6904	0	0
LOC117637311	1180.35	3.85569	0.0775402	49.725	0	0
LOC117638761	1478.16	-3.20953	0.0633782	-50.6409	0	0
LOC117636489	5890.14	-1.30559	0.0251199	-51.9741	0	0
LOC117637170	3085.1	1.8127	0.0338357	53.5736	0	0
LOC117636336	7535.28	-1.30109	0.0222549	-58.4628	0	0
LOC117637335	1795.83	-1.7491	0.0454297	-38.5012	0	0
LOC117636563	1632.14	-2.85844	0.0598505	-47.7597	0	0
LOC117636700	3431.46	-3.69802	0.0463275	-79.8235	0	0
LOC117637387	9556.26	-2.03647	0.0213804	-95.2491	0	0
LOC117636347	1407.18	-3.09172	0.0644997	-47.9339	0	0
LOC117638591	954.276	2.53562	0.0671095	37.7833	0	0
LOC117636990	2678.91	-1.39412	0.0357624	-38.9829	0	0
LOC117638626	2572.18	-1.81428	0.0401603	-45.176	0	0
LOC117637161	953.654	2.63015	0.0681275	38.6062	0	0
LOC117638728	4674.44	-1.72115	0.0293649	-58.6124	0	0
LOC117612256	5127.95	1.40524	0.0258614	54.3373	0	0
LOC117636444	3969.63	-3.63277	0.0424201	-85.638	0	0
LOC117636661	5143.45	-2.10636	0.0282717	-74.5042	0	0
LOC117636610	900.811	-4.07065	0.100258	-40.6016	0	0
LOC117612539	2695.13	1.91305	0.0384654	49.7344	0	0
LOC117612672	9894.81	2.61651	0.0228579	114.469	0	0
LOC117612827	3986.65	1.62315	0.029979	54.1429	0	0
LOC117612986	4626.99	-2.88504	0.0355329	-81.1935	0	0
LOC117613036	1716.55	4.07707	0.100292	40.6518	0	0
LOC117613034	3479.14	5.72396	0.0719521	79.5524	0	0
LOC117613383	1168.4	2.34891	0.0587825	39.9593	0	0
LOC117618595	3621.35	1.10934	0.0295933	37.486	1.56e-307	7.69e-306
LOC117620022	1369.4	1.91767	0.0511934	37.4594	4.23e-307	2.08e-305
LOC117628417	1031.57	2.40841	0.0642993	37.4563	4.75e-307	2.33e-305
LOC117624047	2015.78	1.65901	0.0443753	37.3859	6.63e-306	3.25e-304
LOC117614282	1672.61	-1.80875	0.0484122	-37.3613	1.66e-305	8.1e-304
LOC117631119	1247.44	-2.21623	0.059321	-37.36	1.75e-305	8.5e-304
LOC117635600	1413.58	-2.1382	0.0573303	-37.2962	1.89e-304	9.19e-303
LOC117616703	682.043	3.92098	0.105274	37.2454	1.26e-303	6.1e-302
LOC117637107	18628.5	-1.35534	0.0364	-37.2347	1.88e-303	9.08e-302
LOC117619734	2872.51	1.32249	0.0355791	37.1704	2.05e-302	9.91e-301
LOC117620116	4388.84	1.05227	0.0283244	37.1507	4.27e-302	2.06e-300
LOC117638194	760.814	-3.71743	0.100118	-37.1304	9.09e-302	4.37e-300
LOC117625163	1515.07	-2.02235	0.0545083	-37.1017	2.63e-301	1.26e-299
LOC117623071	1504.58	1.87038	0.0504478	37.0757	6.93e-301	3.31e-299
LOC117629286	972.61	-2.58166	0.0696514	-37.0654	1.02e-300	4.84e-299
LOC117614787	2672.61	-1.30972	0.0354165	-36.9804	2.36e-299	1.12e-297
LOC117616617	1852	-1.69486	0.0458468	-36.9679	3.76e-299	1.79e-297
LOC117637628	1658.18	1.69618	0.045939	36.9225	2.01e-298	9.52e-297
LOC117621519	2245.01	1.44446	0.0391505	36.8951	5.53e-298	2.61e-296
LOC117622256	2926.97	-1.26326	0.0343455	-36.7811	3.71e-296	1.75e-294
LOC117632849	1771.99	1.6422	0.0446557	36.7748	4.67e-296	2.2e-294
LOC117615450	2618.11	-1.39997	0.0380931	-36.7514	1.11e-295	5.19e-294
LOC117632854	1120.95	-2.39243	0.0651044	-36.7476	1.27e-295	5.94e-294
LOC117628542	2654.15	-1.53053	0.0417083	-36.6961	8.43e-295	3.94e-293
LOC117627213	4009.97	-1.07884	0.0294046	-36.6896	1.07e-294	4.99e-293
LOC117619394	725.37	-3.78076	0.103082	-36.6771	1.69e-294	7.88e-293
LOC117635831	987.523	-2.52943	0.0690331	-36.6409	6.4e-294	2.97e-292
LOC117631208	3045.52	-1.35449	0.03699	-36.6176	1.5e-293	6.94e-292
LOC117616498	919.378	2.51813	0.0688026	36.5993	2.93e-293	1.36e-291
LOC117615405	1838.87	1.60385	0.0438319	36.5909	3.99e-293	1.84e-291
LOC117615166	2977.27	1.21398	0.0331782	36.5899	4.14e-293	1.91e-291
LOC117637856	1193.12	2.27158	0.0621176	36.569	8.89e-293	4.08e-291
LOC117630095	2661.92	1.29185	0.0353308	36.5645	1.05e-292	4.82e-291
LOC117621954	1591.42	1.81396	0.0496251	36.5532	1.58e-292	7.24e-291
LOC117626301	1728.54	-1.82557	0.0499473	-36.5499	1.79e-292	8.16e-291
LOC117625921	622.902	3.82799	0.104749	36.5446	2.18e-292	9.91e-291
LOC117634868	3648.35	1.0941	0.0299647	36.513	6.91e-292	3.14e-290
LOC117624652	2382.02	1.35231	0.0370451	36.5045	9.42e-292	4.27e-290
LOC117621210	3773.09	-1.08993	0.0298632	-36.4974	1.22e-291	5.51e-290
LOC117634394	1479.14	-1.87483	0.0513793	-36.49	1.6e-291	7.21e-290
LOC117634671	751.066	-3.48903	0.0957308	-36.4463	7.88e-291	3.55e-289
LOC117621277	2470.29	-1.37407	0.0377017	-36.4459	7.98e-291	3.59e-289
LOC117627154	1357.57	1.9741	0.054188	36.4307	1.39e-290	6.25e-289
LOC117614672	1251.87	-2.14431	0.0588974	-36.4075	3.24e-290	1.45e-288
LOC117614180	1449.78	1.86991	0.0516319	36.2162	3.39e-287	1.51e-285
LOC117633362	3311.04	1.12455	0.0310656	36.1992	6.26e-287	2.79e-285
LOC117613854	1138.41	2.09276	0.0578904	36.1503	3.68e-286	1.64e-284
LOC117624775	957.321	2.33737	0.0647088	36.1214	1.05e-285	4.65e-284
LOC117616609	725.457	2.91733	0.0808527	36.082	4.34e-285	1.92e-283
LOC117632596	773.366	-4.86883	0.135051	-36.0519	1.29e-284	5.69e-283
LOC117628725	2126.92	-1.49061	0.041384	-36.0189	4.24e-284	1.87e-282
LOC117623097	2526.67	-1.46319	0.0406664	-35.9804	1.69e-283	7.45e-282
LOC117636396	1388.03	1.90555	0.0530816	35.8985	3.23e-282	1.42e-280
LOC117617100	858.228	-5.63671	0.157037	-35.8942	3.76e-282	1.65e-280
LOC117623155	918.478	2.39711	0.066915	35.8231	4.82e-281	2.11e-279
LOC117627360	1220.35	2.08053	0.0582059	35.7443	8.12e-280	3.54e-278
LOC117628765	792.797	-3.1027	0.0869786	-35.6721	1.07e-278	4.67e-277
LOC117632058	3142.07	-1.31851	0.036965	-35.6692	1.19e-278	5.16e-277
LOC117626375	1376.36	-1.95377	0.0547843	-35.6629	1.49e-278	6.45e-277
LOC117621554	661.847	3.23002	0.0907699	35.5846	2.42e-277	1.05e-275
LOC117631330	965.461	-2.58651	0.0729344	-35.4635	1.8e-275	7.77e-274
LOC117616480	765.772	-3.11639	0.0878799	-35.4619	1.9e-275	8.19e-274
LOC117637970	1458.16	1.79265	0.0506122	35.4193	8.61e-275	3.71e-273
LOC117615978	744.081	-3.31474	0.0936802	-35.3835	3.06e-274	1.31e-272
LOC117618763	1673.95	-1.80751	0.0511297	-35.3516	9.49e-274	4.07e-272
LOC117612726	1331.12	1.85593	0.0527199	35.2036	1.76e-271	7.53e-270
LOC117614401	2026.07	-1.49792	0.0425669	-35.1897	2.87e-271	1.22e-269
LOC117624041	3003.61	1.15495	0.032896	35.1091	4.9e-270	2.08e-268
LOC117627376	1716.57	1.8033	0.0513856	35.0935	8.47e-270	3.59e-268
LOC117619441	2260.45	-1.48785	0.0424048	-35.0868	1.07e-269	4.53e-268
LOC117629970	1021.37	-2.48213	0.0708931	-35.0123	1.46e-268	6.18e-267
LOC117630791	2820.89	1.19686	0.0341839	35.0122	1.47e-268	6.18e-267
LOC117619535	1020.79	-2.34815	0.0671362	-34.976	5.22e-268	2.2e-266
LOC117637705	1268.41	1.84496	0.0527532	34.9734	5.72e-268	2.4e-266
LOC117627418	868.643	-2.65715	0.0759987	-34.9632	8.17e-268	3.43e-266
LOC117615386	2191.24	1.40962	0.0403423	34.9416	1.74e-267	7.26e-266
LOC117624700	3219.27	-1.14613	0.0328162	-34.9259	3.01e-267	1.26e-265
LOC117623273	3254.54	1.22291	0.0350277	34.9126	4.79e-267	1.99e-265
LOC117634856	3940.68	-1.13099	0.0324003	-34.9068	5.87e-267	2.44e-265
LOC117630979	1443.02	-1.79747	0.0515434	-34.8729	1.91e-266	7.91e-265
LOC117616440	1146	-2.20235	0.0631658	-34.8661	2.42e-266	1e-264
LOC117636971	2895.49	1.2142	0.0348301	34.8607	2.93e-266	1.21e-264
LOC117615847	4010.13	-1.01434	0.02912	-34.8331	7.67e-266	3.15e-264
LOC117634475	822.162	-2.94703	0.0849885	-34.6756	1.84e-263	7.52e-262
LOC117621181	668.832	2.91794	0.0842678	34.627	9.93e-263	4.05e-261
LOC117632527	1580.09	-1.85189	0.0535059	-34.611	1.72e-262	7.02e-261
LOC117616057	808.805	-2.70351	0.0781237	-34.6055	2.09e-262	8.48e-261
LOC117632202	2572.35	1.2233	0.0353631	34.5924	3.28e-262	1.33e-260
LOC117636583	2179.53	-1.42018	0.0410625	-34.5858	4.13e-262	1.67e-260
LOC117626660	993.215	-2.31733	0.0670146	-34.5794	5.15e-262	2.08e-260
LOC117621018	805.336	-5.71313	0.165411	-34.539	2.08e-261	8.41e-260
LOC117613941	802.991	-5.67289	0.164254	-34.5373	2.21e-261	8.88e-260
LOC117627580	3333.12	1.14267	0.0330866	34.5356	2.35e-261	9.42e-260
LOC117631182	2826.26	-1.18612	0.0343628	-34.5176	4.37e-261	1.75e-259
LOC117623974	2561.08	1.24659	0.0361353	34.4978	8.65e-261	3.46e-259
LOC117621251	1077.43	2.05739	0.0597051	34.4592	3.28e-260	1.31e-258
LOC117637803	3133.76	-1.17223	0.034038	-34.4388	6.62e-260	2.64e-258
LOC117616272	3082.1	1.14402	0.0332323	34.4251	1.06e-259	4.23e-258
LOC117623234	801.553	-2.7486	0.0799151	-34.394	3.1e-259	1.23e-257
LOC117626216	2028.14	1.40124	0.0407545	34.3824	4.63e-259	1.83e-257
LOC117613025	748.352	2.63852	0.0767944	34.3582	1.06e-258	4.2e-257
LOC117625982	1477.16	1.65926	0.0483161	34.3418	1.87e-258	7.38e-257
LOC117638468	1641.81	1.70905	0.049797	34.3204	3.89e-258	1.53e-256
LOC117629396	680.047	-3.25706	0.0949235	-34.3125	5.11e-258	2.01e-256
LOC117615403	1254.9	-2.03477	0.059505	-34.1949	2.88e-256	1.13e-254
LOC117616721	3129.66	-1.22848	0.0359308	-34.1903	3.37e-256	1.32e-254
LOC117615802	1995.14	1.42861	0.0417885	34.1868	3.8e-256	1.49e-254
LOC117631389	3651.79	1.03759	0.0303564	34.1803	4.75e-256	1.86e-254
LOC117618478	1615.03	-1.64601	0.0483587	-34.0374	6.23e-254	2.42e-252
LOC117628173	2264.13	-1.39915	0.0411522	-33.9993	2.28e-253	8.87e-252
LOC117634300	2590.18	-1.22752	0.0361596	-33.9472	1.34e-252	5.2e-251
LOC117614064	3020.2	1.17872	0.0347248	33.9445	1.47e-252	5.68e-251
LOC117621644	3170.32	-1.11927	0.032982	-33.9359	1.97e-252	7.6e-251
LOC117617078	1078.23	1.96227	0.057934	33.8707	1.8e-251	6.93e-250
LOC117618793	3033.88	1.11016	0.0327776	33.8694	1.88e-251	7.23e-250
LOC117637144	1405.63	-1.99031	0.0587666	-33.8681	1.97e-251	7.56e-250
LOC117631502	1837.5	-1.50558	0.0445258	-33.8137	1.24e-250	4.76e-249
LOC117636518	5667.01	-2.49135	0.0737777	-33.7684	5.75e-250	2.2e-248
LOC117637050	1750.93	1.6138	0.0478921	33.6965	6.5e-249	2.48e-247
LOC117627348	1588.35	1.62952	0.0483853	33.678	1.21e-248	4.63e-247
LOC117637911	1144.53	-2.01738	0.0599183	-33.6688	1.65e-248	6.3e-247
LOC117621035	1975.79	1.51366	0.0449759	33.6548	2.65e-248	1.01e-246
LOC117617194	666.292	2.90351	0.0862744	33.6544	2.69e-248	1.02e-246
LOC117622194	638.405	-3.39084	0.100843	-33.6248	7.28e-248	2.76e-246
LOC117620686	2699.92	-1.27467	0.0379118	-33.622	8.01e-248	3.03e-246
LOC117615387	1479.89	1.6242	0.0483178	33.6149	1.01e-247	3.83e-246
LOC117626500	637.424	-3.49031	0.104067	-33.539	1.3e-246	4.9e-245
LOC117628455	1397.7	-1.93199	0.0576221	-33.5285	1.85e-246	6.94e-245
LOC117623328	638.881	-3.34537	0.0997952	-33.5223	2.28e-246	8.54e-245
LOC117630769	3092.21	1.08247	0.0323068	33.5059	3.95e-246	1.48e-244
LOC117630686	4003.85	-1.05689	0.0315837	-33.4631	1.66e-245	6.19e-244
LOC117633112	3372.49	-1.04798	0.031345	-33.4338	4.43e-245	1.65e-243
LOC117628408	742.81	2.56077	0.0767705	33.3562	5.93e-244	2.21e-242
LOC117617452	2366.98	-1.29894	0.0390569	-33.2576	1.58e-242	5.88e-241
LOC117637343	629.082	-3.55854	0.10703	-33.2482	2.17e-242	8.04e-241
LOC117621463	1055.21	2.06953	0.0622897	33.2242	4.81e-242	1.78e-240
LOC117623506	672.272	2.75076	0.0833697	32.9948	9.66e-239	3.57e-237
LOC117621535	1468.16	1.62414	0.0492427	32.9823	1.46e-238	5.37e-237
LOC117635630	4447.52	-1.03823	0.0314962	-32.9638	2.68e-238	9.87e-237
LOC117615035	522.475	5.16463	0.156824	32.9327	7.49e-238	2.75e-236
LOC117617561	1182.14	1.85641	0.056496	32.859	8.46e-237	3.1e-235
LOC117631462	2239.99	1.33766	0.0407654	32.8135	3.78e-236	1.38e-234
LOC117633063	808.546	-2.487	0.0758223	-32.8004	5.81e-236	2.12e-234
LOC117624639	1133.72	-2.01859	0.0616199	-32.7587	2.29e-235	8.31e-234
LOC117627984	988.662	-6.71425	0.205613	-32.6548	6.85e-234	2.49e-232
LOC117629862	3045.94	1.05396	0.0322806	32.65	8.01e-234	2.9e-232
LOC117613835	922.352	2.1743	0.0669124	32.4947	1.27e-231	4.56e-230
LOC117634827	970.198	2.13361	0.0656997	32.4752	2.39e-231	8.59e-230
LOC117628720	1922.19	-1.46687	0.0451756	-32.4704	2.79e-231	1e-229
LOC117631022	1039.49	-2.09441	0.0645401	-32.4514	5.18e-231	1.86e-229
LOC117633048	1558.01	1.57417	0.048518	32.445	6.37e-231	2.28e-229
LOC117621272	2165.41	-1.37457	0.0424758	-32.3613	9.62e-230	3.44e-228
LOC117613325	1479.77	1.60096	0.0495004	32.3424	1.78e-229	6.34e-228
LOC117615346	661.082	2.77627	0.0858493	32.3389	1.99e-229	7.07e-228
LOC117633665	1681.49	-1.58374	0.0491812	-32.2021	1.65e-227	5.86e-226
LOC117634000	775.015	-2.67996	0.0832277	-32.2004	1.74e-227	6.19e-226
LOC117635741	724.264	-2.62131	0.0815421	-32.1468	9.8e-227	3.47e-225
LOC117637522	866.219	-2.2892	0.0712129	-32.1459	1.01e-226	3.56e-225
LOC117626884	563.483	-3.89827	0.121386	-32.1145	2.76e-226	9.76e-225
LOC117635052	519.574	3.31304	0.103299	32.0724	1.07e-225	3.77e-224
LOC117622509	1214.47	-1.80203	0.056193	-32.0685	1.21e-225	4.27e-224
LOC117638573	1306.95	1.70359	0.0533213	31.9495	5.5e-224	1.93e-222
LOC117622253	837.115	-2.42402	0.0759273	-31.9256	1.18e-223	4.13e-222
LOC117632833	1597.97	-1.49282	0.0467698	-31.9184	1.48e-223	5.19e-222
LOC117617493	1622.26	1.48791	0.0466708	31.8809	4.92e-223	1.72e-221
LOC117634388	546.944	-4.26811	0.133902	-31.8749	5.95e-223	2.07e-221
LOC117633881	1671.99	1.49119	0.046919	31.7822	1.14e-221	3.96e-220
LOC117613958	1795.68	1.45519	0.0457984	31.7739	1.49e-221	5.15e-220
LOC117633141	1019.48	1.96023	0.0617587	31.7402	4.33e-221	1.5e-219
LOC117617112	1595.74	1.53391	0.0485745	31.5785	7.28e-219	2.51e-217
LOC117625871	736.196	2.46029	0.0779192	31.5749	8.15e-219	2.8e-217
LOC117631696	1385.24	-1.64441	0.0521479	-31.5336	3.01e-218	1.03e-216
LOC117638277	2129.42	1.24706	0.0395954	31.4951	1.01e-217	3.47e-216
LOC117631595	596.691	-5.12443	0.16284	-31.4692	2.3e-217	7.85e-216
LOC117630970	2782.15	-1.12246	0.0357833	-31.3683	5.47e-216	1.86e-214
LOC117634439	574.277	-5.01784	0.160035	-31.3546	8.42e-216	2.86e-214
LOC117631457	1014.22	2.00982	0.0641008	31.3541	8.56e-216	2.9e-214
LOC117627804	534.542	-4.49311	0.143345	-31.3446	1.15e-215	3.89e-214
LOC117638220	2529.28	-1.13983	0.0364053	-31.3094	3.48e-215	1.18e-213
LOC117617585	653.823	2.61961	0.0837569	31.2763	9.79e-215	3.3e-213
LOC117627196	1312.16	-1.81962	0.0581997	-31.265	1.4e-214	4.7e-213
LOC117625878	1234.41	-7.5777	0.242469	-31.2522	2.08e-214	7.01e-213
LOC117636059	529.702	-3.97079	0.127088	-31.2443	2.66e-214	8.95e-213
LOC117637209	712.373	2.44875	0.0785469	31.1756	2.28e-213	7.64e-212
LOC117635577	940.143	2.14499	0.0688068	31.1741	2.39e-213	8e-212
LOC117617514	2188.69	-1.29459	0.041529	-31.1731	2.47e-213	8.24e-212
LOC117636943	3654.38	1.02359	0.0328562	31.1535	4.55e-213	1.52e-211
LOC117616329	1546.43	-1.52991	0.0491616	-31.1201	1.29e-212	4.29e-211
LOC117633218	1298	-1.85354	0.0595655	-31.1177	1.39e-212	4.61e-211
LOC117614665	3558.57	-1.04326	0.0335317	-31.1127	1.62e-212	5.37e-211
LOC117632345	2155.57	1.37471	0.0442357	31.077	4.93e-212	1.63e-210
LOC117625858	545.299	-3.96195	0.127681	-31.03	2.12e-211	7.02e-210
LOC117619175	1236.97	-1.85427	0.0597852	-31.0155	3.33e-211	1.1e-209
LOC117635869	910.239	-2.10905	0.0680431	-30.9958	6.14e-211	2.02e-209
LOC117632926	2694.94	-1.21459	0.0392212	-30.9676	1.47e-210	4.83e-209
LOC117627395	2044.92	1.25048	0.0404265	30.9323	4.4e-210	1.44e-208
LOC117630123	2622.04	-1.11345	0.0360355	-30.8988	1.24e-209	4.06e-208
LOC117623363	984.866	-1.95518	0.06335	-30.8632	3.73e-209	1.22e-207
LOC117630043	1406.15	1.50928	0.0489051	30.8614	3.94e-209	1.28e-207
LOC117627994	655.973	2.52531	0.0818959	30.8356	8.74e-209	2.84e-207
LOC117624173	665.062	2.76745	0.0899042	30.7823	4.53e-208	1.47e-206
LOC117621316	2511.36	-1.11917	0.0363882	-30.7564	1e-207	3.24e-206
LOC117635793	508.225	-4.33291	0.140879	-30.7563	1.01e-207	3.24e-206
LOC117618515	776.411	-2.42032	0.0787485	-30.7348	1.95e-207	6.29e-206
LOC117618493	824.855	2.18572	0.071209	30.6945	6.74e-207	2.17e-205
LOC117627529	515.829	-3.82799	0.124958	-30.6343	4.28e-206	1.37e-204
LOC117637371	848.693	-2.27474	0.0742555	-30.634	4.32e-206	1.38e-204
LOC117626891	1131.91	1.73192	0.0565442	30.6295	4.95e-206	1.58e-204
LOC117619821	1455.09	-1.59209	0.0520353	-30.5963	1.37e-205	4.37e-204
LOC117618745	1866.99	-1.41215	0.0461956	-30.569	3.16e-205	1.01e-203
LOC117616176	527.346	-3.43655	0.112481	-30.5524	5.26e-205	1.67e-203
LOC117613965	2518.82	-1.10171	0.0360623	-30.5502	5.62e-205	1.78e-203
LOC117614569	2821.64	1.03323	0.0338392	30.5335	9.38e-205	2.97e-203
LOC117634236	514.958	-4.60119	0.151403	-30.3903	7.37e-203	2.33e-201
LOC117635885	502.459	-4.57956	0.150952	-30.3379	3.63e-202	1.15e-200
LOC117636020	723.946	-2.46473	0.0812927	-30.3192	6.4e-202	2.02e-200
LOC117622997	2363.04	-1.19048	0.0392906	-30.2994	1.17e-201	3.67e-200
LOC117619585	2549.61	-1.15052	0.0379918	-30.2833	1.9e-201	5.98e-200
LOC117620397	831.36	2.21117	0.0731196	30.2405	6.95e-201	2.18e-199
LOC117632361	1327.45	-1.58611	0.052474	-30.2266	1.06e-200	3.33e-199
LOC117624653	1707.41	-1.3998	0.0463259	-30.2163	1.45e-200	4.53e-199
LOC117627075	1186.54	-1.70137	0.0564081	-30.1619	7.49e-200	2.34e-198
LOC117628631	2371.87	1.18761	0.0393864	30.1528	9.85e-200	3.07e-198
LOC117634934	583.859	-3.23538	0.107345	-30.1401	1.45e-199	4.51e-198
LOC117625939	1136.67	1.7794	0.0590801	30.1184	2.78e-199	8.65e-198
LOC117619878	1396.58	-1.56068	0.0518574	-30.0956	5.53e-199	1.71e-197
LOC117638032	1199.63	-1.86045	0.0618998	-30.0559	1.83e-198	5.66e-197
LOC117627215	2575.33	-1.08278	0.0360484	-30.0367	3.25e-198	1e-196
LOC117613970	893.417	1.97333	0.0657894	29.9947	1.15e-197	3.54e-196
LOC117615695	862.194	-2.08675	0.0697726	-29.9078	1.56e-196	4.77e-195
LOC117621926	652.318	2.42033	0.0809941	29.8828	3.29e-196	1.01e-194
LOC117621312	548.504	-3.08631	0.103332	-29.868	5.12e-196	1.57e-194
LOC117621131	1770.12	-1.37661	0.0461334	-29.8397	1.19e-195	3.63e-194
LOC117629961	1466.24	-1.51457	0.0507819	-29.8251	1.85e-195	5.62e-194
LOC117622284	405.411	3.90833	0.131091	29.8139	2.58e-195	7.84e-194
LOC117616439	1621.65	-1.51458	0.0508107	-29.8082	3.06e-195	9.27e-194
LOC117632415	687.954	-2.60566	0.0879479	-29.6273	6.66e-193	2.01e-191
LOC117620229	531.514	-3.08992	0.104298	-29.6258	6.96e-193	2.1e-191
LOC117630136	666.202	-2.47916	0.0837836	-29.59	2.01e-192	6.04e-191
LOC117636647	2673.72	1.08998	0.0368693	29.5634	4.42e-192	1.33e-190
LOC117625149	479.647	3.12753	0.105864	29.543	8.07e-192	2.42e-190
LOC117637324	461.688	3.06909	0.10395	29.5245	1.39e-191	4.18e-190
LOC117621811	1032.48	1.88723	0.0639394	29.5159	1.8e-191	5.38e-190
LOC117617108	2326.25	-1.13202	0.0383894	-29.4878	4.12e-191	1.23e-189
LOC117621188	944.658	1.82377	0.0618839	29.4708	6.82e-191	2.03e-189
LOC117625076	1755.28	1.31866	0.0447794	29.4479	1.34e-190	3.99e-189
LOC117636776	1489.65	1.41085	0.0479305	29.4353	1.94e-190	5.77e-189
LOC117617051	651.983	-6.11436	0.207801	-29.4241	2.7e-190	8.02e-189
LOC117626972	2003.51	1.20139	0.0408766	29.3907	7.23e-190	2.14e-188
LOC117618535	1362.48	-1.5329	0.0522563	-29.3343	3.79e-189	1.12e-187
LOC117628477	1311.31	-1.54638	0.0528045	-29.2849	1.61e-188	4.77e-187
LOC117634196	956.326	-1.88057	0.064254	-29.2677	2.67e-188	7.89e-187
LOC117626086	897.624	1.8697	0.0639001	29.2597	3.38e-188	9.97e-187
LOC117615347	858.764	-2.03831	0.0698136	-29.1964	2.16e-187	6.34e-186
LOC117632272	632.02	-2.49727	0.0856212	-29.1665	5.16e-187	1.51e-185
LOC117638880	1186.75	-1.71178	0.0587302	-29.1466	9.23e-187	2.7e-185
LOC117616639	1858.45	1.25399	0.0430571	29.1238	1.8e-186	5.25e-185
LOC117637782	1181.31	1.59811	0.0548883	29.1157	2.27e-186	6.64e-185
LOC117632450	2052.61	1.32527	0.0455179	29.1153	2.3e-186	6.71e-185
LOC117614278	930.254	1.80197	0.0621861	28.9771	1.28e-184	3.71e-183
LOC117616042	715.796	-2.287	0.0789817	-28.9561	2.35e-184	6.81e-183
LOC117623957	633.62	2.40493	0.0831195	28.9334	4.53e-184	1.31e-182
LOC117620101	813.413	-2.05626	0.0711591	-28.8966	1.32e-183	3.8e-182
LOC117623218	2764.31	-1.09293	0.0378339	-28.8875	1.71e-183	4.94e-182
LOC117614200	907.331	-1.92533	0.0666526	-28.886	1.79e-183	5.15e-182
LOC117618912	1735.78	-1.37545	0.0476755	-28.8503	5.02e-183	1.45e-181
LOC117624054	889.95	-1.92784	0.066912	-28.8115	1.54e-182	4.4e-181
LOC117633077	529.694	-3.01265	0.104575	-28.8086	1.67e-182	4.78e-181
LOC117632523	1480.79	-1.50769	0.0523721	-28.7881	3.02e-182	8.61e-181
LOC117627048	3108.16	-1.04124	0.0362405	-28.7313	1.55e-181	4.41e-180
LOC117632284	1170.53	-1.64479	0.0572533	-28.7282	1.7e-181	4.81e-180
LOC117629735	780.993	2.03868	0.0711496	28.6534	1.45e-180	4.11e-179
LOC117617451	2923.57	1.10096	0.0384247	28.6525	1.49e-180	4.22e-179
LOC117626397	1055.7	-1.71178	0.0598079	-28.6214	3.64e-180	1.03e-178
LOC117632075	1856.94	-1.23366	0.0431071	-28.6186	3.95e-180	1.11e-178
LOC117638367	1729.85	1.24731	0.0436095	28.6018	6.38e-180	1.8e-178
LOC117620747	967.691	-1.81911	0.0636246	-28.5913	8.63e-180	2.43e-178
LOC117615119	1150.33	-1.65717	0.057992	-28.5758	1.34e-179	3.77e-178
LOC117632014	807.322	1.95338	0.0683882	28.5631	1.93e-179	5.42e-178
LOC117633135	484.181	-3.22243	0.11288	-28.5473	3.03e-179	8.49e-178
LOC117628778	636.993	-2.6496	0.0928335	-28.5415	3.59e-179	1e-177
LOC117624643	675.947	-2.36949	0.0830693	-28.5242	5.86e-179	1.63e-177
LOC117634751	1103.66	1.69682	0.0594875	28.524	5.9e-179	1.64e-177
LOC117633785	407.022	3.36178	0.117969	28.4971	1.27e-178	3.52e-177
LOC117616359	717.033	-2.28231	0.0802438	-28.4422	6.09e-178	1.69e-176
LOC117621546	2744.62	-1.04772	0.0368445	-28.4364	7.18e-178	1.99e-176
LOC117630544	1700.75	-1.42218	0.0501139	-28.379	3.67e-177	1.01e-175
LOC117625791	2040.36	1.23605	0.0436023	28.3483	8.78e-177	2.42e-175
LOC117624972	589.554	2.54648	0.0898825	28.3312	1.43e-176	3.92e-175
LOC117622408	627.312	-2.55719	0.090366	-28.2982	3.64e-176	1e-174
LOC117633627	1516.92	-1.39465	0.0493309	-28.2713	7.79e-176	2.14e-174
LOC117626169	579.036	2.3367	0.082657	28.2698	8.13e-176	2.23e-174
LOC117617278	1004.02	1.73163	0.0613446	28.2279	2.66e-175	7.26e-174
LOC117634398	1032.02	1.75178	0.0621547	28.1842	9.13e-175	2.49e-173
LOC117620633	2299.06	1.11739	0.039651	28.1806	1.01e-174	2.75e-173
LOC117623752	1141.91	-1.7156	0.0609133	-28.1646	1.59e-174	4.31e-173
LOC117624045	912.849	-1.89996	0.0676016	-28.1052	8.46e-174	2.29e-172
LOC117634006	1565.06	-1.40055	0.0498333	-28.1047	8.59e-174	2.33e-172
LOC117626117	911.976	-1.81638	0.0647781	-28.04	5.29e-173	1.43e-171
LOC117633169	742.623	-2.23792	0.0798286	-28.034	6.26e-173	1.69e-171
LOC117633864	552.729	-2.68753	0.0960202	-27.9892	2.2e-172	5.91e-171
LOC117622522	2406.86	-1.04558	0.0374183	-27.943	8.02e-172	2.16e-170
LOC117633968	1753.62	-1.26058	0.0451885	-27.8959	2.99e-171	8e-170
LOC117630039	1622.49	1.27024	0.0455644	27.8779	4.94e-171	1.32e-169
LOC117620026	884.446	-1.91743	0.0688975	-27.8301	1.87e-170	5e-169
LOC117628171	2070.83	1.18107	0.0424782	27.804	3.88e-170	1.03e-168
LOC117630053	582.482	2.34292	0.0843045	27.7912	5.54e-170	1.47e-168
LOC117612465	2582.1	-1.02548	0.0369006	-27.7903	5.69e-170	1.51e-168
LOC117628543	1255.96	-1.51982	0.0547683	-27.75	1.74e-169	4.61e-168
LOC117626317	2571.38	-1.03041	0.0371436	-27.7413	2.22e-169	5.86e-168
LOC117624728	996.235	-1.70709	0.0615453	-27.7372	2.49e-169	6.57e-168
LOC117632374	2674.43	-1.05286	0.0379627	-27.7339	2.72e-169	7.17e-168
LOC117623610	1681.12	1.33555	0.0481995	27.7087	5.48e-169	1.44e-167
LOC117617926	356.616	3.57674	0.129168	27.6907	9.04e-169	2.38e-167
LOC117627077	1179.34	1.60626	0.0580356	27.6772	1.31e-168	3.45e-167
LOC117624222	818.528	1.877	0.0679166	27.6368	4.02e-168	1.05e-166
LOC117623362	480.786	2.75495	0.0997347	27.6228	5.92e-168	1.55e-166
LOC117612704	417.863	-4.39795	0.159407	-27.5894	1.49e-167	3.9e-166
LOC117626348	624.781	-2.64742	0.0960388	-27.5662	2.83e-167	7.38e-166
LOC117626695	1036.43	-1.6755	0.0608455	-27.537	6.33e-167	1.65e-165
LOC117620200	436.205	-3.35217	0.12191	-27.4971	1.9e-166	4.94e-165
LOC117632167	677.593	-2.18691	0.0796291	-27.4638	4.76e-166	1.23e-164
LOC117636848	761.625	2.02261	0.0737874	27.4113	2.01e-165	5.21e-164
LOC117636509	2630.43	-1.01706	0.0371169	-27.4016	2.62e-165	6.78e-164
LOC117633239	538.364	-5.95489	0.217408	-27.3905	3.56e-165	9.19e-164
LOC117612890	1559.43	1.33413	0.0487286	27.3788	4.9e-165	1.26e-163
LOC117624519	2353.95	-1.0474	0.0383363	-27.3212	2.37e-164	6.09e-163
LOC117634444	1365.93	-1.43645	0.0525817	-27.3184	2.56e-164	6.56e-163
LOC117630709	1855.06	-1.18836	0.0435255	-27.3026	3.95e-164	1.01e-162
LOC117618844	456.129	-3.14066	0.115211	-27.26	1.27e-163	3.23e-162
LOC117626598	1542.03	-1.286	0.0471841	-27.2549	1.45e-163	3.71e-162
LOC117618709	466.402	2.80744	0.103009	27.2543	1.48e-163	3.76e-162
LOC117622463	603.108	-2.38927	0.0876798	-27.25	1.66e-163	4.23e-162
LOC117624753	1502.86	-1.43659	0.0527358	-27.2413	2.1e-163	5.35e-162
LOC117626620	876.019	1.77912	0.0653339	27.2312	2.77e-163	7.05e-162
LOC117624231	1082.27	-1.67328	0.0614619	-27.2246	3.32e-163	8.42e-162
LOC117621498	1291.2	-1.4683	0.0540019	-27.1897	8.59e-163	2.18e-161
LOC117620061	688.256	2.00575	0.0738258	27.1686	1.53e-162	3.86e-161
LOC117634602	424.279	2.82939	0.104195	27.1548	2.23e-162	5.63e-161
LOC117620699	615.514	2.28321	0.0840828	27.1543	2.25e-162	5.69e-161
LOC117620834	1989.32	1.1152	0.0410802	27.147	2.75e-162	6.93e-161
LOC117636672	5166.15	-2.07105	0.0762975	-27.1444	2.95e-162	7.44e-161
LOC117638260	492.052	2.62691	0.0968223	27.1312	4.22e-162	1.06e-160
LOC117629561	1179.28	1.57606	0.0581211	27.1168	6.23e-162	1.57e-160
LOC117629562	1355.52	-1.40013	0.0516333	-27.1168	6.24e-162	1.57e-160
LOC117622601	399.441	3.22384	0.118954	27.1016	9.42e-162	2.36e-160
LOC117612562	829.736	-1.97058	0.0727293	-27.0947	1.14e-161	2.85e-160
LOC117630206	1445.01	1.29608	0.0478456	27.0887	1.34e-161	3.34e-160
LOC117615373	395.52	3.18518	0.117606	27.0835	1.54e-161	3.85e-160
LOC117618582	823.725	1.80435	0.0666433	27.0748	1.95e-161	4.87e-160
LOC117629796	1760.91	-1.2753	0.0471253	-27.0618	2.78e-161	6.92e-160
LOC117634274	1396.3	-1.34605	0.0497613	-27.0502	3.8e-161	9.46e-160
LOC117634525	1351.3	-1.4374	0.0531918	-27.023	7.93e-161	1.97e-159
LOC117635606	2067.38	-1.12213	0.0415455	-27.0096	1.14e-160	2.83e-159
LOC117623326	557.921	-2.53901	0.0941231	-26.9754	2.87e-160	7.12e-159
LOC117620615	1417.5	-1.34728	0.0499971	-26.9472	6.15e-160	1.52e-158
LOC117632601	1378.02	-1.36597	0.0507363	-26.9229	1.18e-159	2.92e-158
LOC117623851	1536.84	-1.30244	0.0484237	-26.8967	2.4e-159	5.91e-158
LOC117634452	1961.11	-1.10813	0.0412104	-26.8896	2.9e-159	7.14e-158
LOC117634323	1278.35	1.56946	0.0583674	26.8892	2.93e-159	7.2e-158
LOC117621070	614.918	2.14724	0.0799303	26.8639	5.81e-159	1.42e-157
LOC117620011	2167.84	-1.12013	0.0417128	-26.8535	7.68e-159	1.88e-157
LOC117635278	1366.28	-1.36173	0.0507456	-26.8344	1.28e-158	3.13e-157
LOC117632986	2392.15	-1.02497	0.0382336	-26.8082	2.59e-158	6.34e-157
LOC117620131	382.406	3.29184	0.122876	26.79	4.23e-158	1.03e-156
LOC117628645	1338.3	1.40539	0.0525005	26.7691	7.4e-158	1.8e-156
LOC117634595	604.362	2.30307	0.086052	26.7637	8.54e-158	2.08e-156
LOC117613942	934.735	1.71447	0.0643305	26.651	1.74e-156	4.24e-155
LOC117637617	1981.84	-1.20647	0.045293	-26.637	2.53e-156	6.14e-155
LOC117627526	2344.43	-1.09247	0.0410305	-26.6258	3.41e-156	8.28e-155
LOC117613248	581.213	-2.45793	0.0923988	-26.6013	6.56e-156	1.59e-154
LOC117638706	1420.58	1.38467	0.0521344	26.5596	1.99e-155	4.81e-154
LOC117630893	391.171	-3.66485	0.138003	-26.5563	2.17e-155	5.24e-154
LOC117618998	513.214	-6.01541	0.226532	-26.5544	2.28e-155	5.51e-154
LOC117616383	545.887	-2.48207	0.0936325	-26.5086	7.71e-155	1.86e-153
LOC117634141	830.999	-1.93153	0.0729169	-26.4894	1.28e-154	3.09e-153
LOC117615041	747.145	1.8287	0.0690824	26.4713	2.07e-154	4.98e-153
LOC117634590	393.258	2.94936	0.111435	26.467	2.32e-154	5.57e-153
LOC117622679	692.203	-2.04734	0.0774575	-26.4318	5.9e-154	1.41e-152
LOC117618551	2251.57	-1.01622	0.0384732	-26.4138	9.52e-154	2.27e-152
LOC117621844	1283.3	-1.37827	0.0521961	-26.4057	1.18e-153	2.8e-152
LOC117631212	2074.55	1.07571	0.040745	26.4011	1.33e-153	3.16e-152
LOC117636623	619.673	2.08442	0.0790192	26.3787	2.41e-153	5.71e-152
LOC117630082	553.445	-6.3052	0.23936	-26.342	6.34e-153	1.5e-151
LOC117636490	541.193	-2.37931	0.0903702	-26.3285	9.06e-153	2.14e-151
LOC117615573	1468.22	-1.29107	0.0490408	-26.3264	9.57e-153	2.26e-151
LOC117632419	582.31	2.22448	0.0845347	26.3144	1.31e-152	3.1e-151
LOC117623320	1147.52	1.44544	0.0549842	26.2883	2.61e-152	6.16e-151
LOC117630672	1836.38	1.19744	0.0455517	26.2875	2.67e-152	6.29e-151
LOC117622155	2063.91	-1.13841	0.0433209	-26.2785	3.38e-152	7.94e-151
LOC117620208	449.905	-5.58588	0.212603	-26.2738	3.83e-152	9e-151
LOC117620715	894.595	4.20897	0.160206	26.2723	3.98e-152	9.34e-151
LOC117616648	1544.93	1.22236	0.0465332	26.2687	4.38e-152	1.03e-150
LOC117615875	586.046	2.22268	0.0848558	26.1936	3.14e-151	7.35e-150
LOC117632604	1744.57	1.15346	0.044039	26.1918	3.3e-151	7.71e-150
LOC117625879	834.866	1.70652	0.0652694	26.1458	1.1e-150	2.56e-149
LOC117612558	508.467	2.36334	0.0904881	26.1177	2.3e-150	5.34e-149
LOC117636855	2008.8	-1.18926	0.0455389	-26.1153	2.44e-150	5.67e-149
LOC117616624	724.887	-2.15086	0.0823659	-26.1135	2.56e-150	5.95e-149
LOC117624239	1368.16	1.45265	0.0556362	26.1098	2.82e-150	6.54e-149
LOC117615192	736.395	-2.07605	0.0795242	-26.1059	3.13e-150	7.25e-149
LOC117623970	1510.2	-1.27892	0.0490119	-26.0941	4.25e-150	9.84e-149
LOC117623581	1202.41	1.44523	0.0553983	26.088	4.99e-150	1.15e-148
LOC117622305	1226.83	1.56608	0.0601569	26.0333	2.08e-149	4.81e-148
LOC117614540	2048.45	-1.08178	0.0415833	-26.0146	3.38e-149	7.79e-148
LOC117618678	826.452	1.68022	0.0645944	26.0118	3.64e-149	8.39e-148
LOC117620396	1119.04	1.43656	0.0552865	25.9839	7.52e-149	1.73e-147
LOC117616416	990.142	-1.57482	0.0606209	-25.9781	8.76e-149	2.01e-147
LOC117638246	1637.55	1.18743	0.0458177	25.9163	4.36e-148	9.99e-147
LOC117630946	925.08	-1.63026	0.0629103	-25.914	4.63e-148	1.06e-146
LOC117637736	497.701	-2.5424	0.0981894	-25.8928	8.03e-148	1.84e-146
LOC117617103	479.55	-2.68887	0.103863	-25.8886	8.95e-148	2.04e-146
LOC117617861	429.799	2.67167	0.103223	25.8826	1.05e-147	2.39e-146
LOC117620921	1555.93	1.20655	0.0466743	25.8504	2.41e-147	5.48e-146
LOC117633931	655.827	-2.11167	0.0817293	-25.8373	3.38e-147	7.69e-146
LOC117617253	1553.01	-1.40769	0.054485	-25.8363	3.47e-147	7.89e-146
LOC117618932	387.416	-3.26622	0.126487	-25.8226	4.95e-147	1.12e-145
LOC117632726	888.768	1.67258	0.0648757	25.7813	1.44e-146	3.24e-145
LOC117629992	1086.77	1.52646	0.0592239	25.7744	1.72e-146	3.88e-145
LOC117631362	1160.7	1.37606	0.0534092	25.7644	2.22e-146	5.01e-145
LOC117622931	435.02	-2.92329	0.113468	-25.7631	2.3e-146	5.18e-145
LOC117626515	1825.36	-1.17083	0.0454658	-25.7518	3.08e-146	6.91e-145
LOC117625092	1372.13	-3.79358	0.147345	-25.7463	3.55e-146	7.97e-145
LOC117633651	2138.66	1.01716	0.0396074	25.681	1.9e-145	4.27e-144
LOC117633606	1175.53	1.40981	0.0549653	25.6491	4.33e-145	9.69e-144
LOC117619021	390.152	2.78017	0.108421	25.6425	5.13e-145	1.15e-143
LOC117636786	653.468	-2.00291	0.0781992	-25.6129	1.1e-144	2.44e-143
LOC117626034	1611.61	1.20711	0.0471454	25.604	1.38e-144	3.06e-143
LOC117617847	734.375	-7.30719	0.285684	-25.5779	2.69e-144	5.98e-143
LOC117622487	545.972	-2.36846	0.0928399	-25.5112	1.48e-143	3.28e-142
LOC117627421	2206.56	-1.02519	0.0401899	-25.5086	1.58e-143	3.5e-142
LOC117626020	1646.27	1.13501	0.0445418	25.482	3.12e-143	6.89e-142
LOC117623463	288.382	4.34426	0.170543	25.4731	3.91e-143	8.63e-142
LOC117638851	1643.75	-1.17481	0.0461294	-25.4677	4.5e-143	9.91e-142
LOC117619218	375.168	-3.34096	0.131638	-25.3799	4.21e-142	9.22e-141
LOC117627519	1045.8	1.49779	0.0590299	25.3735	4.95e-142	1.08e-140
LOC117631251	755.987	1.78404	0.0704571	25.321	1.88e-141	4.1e-140
LOC117625816	1684.1	1.15875	0.0457866	25.3076	2.63e-141	5.75e-140
LOC117614645	401.643	6.24956	0.247144	25.2871	4.43e-141	9.67e-140
LOC117618886	411.429	-5.57671	0.220861	-25.2499	1.14e-140	2.47e-139
LOC117624989	528.37	2.19319	0.0868728	25.246	1.25e-140	2.73e-139
LOC117615502	1151.96	1.54898	0.061425	25.2174	2.58e-140	5.61e-139
LOC117616578	2155.37	1.02701	0.0407586	25.1975	4.27e-140	9.26e-139
LOC117619717	1255.77	1.39579	0.0553995	25.1949	4.55e-140	9.86e-139
LOC117623833	1099.67	1.44405	0.0573627	25.1741	7.7e-140	1.67e-138
LOC117627343	1532.05	1.27598	0.0507669	25.134	2.11e-139	4.56e-138
LOC117618164	340.667	5.72471	0.227779	25.1327	2.18e-139	4.7e-138
LOC117613799	1221.59	-1.34307	0.0534955	-25.1062	4.26e-139	9.17e-138
LOC117634168	575.904	2.00532	0.0799471	25.0831	7.61e-139	1.64e-137
LOC117615274	283.206	4.69747	0.187352	25.073	9.81e-139	2.11e-137
LOC117615067	859.377	-1.82005	0.0725975	-25.0705	1.04e-138	2.24e-137
LOC117637538	485.655	-6.24368	0.249873	-24.9874	8.38e-138	1.79e-136
LOC117632571	803.229	-1.74902	0.07002	-24.9789	1.04e-137	2.21e-136
LOC117631090	1177.11	-1.3577	0.0543774	-24.9681	1.36e-137	2.9e-136
LOC117632420	1451.85	-1.25619	0.0503211	-24.9635	1.52e-137	3.25e-136
LOC117618729	838.11	1.62227	0.0650854	24.9252	3.97e-137	8.43e-136
LOC117635968	1157.52	-1.42188	0.0570947	-24.9038	6.76e-137	1.43e-135
LOC117629988	1074.02	1.40428	0.0564025	24.8975	7.91e-137	1.68e-135
LOC117618965	1189.99	1.43493	0.0576563	24.8876	1.01e-136	2.15e-135
LOC117633549	327.805	3.22856	0.129783	24.8765	1.34e-136	2.83e-135
LOC117631718	532.161	2.1573	0.0867286	24.8742	1.42e-136	2.99e-135
LOC117637666	985.488	-1.55485	0.0625171	-24.8708	1.54e-136	3.25e-135
LOC117616779	512.194	2.22528	0.0894744	24.8705	1.55e-136	3.27e-135
LOC117630897	517.205	-2.40135	0.0966995	-24.8331	3.94e-136	8.29e-135
LOC117616283	767.287	-1.79514	0.0722922	-24.8318	4.07e-136	8.56e-135
LOC117625828	1035.72	-1.61398	0.065029	-24.8193	5.54e-136	1.16e-134
LOC117635221	718.674	-1.83877	0.074088	-24.8187	5.64e-136	1.18e-134
LOC117620851	1563.19	-1.19624	0.048222	-24.8069	7.56e-136	1.58e-134
LOC117628327	500.002	2.29443	0.0925032	24.8038	8.16e-136	1.71e-134
LOC117615785	336.146	-3.56811	0.143933	-24.79	1.15e-135	2.4e-134
LOC117613910	955.136	1.47621	0.05961	24.7645	2.16e-135	4.51e-134
LOC117636201	783.897	1.75912	0.071107	24.7391	4.06e-135	8.45e-134
LOC117627506	1134.06	1.38383	0.0560276	24.699	1.1e-134	2.27e-133
LOC117638045	1976.26	-1.00622	0.040758	-24.6877	1.45e-134	3e-133
LOC117634332	1383.44	1.25574	0.0508712	24.6846	1.56e-134	3.23e-133
LOC117612531	424.103	-2.71507	0.110111	-24.6575	3.06e-134	6.31e-133
LOC117636698	343.023	-3.80056	0.154205	-24.6462	4.04e-134	8.34e-133
LOC117618596	1687.58	1.06087	0.0430573	24.6385	4.89e-134	1.01e-132
LOC117616229	1235.21	3.37291	0.136957	24.6275	6.42e-134	1.32e-132
LOC117633932	642.621	1.94221	0.0788736	24.6244	6.92e-134	1.42e-132
LOC117627508	459.074	-2.47479	0.100598	-24.6009	1.24e-133	2.54e-132
LOC117625015	677.014	1.81573	0.0738769	24.5777	2.19e-133	4.48e-132
LOC117626456	1096.98	-1.48704	0.0605098	-24.5752	2.33e-133	4.76e-132
LOC117621578	293.515	3.66625	0.149243	24.5657	2.94e-133	6.01e-132
LOC117632116	506.347	-2.29273	0.0933476	-24.5613	3.28e-133	6.69e-132
LOC117636488	332.726	-4.67524	0.190536	-24.5373	5.91e-133	1.21e-131
LOC117634484	344.088	-3.53438	0.144064	-24.5335	6.49e-133	1.32e-131
LOC117629918	353.312	-3.74366	0.152701	-24.5163	9.91e-133	2.02e-131
LOC117618846	2162.79	-1.03896	0.0424039	-24.5015	1.43e-132	2.9e-131
LOC117619819	845.469	1.61575	0.0659524	24.4987	1.52e-132	3.09e-131
LOC117625738	336.71	-3.57931	0.146246	-24.4746	2.75e-132	5.58e-131
LOC117618789	2310.24	1.04811	0.0428262	24.4736	2.82e-132	5.71e-131
LOC117632938	310.949	5.46201	0.223267	24.4641	3.56e-132	7.21e-131
LOC117617408	277.071	4.51137	0.18461	24.4373	6.87e-132	1.39e-130
LOC117638422	1143.01	1.35309	0.0554275	24.412	1.28e-131	2.58e-130
LOC117625916	1004.33	-1.53547	0.0629385	-24.3963	1.87e-131	3.78e-130
LOC117617071	644.939	1.85435	0.0760298	24.3897	2.2e-131	4.43e-130
LOC117619030	324.396	-4.01857	0.164969	-24.3595	4.6e-131	9.25e-130
LOC117622998	727.818	-1.90549	0.0782807	-24.3418	7.08e-131	1.42e-129
LOC117624567	1206.47	-1.32084	0.054275	-24.3361	8.15e-131	1.64e-129
LOC117631189	1222.29	-1.3059	0.0536795	-24.3277	9.98e-131	2e-129
LOC117624627	659.548	-1.88822	0.077694	-24.3033	1.81e-130	3.63e-129
LOC117613301	334.117	2.9392	0.12096	24.299	2.01e-130	4.03e-129
LOC117627293	1071.61	1.47906	0.0608978	24.2875	2.65e-130	5.31e-129
LOC117633585	1757.96	-1.06273	0.0438731	-24.2229	1.28e-129	2.55e-128
LOC117618687	447.581	2.2596	0.0932948	24.22	1.37e-129	2.73e-128
LOC117637428	1648.47	-1.13144	0.0467978	-24.1773	3.85e-129	7.67e-128
LOC117622335	278.247	5.13164	0.212294	24.1723	4.35e-129	8.66e-128
LOC117633999	342.828	-3.36589	0.139357	-24.153	6.95e-129	1.38e-127
LOC117621115	342.072	-3.19892	0.132464	-24.1493	7.59e-129	1.51e-127
LOC117627298	1397.6	-1.23046	0.0509563	-24.1473	7.97e-129	1.58e-127
LOC117633083	2011.27	-1.04241	0.0431954	-24.1325	1.14e-128	2.26e-127
LOC117623905	345.459	2.89503	0.119968	24.1317	1.16e-128	2.3e-127
LOC117621990	1067	1.40251	0.0581431	24.1217	1.48e-128	2.93e-127
LOC117627501	511.072	2.27294	0.094243	24.1179	1.62e-128	3.21e-127
LOC117621428	1335.39	1.29662	0.0537691	24.1145	1.76e-128	3.48e-127
LOC117632720	310.456	-4.3463	0.180304	-24.1054	2.2e-128	4.33e-127
LOC117618929	623.406	-2.00624	0.0832336	-24.1037	2.29e-128	4.51e-127
LOC117631848	756.568	1.63966	0.0680986	24.0777	4.28e-128	8.42e-127
LOC117622953	687.963	1.79876	0.0747347	24.0686	5.33e-128	1.05e-126
LOC117626429	518.114	-2.29498	0.0953559	-24.0676	5.47e-128	1.07e-126
LOC117629239	1624.37	-1.1049	0.0459607	-24.0402	1.06e-127	2.07e-126
LOC117634492	836.705	-1.6402	0.0683142	-24.0096	2.21e-127	4.33e-126
LOC117628651	1387.13	-1.2449	0.0519063	-23.9835	4.13e-127	8.08e-126
LOC117637427	1005.87	1.46658	0.0611929	23.9664	6.23e-127	1.22e-125
LOC117618602	345.351	-3.24627	0.135549	-23.949	9.46e-127	1.85e-125
LOC117616167	476.176	2.41689	0.101038	23.9206	1.87e-126	3.64e-125
LOC117633802	360.536	2.74365	0.114799	23.8996	3.09e-126	6.02e-125
LOC117632451	1442.45	1.13302	0.0474432	23.8817	4.75e-126	9.25e-125
LOC117633445	1813.39	-1.03919	0.0435257	-23.8754	5.51e-126	1.07e-124
LOC117631884	377.044	2.56191	0.107357	23.8635	7.34e-126	1.42e-124
LOC117618677	326.369	-3.45032	0.144754	-23.8358	1.42e-125	2.75e-124
LOC117636722	1304.07	1.21564	0.0512035	23.7413	1.35e-124	2.61e-123
LOC117629345	405.029	-2.5583	0.107787	-23.7347	1.58e-124	3.05e-123
LOC117615451	305.27	-3.73708	0.157479	-23.7306	1.74e-124	3.36e-123
LOC117623007	460.895	-2.41455	0.101798	-23.7191	2.29e-124	4.41e-123
LOC117632072	356.387	-2.98922	0.12631	-23.6658	8.12e-124	1.56e-122
LOC117617604	1271.2	-1.24535	0.0526289	-23.6629	8.7e-124	1.67e-122
LOC117630398	376.299	2.49625	0.105903	23.571	7.65e-123	1.46e-121
LOC117623996	1403.97	1.14668	0.0486756	23.5577	1.05e-122	2e-121
LOC117624651	1065.94	1.3249	0.0562879	23.5379	1.67e-122	3.19e-121
LOC117635422	376.727	2.55005	0.108404	23.5235	2.35e-122	4.46e-121
LOC117638781	1243.38	-1.28506	0.0546759	-23.5033	3.78e-122	7.18e-121
LOC117623928	320.968	-3.22132	0.137086	-23.4985	4.23e-122	8.03e-121
LOC117617830	353.491	-3.22635	0.137427	-23.4768	7.04e-122	1.34e-120
LOC117631504	534.138	-2.10474	0.0896845	-23.4683	8.6e-122	1.63e-120
LOC117616302	329.943	3.3501	0.142819	23.457	1.12e-121	2.12e-120
LOC117633905	1567.04	-1.07854	0.0459885	-23.4524	1.25e-121	2.36e-120
LOC117630730	1572.47	1.04775	0.0446821	23.4489	1.36e-121	2.56e-120
LOC117616376	916.912	1.51814	0.0647711	23.4386	1.73e-121	3.26e-120
LOC117623413	2026.64	-1.05563	0.045038	-23.4386	1.73e-121	3.26e-120
LOC117630135	930.651	-1.48755	0.063557	-23.4049	3.81e-121	7.16e-120
LOC117631803	1352.04	-1.1967	0.0511929	-23.3762	7.46e-121	1.4e-119
LOC117629308	1433.48	-1.15037	0.0492342	-23.3653	9.63e-121	1.81e-119
LOC117620547	613.571	2.07048	0.0886494	23.3558	1.2e-120	2.26e-119
LOC117635978	435.001	2.18679	0.0937022	23.3377	1.84e-120	3.45e-119
LOC117620802	325.949	-3.13798	0.134605	-23.3124	3.32e-120	6.2e-119
LOC117622135	1470.33	1.15348	0.0494818	23.3112	3.41e-120	6.38e-119
LOC117616521	1412.95	1.1468	0.0491958	23.311	3.43e-120	6.4e-119
LOC117631438	337.038	2.66971	0.114535	23.3092	3.58e-120	6.68e-119
LOC117629359	733.386	-1.66003	0.0712293	-23.3055	3.9e-120	7.28e-119
LOC117624015	597.823	1.84496	0.0792732	23.2734	8.24e-120	1.53e-118
LOC117634082	785.038	1.57665	0.0677983	23.2551	1.26e-119	2.35e-118
LOC117630540	295.214	2.99905	0.129006	23.2475	1.51e-119	2.8e-118
LOC117624254	1376.32	-1.17373	0.0504976	-23.2433	1.66e-119	3.09e-118
LOC117638754	509.581	-2.15882	0.0928863	-23.2416	1.73e-119	3.21e-118
LOC117624830	346.454	2.67312	0.115196	23.205	4.05e-119	7.5e-118
LOC117617309	704.439	1.61682	0.0696892	23.2004	4.51e-119	8.35e-118
LOC117612220	1169.77	1.24092	0.0534882	23.1998	4.57e-119	8.46e-118
LOC117622950	1092.62	-1.34373	0.0579409	-23.1913	5.57e-119	1.03e-117
LOC117620335	1842.76	1.01926	0.0440747	23.1257	2.55e-118	4.71e-117
LOC117623099	307.926	-3.27376	0.141681	-23.1066	3.97e-118	7.31e-117
LOC117618483	558.772	1.89185	0.0818877	23.1029	4.33e-118	7.96e-117
LOC117620803	1477.67	-1.17896	0.0510829	-23.0794	7.45e-118	1.37e-116
LOC117619920	277.386	5.42313	0.235006	23.0765	7.97e-118	1.46e-116
LOC117631062	286.596	-4.03687	0.174955	-23.0738	8.49e-118	1.56e-116
LOC117619405	543.965	1.99099	0.0863067	23.0688	9.54e-118	1.75e-116
LOC117623143	1024.68	-1.41074	0.0611676	-23.0635	1.08e-117	1.97e-116
LOC117631075	537.973	-2.03634	0.0884339	-23.0267	2.52e-117	4.61e-116
LOC117615561	471.033	-2.25847	0.0981126	-23.0191	3e-117	5.48e-116
LOC117634604	318.509	3.00417	0.130541	23.0133	3.43e-117	6.27e-116
LOC117633454	318.587	-3.27695	0.142447	-23.0046	4.19e-117	7.65e-116
LOC117636642	320.139	2.75564	0.119861	22.9904	5.82e-117	1.06e-115
LOC117630875	1794.86	-1.01754	0.0442634	-22.9884	6.09e-117	1.11e-115
LOC117621113	588.286	-1.8805	0.0818236	-22.9824	7e-117	1.27e-115
LOC117620212	858.927	1.44153	0.0629552	22.8977	4.89e-116	8.89e-115
LOC117629356	1406.19	-1.20715	0.0527366	-22.8901	5.83e-116	1.06e-114
LOC117629319	698.57	-1.71115	0.074786	-22.8806	7.25e-116	1.31e-114
LOC117619796	883.889	1.40205	0.0612921	22.8749	8.27e-116	1.5e-114
LOC117632663	500.054	-2.20761	0.0966018	-22.8527	1.37e-115	2.48e-114
LOC117616662	323.129	-3.25754	0.142778	-22.8154	3.23e-115	5.83e-114
LOC117617140	490.904	2.07477	0.0911895	22.7523	1.36e-114	2.45e-113
LOC117617163	326.479	-3.2941	0.144888	-22.7355	1.99e-114	3.59e-113
LOC117613985	491.704	2.00685	0.0883877	22.7051	3.99e-114	7.16e-113
LOC117629287	1331.14	1.1715	0.0516027	22.7022	4.26e-114	7.64e-113
LOC117632352	994.013	-1.47058	0.0648604	-22.6729	8.29e-114	1.48e-112
LOC117620142	265.974	3.31285	0.146337	22.6384	1.81e-113	3.24e-112
LOC117628665	914.477	-1.42901	0.0631236	-22.6383	1.82e-113	3.25e-112
LOC117617985	234.072	4.66059	0.205912	22.6339	2.01e-113	3.59e-112
LOC117614219	1007.42	1.31235	0.0580051	22.6247	2.48e-113	4.42e-112
LOC117626751	759.559	-1.61823	0.0715759	-22.6086	3.57e-113	6.36e-112
LOC117612925	492.939	-2.17267	0.0962644	-22.5698	8.59e-113	1.53e-111
LOC117618577	706.949	1.6483	0.0730335	22.5691	8.73e-113	1.55e-111
LOC117627402	1162.17	1.281	0.0567607	22.5685	8.84e-113	1.57e-111
LOC117628806	505.37	-2.06784	0.0916295	-22.5674	9.07e-113	1.61e-111
LOC117615898	476.578	-2.21623	0.0982419	-22.5589	1.1e-112	1.95e-111
LOC117622029	778.95	-3.19548	0.141709	-22.5496	1.36e-112	2.4e-111
LOC117635788	663.095	-1.77024	0.0785614	-22.5331	1.96e-112	3.48e-111
LOC117636429	267.567	3.13379	0.139102	22.5287	2.17e-112	3.84e-111
LOC117628497	278.714	-3.70323	0.164432	-22.5214	2.56e-112	4.53e-111
LOC117618055	561.28	-1.9598	0.0871505	-22.4875	5.5e-112	9.72e-111
LOC117621256	1346.39	1.12853	0.0501986	22.4812	6.34e-112	1.12e-110
LOC117636345	564.832	1.83843	0.0818818	22.4523	1.22e-111	2.14e-110
LOC117617169	320.218	-5.44596	0.242776	-22.432	1.92e-111	3.37e-110
LOC117629971	260.15	3.21196	0.143338	22.4083	3.27e-111	5.73e-110
LOC117625920	919.583	-1.54588	0.0690406	-22.3908	4.83e-111	8.47e-110
LOC117631218	612.354	1.7336	0.0774333	22.3883	5.12e-111	8.96e-110
LOC117615560	466.248	-2.21898	0.0991148	-22.388	5.15e-111	9.01e-110
LOC117624634	718.434	1.58827	0.070948	22.3863	5.35e-111	9.35e-110
LOC117632382	887.439	1.36322	0.0609426	22.3689	7.9e-111	1.38e-109
LOC117626985	815.187	-1.50611	0.0673684	-22.3564	1.05e-110	1.83e-109
LOC117616829	647.554	-1.74741	0.0782283	-22.3373	1.61e-110	2.8e-109
LOC117623206	561.297	-1.97498	0.0884443	-22.3303	1.88e-110	3.27e-109
LOC117620531	508.158	-1.98192	0.0887634	-22.3281	1.97e-110	3.43e-109
LOC117615962	597.122	1.68755	0.0756236	22.3152	2.63e-110	4.57e-109
LOC117630104	329.199	2.70615	0.121281	22.3131	2.76e-110	4.78e-109
LOC117618511	1481.93	-1.07148	0.0480499	-22.2994	3.74e-110	6.49e-109
LOC117621106	332.059	2.67956	0.120169	22.2983	3.84e-110	6.64e-109
LOC117619735	985.226	-1.52114	0.0682361	-22.2923	4.39e-110	7.59e-109
LOC117627120	703.238	1.57923	0.0709239	22.2666	7.79e-110	1.35e-108
LOC117621382	388.212	2.27607	0.102267	22.2563	9.81e-110	1.69e-108
LOC117631292	1538.95	-1.07476	0.0483538	-22.2271	1.88e-109	3.24e-108
LOC117619871	804.097	-1.62511	0.0731648	-22.2117	2.65e-109	4.56e-108
LOC117633728	374.959	-2.43268	0.109557	-22.2048	3.09e-109	5.32e-108
LOC117626593	387.79	-2.42414	0.109214	-22.1962	3.74e-109	6.43e-108
LOC117632518	1324.47	1.11254	0.0501725	22.1742	6.09e-109	1.05e-107
LOC117618661	993.881	-1.51538	0.0683721	-22.1636	7.71e-109	1.32e-107
LOC117624396	313.141	-2.92252	0.131929	-22.1522	9.93e-109	1.7e-107
LOC117628418	1555.76	-1.07002	0.0483558	-22.1281	1.7e-108	2.9e-107
LOC117615951	538.042	-1.89152	0.0856389	-22.0871	4.2e-108	7.18e-107
LOC117630032	1046.74	1.21866	0.0551789	22.0856	4.35e-108	7.42e-107
LOC117631015	1126.95	1.17746	0.0533542	22.0687	6.32e-108	1.08e-106
LOC117614267	459.981	-6.89165	0.312325	-22.0657	6.76e-108	1.15e-106
LOC117622303	236.281	3.40549	0.154339	22.0651	6.85e-108	1.17e-106
LOC117631408	1080.73	-1.23343	0.0559067	-22.0623	7.28e-108	1.24e-106
LOC117622686	384.561	-2.41201	0.10935	-22.0576	8.08e-108	1.37e-106
LOC117622349	436.705	-2.23487	0.101357	-22.0495	9.65e-108	1.64e-106
LOC117636089	1191.48	-1.21308	0.055026	-22.0456	1.05e-107	1.79e-106
LOC117624439	932.555	1.42656	0.0647162	22.0432	1.11e-107	1.88e-106
LOC117633712	1056.43	-1.24635	0.0565485	-22.0403	1.18e-107	2.01e-106
LOC117636706	1500.19	1.09323	0.0496182	22.0328	1.4e-107	2.36e-106
LOC117622368	393.841	2.53015	0.114865	22.0272	1.58e-107	2.67e-106
LOC117631914	932.324	-1.36498	0.0619687	-22.0269	1.59e-107	2.69e-106
LOC117628896	1175.28	1.26215	0.0573592	22.0044	2.61e-107	4.41e-106
LOC117638069	1150.4	-1.21451	0.0552237	-21.9925	3.4e-107	5.73e-106
LOC117624458	1106.67	1.2172	0.0553903	21.975	5e-107	8.42e-106
LOC117622131	1306.19	1.14837	0.052353	21.9351	1.2e-106	2.02e-105
LOC117630735	691.66	1.6949	0.0772765	21.9329	1.26e-106	2.11e-105
LOC117615918	1447.38	1.06025	0.0483704	21.9194	1.7e-106	2.85e-105
LOC117623111	1115.23	1.27086	0.0580077	21.9085	2.15e-106	3.61e-105
LOC117634613	1130.26	-1.27227	0.0581171	-21.8915	3.13e-106	5.24e-105
LOC117617652	1161.14	1.29751	0.0592793	21.8881	3.37e-106	5.64e-105
LOC117632671	625.7	-1.70202	0.0779584	-21.8325	1.14e-105	1.91e-104
LOC117634802	322.158	2.8577	0.13096	21.8213	1.46e-105	2.43e-104
LOC117633852	599.562	1.6935	0.0776307	21.8148	1.68e-105	2.8e-104
LOC117635451	3334.35	-1.91221	0.0876724	-21.8108	1.83e-105	3.05e-104
LOC117634698	261.769	5.84437	0.268034	21.8046	2.1e-105	3.49e-104
LOC117632619	421.31	-2.32297	0.106594	-21.7928	2.72e-105	4.51e-104
LOC117638224	726.303	-1.59825	0.0733951	-21.776	3.92e-105	6.5e-104
LOC117629611	508.189	1.83404	0.0842713	21.7636	5.14e-105	8.51e-104
LOC117614966	469.248	-2.04846	0.094204	-21.7449	7.72e-105	1.28e-103
LOC117635890	669.426	1.53741	0.0707538	21.7289	1.09e-104	1.81e-103
LOC117633647	325.443	-2.78079	0.128213	-21.6888	2.62e-104	4.33e-103
LOC117636617	785.232	-1.46206	0.0674587	-21.6733	3.66e-104	6.05e-103
LOC117624932	299.049	-2.96116	0.13672	-21.6586	5.05e-104	8.32e-103
LOC117625617	469.58	2.16539	0.100042	21.6448	6.8e-104	1.12e-102
LOC117628547	405.961	2.2443	0.103726	21.6368	8.09e-104	1.33e-102
LOC117632331	251.139	-4.13368	0.191087	-21.6325	8.89e-104	1.46e-102
LOC117636973	1149.39	1.14119	0.0527636	21.6283	9.73e-104	1.6e-102
LOC117615906	513.597	-1.88355	0.0871154	-21.6213	1.13e-103	1.86e-102
LOC117628587	1296.8	1.1797	0.0545824	21.6132	1.35e-103	2.22e-102
LOC117620275	1324.54	-1.18914	0.0550323	-21.6081	1.51e-103	2.47e-102
LOC117623510	1502.78	1.03859	0.0480767	21.6029	1.69e-103	2.76e-102
LOC117634156	1514.14	1.07298	0.0496843	21.5961	1.96e-103	3.2e-102
LOC117623420	839.657	1.52126	0.0704469	21.5944	2.03e-103	3.31e-102
LOC117625930	623.821	-1.79512	0.0831414	-21.5912	2.17e-103	3.55e-102
LOC117622530	676.33	1.65795	0.0768438	21.5756	3.05e-103	4.97e-102
LOC117631432	534.543	1.82884	0.0848292	21.5591	4.35e-103	7.09e-102
LOC117614765	532.1	1.88135	0.0872867	21.5537	4.89e-103	7.96e-102
LOC117617521	266.282	-3.57252	0.165756	-21.5529	4.98e-103	8.1e-102
LOC117626432	1347.25	-1.18104	0.0548244	-21.5423	6.25e-103	1.02e-101
LOC117617271	1073.42	1.20324	0.0559042	21.5232	9.44e-103	1.53e-101
LOC117633251	260.256	-3.39776	0.157992	-21.5059	1.37e-102	2.22e-101
LOC117619747	288.852	-3.04691	0.141678	-21.5058	1.37e-102	2.23e-101
LOC117617204	1052.29	1.22363	0.0569208	21.4971	1.66e-102	2.69e-101
LOC117622117	459.568	1.94167	0.090342	21.4924	1.83e-102	2.97e-101
LOC117615335	945.583	-1.39217	0.0648131	-21.4798	2.41e-102	3.89e-101
LOC117615985	508.625	2.10385	0.0979589	21.4769	2.56e-102	4.14e-101
LOC117617625	1248.53	1.07562	0.0501372	21.4536	4.23e-102	6.83e-101
LOC117617709	786.908	1.3813	0.064387	21.453	4.28e-102	6.91e-101
LOC117632570	1434.82	-1.10113	0.0513333	-21.4505	4.52e-102	7.28e-101
LOC117619226	602.411	-1.69446	0.0790208	-21.4432	5.29e-102	8.51e-101
LOC117632291	1005.22	1.22118	0.0569639	21.4377	5.95e-102	9.56e-101
LOC117633626	753.594	-1.56324	0.0729539	-21.4278	7.36e-102	1.18e-100
LOC117622669	644.751	-1.70752	0.0797002	-21.4242	7.94e-102	1.28e-100
LOC117638730	515.305	-2.07812	0.0970071	-21.4224	8.26e-102	1.33e-100
LOC117624791	363.659	-6.36411	0.297332	-21.404	1.22e-101	1.96e-100
LOC117621541	294.21	2.5812	0.120701	21.385	1.84e-101	2.95e-100
LOC117625041	1505.61	-1.0663	0.049889	-21.3734	2.36e-101	3.78e-100
LOC117614846	889.867	1.3413	0.0627826	21.3642	2.88e-101	4.6e-100
LOC117623239	917.858	-1.33509	0.0625544	-21.3429	4.54e-101	7.24e-100
LOC117627953	949.934	1.23526	0.0578863	21.3394	4.89e-101	7.79e-100
LOC117632464	1073.12	-1.23513	0.0578822	-21.3386	4.98e-101	7.92e-100
LOC117621412	1270.06	-1.09496	0.0513806	-21.3108	9.02e-101	1.43e-99
LOC117626937	1013.69	-1.28066	0.0601937	-21.2756	1.91e-100	3.03e-99
LOC117623517	707.829	-1.5412	0.0724745	-21.2655	2.37e-100	3.75e-99
LOC117622807	1154.39	-1.26691	0.0596052	-21.255	2.96e-100	4.69e-99
LOC117619258	901.093	1.37053	0.0644812	21.2548	2.98e-100	4.71e-99
LOC117618810	1181.46	-1.14136	0.0537	-21.2544	3e-100	4.74e-99
LOC117614047	253.04	-4.11342	0.193541	-21.2535	3.06e-100	4.83e-99
LOC117626002	1651.09	-1.06693	0.0502811	-21.2192	6.35e-100	1e-98
LOC117613437	1172.79	-1.17786	0.0555377	-21.2083	8e-100	1.26e-98
LOC117634230	1269.95	-1.13521	0.0535285	-21.2076	8.12e-100	1.28e-98
LOC117631722	622.821	1.59513	0.0752252	21.2048	8.63e-100	1.36e-98
LOC117631460	246.387	-4.42263	0.208643	-21.1971	1.02e-99	1.6e-98
LOC117618548	589.45	1.66196	0.0785033	21.1706	1.78e-99	2.8e-98
LOC117636432	865.318	-1.46892	0.0694046	-21.1646	2.03e-99	3.18e-98
LOC117636874	1200.55	-1.14297	0.0540291	-21.1547	2.5e-99	3.91e-98
LOC117614942	967.538	1.31786	0.0623581	21.1337	3.9e-99	6.09e-98
LOC117619502	297.74	2.62905	0.124466	21.1226	4.93e-99	7.69e-98
LOC117624018	237.46	5.7482	0.272364	21.1049	7.18e-99	1.12e-97
LOC117616747	606.865	1.58592	0.0751997	21.0894	9.95e-99	1.55e-97
LOC117620739	1314.69	-1.1631	0.0551738	-21.0807	1.2e-98	1.86e-97
LOC117637920	467.179	-1.99128	0.0945557	-21.0594	1.88e-98	2.91e-97
LOC117619519	516.666	-1.90791	0.0906048	-21.0575	1.95e-98	3.02e-97
LOC117630078	467.919	-2.05838	0.0977743	-21.0524	2.18e-98	3.37e-97
LOC117623952	858.606	1.50205	0.0714142	21.033	3.27e-98	5.06e-97
LOC117622875	1181.61	1.08552	0.0516364	21.0223	4.1e-98	6.34e-97
LOC117619987	860.232	-1.49213	0.0709918	-21.0184	4.45e-98	6.88e-97
LOC117638152	768.434	-1.42761	0.0680679	-20.9733	1.15e-97	1.78e-96
LOC117612112	769.838	1.41236	0.0673948	20.9565	1.64e-97	2.53e-96
LOC117620190	466.087	-2.10087	0.100309	-20.944	2.13e-97	3.28e-96
LOC117630680	727.205	-1.54021	0.0735708	-20.935	2.57e-97	3.96e-96
LOC117637069	977.482	1.22511	0.0585214	20.9344	2.6e-97	4e-96
LOC117635802	263.559	-5.25451	0.251054	-20.9298	2.86e-97	4.41e-96
LOC117631573	235.423	-3.8281	0.182968	-20.9222	3.36e-97	5.17e-96
LOC117627158	1221.93	-1.16674	0.0558074	-20.9065	4.67e-97	7.17e-96
LOC117637248	494.573	1.81655	0.0869266	20.8975	5.64e-97	8.66e-96
LOC117635100	1255.73	-1.13438	0.054286	-20.8963	5.78e-97	8.86e-96
LOC117631683	889.796	-1.34377	0.0643184	-20.8924	6.28e-97	9.62e-96
LOC117634706	421.367	2.18811	0.104786	20.8816	7.87e-97	1.2e-95
LOC117622106	253.367	-3.25381	0.15592	-20.8685	1.04e-96	1.59e-95
LOC117615289	553.371	-1.8031	0.0864284	-20.8624	1.18e-96	1.8e-95
LOC117632792	436.992	1.87892	0.0901085	20.8517	1.47e-96	2.25e-95
LOC117632154	235.102	-4.5678	0.219322	-20.827	2.47e-96	3.76e-95
LOC117630887	744.668	-1.43489	0.0689163	-20.8208	2.8e-96	4.27e-95
LOC117631474	490.742	-1.84061	0.0885103	-20.7954	4.77e-96	7.25e-95
LOC117627063	1393.89	-1.11978	0.0538946	-20.7772	6.95e-96	1.06e-94
LOC117627268	245.026	2.9162	0.140363	20.7762	7.11e-96	1.08e-94
LOC117633667	1228.21	-1.08529	0.0522664	-20.7646	9.05e-96	1.37e-94
LOC117613146	1005.84	1.21295	0.0584587	20.7488	1.26e-95	1.91e-94
LOC117636846	1146.34	-1.29766	0.062544	-20.7479	1.28e-95	1.94e-94
LOC117627504	574.897	1.81439	0.0874914	20.7379	1.58e-95	2.39e-94
LOC117632053	981.363	-1.21352	0.0586442	-20.693	4.01e-95	6.05e-94
LOC117623189	1644.79	-1.00106	0.0483857	-20.6891	4.34e-95	6.55e-94
LOC117631513	569.795	1.85439	0.089733	20.6657	7.06e-95	1.06e-93
LOC117628784	362.835	-2.48839	0.120442	-20.6604	7.87e-95	1.18e-93
LOC117615981	1353.56	1.02291	0.0495435	20.6468	1.04e-94	1.57e-93
LOC117612289	735.513	1.37722	0.0667186	20.6422	1.15e-94	1.72e-93
LOC117629886	1377.89	1.02758	0.0497862	20.6399	1.2e-94	1.8e-93
LOC117633253	386.136	-2.21143	0.107162	-20.6364	1.29e-94	1.94e-93
LOC117626374	433.096	1.87704	0.0909833	20.6306	1.46e-94	2.19e-93
LOC117617600	411.908	-2.14616	0.104081	-20.6201	1.81e-94	2.71e-93
LOC117615503	453.816	1.89985	0.0921911	20.6077	2.34e-94	3.5e-93
LOC117629936	1216.9	-1.14289	0.0555206	-20.585	3.74e-94	5.59e-93
LOC117613816	898.138	1.41363	0.0686748	20.5844	3.79e-94	5.65e-93
LOC117633522	615.405	-1.5955	0.0775899	-20.5633	5.86e-94	8.74e-93
LOC117630951	584.226	1.57814	0.0767617	20.559	6.4e-94	9.54e-93
LOC117638325	553.974	1.6568	0.0806546	20.5419	9.1e-94	1.36e-92
LOC117620008	1060.92	1.17087	0.0570072	20.5391	9.64e-94	1.44e-92
LOC117617529	1402.16	-1.02205	0.0497815	-20.5306	1.15e-93	1.71e-92
LOC117632283	493.679	-2.00628	0.0977712	-20.5202	1.42e-93	2.11e-92
LOC117628492	866.086	1.32446	0.0645532	20.5174	1.51e-93	2.24e-92
LOC117627846	639.421	1.51268	0.0738726	20.4769	3.46e-93	5.13e-92
LOC117627622	447.558	-2.15385	0.105309	-20.4527	5.68e-93	8.42e-92
LOC117624819	638.218	1.49862	0.0732922	20.4473	6.36e-93	9.41e-92
LOC117628619	887.989	-1.28494	0.0628577	-20.4421	7.07e-93	1.05e-91
LOC117635886	1178.27	1.05885	0.051804	20.4395	7.44e-93	1.1e-91
LOC117624735	438.061	1.84394	0.0902226	20.4377	7.73e-93	1.14e-91
LOC117623497	965.667	-1.21288	0.0594041	-20.4174	1.17e-92	1.73e-91
LOC117617806	389.602	2.04915	0.100516	20.3862	2.22e-92	3.27e-91
LOC117629346	658.419	-1.72545	0.0846482	-20.3838	2.33e-92	3.43e-91
LOC117616059	225.485	-4.62724	0.227205	-20.3659	3.35e-92	4.93e-91
LOC117628660	684.764	1.56033	0.076656	20.3549	4.2e-92	6.17e-91
LOC117615989	409.232	2.03871	0.100184	20.3498	4.66e-92	6.84e-91
LOC117628826	440.424	1.87927	0.0923897	20.3407	5.61e-92	8.22e-91
LOC117631520	821.549	-1.33249	0.0655164	-20.3382	5.9e-92	8.65e-91
LOC117623959	548.023	-1.668	0.0820951	-20.3179	8.94e-92	1.31e-90
LOC117633897	1041.64	-1.16479	0.0573363	-20.315	9.48e-92	1.39e-90
LOC117637835	249.044	6.24544	0.307746	20.2942	1.45e-91	2.11e-90
LOC117617712	349.223	2.24423	0.110609	20.2897	1.59e-91	2.31e-90
LOC117626445	888.277	-1.29544	0.0638634	-20.2846	1.76e-91	2.56e-90
LOC117618756	350.247	-2.32939	0.114899	-20.2733	2.21e-91	3.22e-90
LOC117631322	246.732	-3.11574	0.153698	-20.2718	2.28e-91	3.32e-90
LOC117637215	197.826	3.5714	0.176246	20.2637	2.69e-91	3.91e-90
LOC117632112	1291.57	-1.03638	0.0511611	-20.2572	3.07e-91	4.46e-90
LOC117628785	1211.45	-1.09684	0.0541615	-20.2513	3.46e-91	5.01e-90
LOC117638291	1046.1	-1.15421	0.0570183	-20.2428	4.11e-91	5.96e-90
LOC117628935	1231.75	-1.05135	0.0519521	-20.2369	4.63e-91	6.7e-90
LOC117633942	899.065	-1.27464	0.0630481	-20.217	6.94e-91	1e-89
LOC117615600	1017.2	-1.19254	0.0589892	-20.2163	7.04e-91	1.02e-89
LOC117624925	388.013	-2.22865	0.110278	-20.2094	8.09e-91	1.17e-89
LOC117636389	275.334	-2.97156	0.14704	-20.2092	8.13e-91	1.17e-89
LOC117624375	682.486	1.44501	0.0715204	20.2041	9.01e-91	1.3e-89
LOC117612187	812.224	1.30245	0.0645026	20.1922	1.15e-90	1.65e-89
LOC117624066	774.184	-1.40994	0.0698446	-20.1868	1.28e-90	1.84e-89
LOC117638230	805.912	1.42719	0.0707325	20.1773	1.55e-90	2.23e-89
LOC117625720	727.002	-1.45164	0.0719535	-20.1747	1.63e-90	2.34e-89
LOC117634678	937.653	-1.31404	0.0651425	-20.1718	1.73e-90	2.49e-89
LOC117637681	764.38	1.3505	0.0669535	20.1707	1.77e-90	2.54e-89
LOC117624400	821.109	1.44248	0.0715747	20.1535	2.51e-90	3.59e-89
LOC117632135	225.238	-4.72961	0.234927	-20.1322	3.86e-90	5.51e-89
LOC117626320	1151.24	-1.15128	0.0571859	-20.1322	3.86e-90	5.51e-89
LOC117619293	214.269	3.33663	0.165737	20.1321	3.86e-90	5.51e-89
LOC117638236	194.896	3.4649	0.172203	20.121	4.84e-90	6.89e-89
LOC117622857	232	-3.54917	0.176407	-20.1193	5.01e-90	7.12e-89
LOC117614198	936.223	1.17403	0.0584301	20.0929	8.52e-90	1.21e-88
LOC117638287	415.031	1.89135	0.0941861	20.081	1.08e-89	1.53e-88
LOC117627801	330.079	-2.36678	0.117902	-20.0741	1.24e-89	1.76e-88
LOC117628225	234.295	2.8223	0.140624	20.0698	1.35e-89	1.91e-88
LOC117629953	1354.82	-1.07764	0.0537105	-20.0639	1.53e-89	2.16e-88
LOC117620580	310.699	-2.4404	0.121656	-20.0598	1.66e-89	2.34e-88
LOC117614758	633.591	1.48851	0.074302	20.0332	2.83e-89	3.99e-88
LOC117615947	841.828	-1.32009	0.0659042	-20.0304	2.99e-89	4.22e-88
LOC117634576	691.156	1.42534	0.0711606	20.0299	3.03e-89	4.26e-88
LOC117628186	451.002	-1.95412	0.0975689	-20.0281	3.14e-89	4.42e-88
LOC117630788	781.186	-1.44615	0.0723643	-19.9843	7.54e-89	1.06e-87
LOC117636349	904.226	1.36866	0.0685417	19.9683	1.04e-88	1.46e-87
LOC117632399	1278.77	-1.05506	0.052844	-19.9655	1.1e-88	1.55e-87
LOC117614845	926.019	1.20147	0.0601888	19.9616	1.19e-88	1.67e-87
LOC117638208	255.933	-2.88279	0.144572	-19.9402	1.82e-88	2.56e-87
LOC117623378	871.71	-1.3063	0.0655183	-19.938	1.91e-88	2.67e-87
LOC117621678	249.751	-2.91416	0.146285	-19.9211	2.67e-88	3.74e-87
LOC117621005	249.569	-2.99251	0.15022	-19.9209	2.68e-88	3.76e-87
LOC117631921	816.673	1.27582	0.0640951	19.9052	3.67e-88	5.13e-87
LOC117614951	647.549	1.59786	0.0803119	19.8957	4.43e-88	6.19e-87
LOC117634744	226.991	3.05105	0.153372	19.8931	4.67e-88	6.52e-87
LOC117621100	493.231	1.81046	0.0911493	19.8626	8.57e-88	1.2e-86
LOC117617520	982.951	1.23687	0.0622824	19.8591	9.19e-88	1.28e-86
LOC117616472	763.436	1.29811	0.065463	19.8297	1.65e-87	2.3e-86
LOC117625837	364.358	2.0636	0.104124	19.8187	2.05e-87	2.85e-86
LOC117630401	273.844	2.50502	0.126448	19.8106	2.41e-87	3.34e-86
LOC117616332	490.528	1.84283	0.0930271	19.8096	2.46e-87	3.41e-86
LOC117634770	502.111	1.70021	0.0859228	19.7877	3.8e-87	5.26e-86
LOC117623026	702.763	1.50491	0.076063	19.7851	4e-87	5.54e-86
LOC117633853	400.891	1.86861	0.0944706	19.7798	4.45e-87	6.15e-86
LOC117630901	824.512	-1.51113	0.0763999	-19.7792	4.5e-87	6.21e-86
LOC117623402	650.929	1.49006	0.0753406	19.7776	4.64e-87	6.41e-86
LOC117634079	780.507	-1.4207	0.0718375	-19.7766	4.74e-87	6.53e-86
LOC117614506	1065.55	1.0798	0.0546396	19.7623	6.29e-87	8.67e-86
LOC117630982	1199.23	-1.03901	0.0526039	-19.7516	7.77e-87	1.07e-85
LOC117618053	481.496	-1.85048	0.0938038	-19.7271	1.26e-86	1.74e-85
LOC117615164	175.982	4.14437	0.210343	19.7029	2.04e-86	2.8e-85
LOC117626604	315.028	-2.39642	0.121642	-19.7006	2.13e-86	2.93e-85
LOC117615374	229.1	-5.14762	0.261334	-19.6974	2.27e-86	3.11e-85
LOC117612496	420.24	-2.03739	0.1035	-19.685	2.9e-86	3.97e-85
LOC117634583	725.671	-1.53286	0.0778923	-19.6792	3.25e-86	4.45e-85
LOC117625783	349.424	-6.79773	0.345499	-19.6751	3.52e-86	4.82e-85
LOC117616748	454.367	-1.83572	0.0933262	-19.67	3.9e-86	5.33e-85
LOC117623612	817.269	1.26711	0.0644296	19.6666	4.17e-86	5.7e-85
LOC117622434	714.184	-1.43086	0.0727601	-19.6654	4.26e-86	5.82e-85
LOC117635023	351.402	-2.21904	0.112859	-19.6622	4.55e-86	6.21e-85
LOC117631378	1170.55	-1.10327	0.0561973	-19.6321	8.23e-86	1.12e-84
LOC117617372	1308.6	1.16169	0.059209	19.6201	1.04e-85	1.42e-84
LOC117621024	326.596	-2.48512	0.126735	-19.6089	1.3e-85	1.77e-84
LOC117626419	296.642	-2.76756	0.141179	-19.6031	1.45e-85	1.98e-84
LOC117625678	879.029	-1.29163	0.0659055	-19.5982	1.6e-85	2.17e-84
LOC117616276	1092.92	-1.10146	0.0562149	-19.5938	1.75e-85	2.37e-84
LOC117613880	616.283	1.51482	0.0773343	19.5879	1.96e-85	2.66e-84
LOC117627024	488.426	1.7516	0.0895333	19.5637	3.15e-85	4.27e-84
LOC117615697	830.877	-1.29951	0.0664751	-19.5488	4.22e-85	5.71e-84
LOC117618769	959.225	-1.19584	0.0612064	-19.5378	5.24e-85	7.09e-84
LOC117624658	572.057	1.62578	0.0833021	19.5167	7.92e-85	1.07e-83
LOC117634343	931.773	-1.2941	0.0663214	-19.5125	8.59e-85	1.16e-83
LOC117638592	743.689	1.41335	0.0724439	19.5096	9.1e-85	1.23e-83
LOC117625964	998.957	1.16885	0.0599264	19.5047	1e-84	1.35e-83
LOC117619929	368.485	-2.11547	0.108471	-19.5027	1.04e-84	1.4e-83
LOC117622981	950.818	1.19282	0.0611838	19.4957	1.19e-84	1.61e-83
LOC117637467	463.948	-1.8147	0.0931067	-19.4906	1.32e-84	1.78e-83
LOC117626266	417.826	-1.9477	0.0999559	-19.4856	1.45e-84	1.95e-83
LOC117623197	451.726	1.82076	0.0934766	19.4782	1.68e-84	2.26e-83
LOC117619015	1311.73	-1.01262	0.0520238	-19.4645	2.19e-84	2.94e-83
LOC117638176	739.061	-1.36644	0.0702663	-19.4466	3.11e-84	4.17e-83
LOC117618672	694.31	1.35579	0.0697974	19.4246	4.78e-84	6.4e-83
LOC117633856	926.809	-1.29762	0.0668099	-19.4226	4.97e-84	6.65e-83
LOC117636130	196.141	3.23142	0.166398	19.4198	5.24e-84	7.01e-83
LOC117638782	1157.76	1.07365	0.0553479	19.3982	7.99e-84	1.07e-82
LOC117637781	1251.02	1.02468	0.0529128	19.3654	1.51e-83	2.01e-82
LOC117632684	649.104	-1.47774	0.0763213	-19.3621	1.61e-83	2.15e-82
LOC117636877	1202.24	-1.07704	0.0556471	-19.3548	1.86e-83	2.47e-82
LOC117620569	419.659	1.85509	0.0958542	19.3532	1.91e-83	2.54e-82
LOC117618774	201.997	-3.94849	0.204039	-19.3517	1.97e-83	2.62e-82
LOC117623229	1066.74	-1.15417	0.0596758	-19.3406	2.44e-83	3.24e-82
LOC117615025	1184.67	-1.08199	0.0559581	-19.3358	2.69e-83	3.56e-82
LOC117631540	334.885	2.28588	0.118288	19.3248	3.32e-83	4.4e-82
LOC117633034	695.362	-1.41651	0.0733383	-19.3148	4.03e-83	5.33e-82
LOC117625170	208.814	-4.44086	0.229965	-19.311	4.34e-83	5.74e-82
LOC117628062	176.604	3.49205	0.180938	19.2997	5.41e-83	7.14e-82
LOC117619458	287.382	-2.58669	0.134149	-19.2823	7.57e-83	9.98e-82
LOC117626425	175.15	3.62982	0.188294	19.2775	8.3e-83	1.1e-81
LOC117627675	789.138	1.34552	0.069814	19.273	9.06e-83	1.19e-81
LOC117636628	543.09	1.57596	0.0818321	19.2584	1.2e-82	1.58e-81
LOC117634203	1349.03	1.00285	0.0521247	19.2394	1.73e-82	2.28e-81
LOC117619911	953.103	-1.17851	0.0612877	-19.2291	2.11e-82	2.78e-81
LOC117615357	511.434	-1.70229	0.0885389	-19.2265	2.22e-82	2.92e-81
LOC117615549	201.679	3.24053	0.168671	19.2121	2.93e-82	3.85e-81
LOC117612212	198.135	-3.86167	0.201066	-19.206	3.3e-82	4.32e-81
LOC117617832	816.443	-1.28208	0.0667602	-19.2042	3.41e-82	4.47e-81
LOC117614619	406.418	-1.96399	0.102302	-19.1979	3.85e-82	5.04e-81
LOC117635932	433.947	1.87995	0.0979303	19.1968	3.94e-82	5.14e-81
LOC117631468	486.048	1.63602	0.0852406	19.1929	4.24e-82	5.54e-81
LOC117635135	433.986	1.76133	0.091783	19.1902	4.47e-82	5.84e-81
LOC117636023	479.459	1.7979	0.0937036	19.1871	4.74e-82	6.18e-81
LOC117628856	1152.61	1.09011	0.0568299	19.1821	5.23e-82	6.81e-81
LOC117632869	836.936	-1.31748	0.0687174	-19.1725	6.28e-82	8.18e-81
LOC117631101	686.992	-1.40822	0.0734541	-19.1714	6.41e-82	8.34e-81
LOC117634847	195.705	-3.84236	0.200557	-19.1584	8.23e-82	1.07e-80
LOC117635645	291.551	-2.35026	0.123068	-19.0973	2.66e-81	3.45e-80
LOC117614134	616.971	-1.60115	0.0838555	-19.0942	2.82e-81	3.66e-80
LOC117618707	318.83	2.17372	0.113854	19.0922	2.93e-81	3.8e-80
LOC117632509	457.666	1.72507	0.0903591	19.0913	2.98e-81	3.86e-80
LOC117619148	817.414	1.20842	0.0633267	19.0824	3.54e-81	4.57e-80
LOC117614152	359.813	2.04869	0.107369	19.0808	3.65e-81	4.71e-80
LOC117613716	642.251	1.38118	0.0724004	19.077	3.93e-81	5.07e-80
LOC117627324	1131.78	1.99112	0.104377	19.0763	3.98e-81	5.13e-80
LOC117635838	456.18	-1.84026	0.0964961	-19.0708	4.42e-81	5.69e-80
LOC117635156	730.394	-1.37469	0.0720922	-19.0685	4.62e-81	5.95e-80
LOC117632851	652.094	1.47049	0.077138	19.0631	5.11e-81	6.59e-80
LOC117633746	970.798	-1.13338	0.0594866	-19.0527	6.24e-81	8.02e-80
LOC117624348	452.065	-1.79179	0.0940897	-19.0435	7.44e-81	9.57e-80
LOC117626703	364.138	-2.07069	0.108867	-19.0204	1.16e-80	1.48e-79
LOC117632129	181.458	3.53495	0.186281	18.9765	2.67e-80	3.43e-79
LOC117622829	564.304	-1.5708	0.0828159	-18.9674	3.17e-80	4.07e-79
LOC117632691	1044.28	-1.07426	0.0567158	-18.9411	5.23e-80	6.7e-79
LOC117615326	916.631	1.21682	0.0642927	18.9263	6.93e-80	8.87e-79
LOC117630098	345.709	2.02665	0.107095	18.9238	7.27e-80	9.29e-79
LOC117635649	1077.87	-1.08239	0.0572951	-18.8914	1.34e-79	1.71e-78
LOC117631204	793.662	-1.3057	0.0691163	-18.8913	1.35e-79	1.71e-78
LOC117637510	268.856	2.27366	0.120379	18.8875	1.45e-79	1.84e-78
LOC117624551	544.187	-1.89452	0.100312	-18.8863	1.48e-79	1.88e-78
LOC117631440	367.035	1.92264	0.101835	18.8799	1.67e-79	2.12e-78
LOC117632321	620.143	1.43909	0.0762375	18.8764	1.78e-79	2.26e-78
LOC117628362	926.467	1.1268	0.0597265	18.866	2.17e-79	2.76e-78
LOC117624806	571.897	1.52018	0.0805958	18.8617	2.35e-79	2.98e-78
LOC117631205	938.712	-1.17148	0.062149	-18.8495	2.96e-79	3.75e-78
LOC117634053	464.95	-1.788	0.0949139	-18.8381	3.68e-79	4.65e-78
LOC117631270	788.573	1.26203	0.0670919	18.8105	6.2e-79	7.83e-78
LOC117631116	219.548	2.72914	0.145166	18.8001	7.54e-79	9.51e-78
LOC117624312	374.231	-7.27427	0.386972	-18.7979	7.85e-79	9.9e-78
LOC117619995	437.791	1.67596	0.0891718	18.7947	8.34e-79	1.05e-77
LOC117613818	528.6	1.53766	0.0818965	18.7757	1.19e-78	1.5e-77
LOC117615540	1126.94	-1.06558	0.0567677	-18.7709	1.31e-78	1.65e-77
LOC117634796	907.466	-1.20781	0.064347	-18.7703	1.32e-78	1.66e-77
LOC117623607	769.743	1.33507	0.0712221	18.7452	2.12e-78	2.66e-77
LOC117638417	669.421	1.3555	0.0723518	18.7348	2.58e-78	3.23e-77
LOC117627117	768.596	1.25699	0.06715	18.7191	3.46e-78	4.34e-77
LOC117628807	855.37	1.20944	0.0646191	18.7164	3.64e-78	4.56e-77
LOC117631786	212.012	2.762	0.14759	18.714	3.81e-78	4.77e-77
LOC117633677	190.266	-3.5401	0.189188	-18.7121	3.95e-78	4.95e-77
LOC117634411	315.373	2.0645	0.110353	18.7082	4.25e-78	5.32e-77
LOC117637555	191.546	-4.7716	0.255276	-18.6919	5.76e-78	7.2e-77
LOC117634690	233.658	-2.76584	0.148063	-18.6802	7.18e-78	8.97e-77
LOC117617133	161.37	3.80473	0.203712	18.677	7.62e-78	9.51e-77
LOC117638777	314.143	2.06026	0.110411	18.6598	1.05e-77	1.31e-76
LOC117633474	255.012	2.32666	0.12476	18.6491	1.28e-77	1.6e-76
LOC117612201	312.971	2.08444	0.111824	18.6404	1.51e-77	1.88e-76
LOC117638119	621.282	1.36251	0.0730946	18.6403	1.51e-77	1.88e-76
LOC117617250	891.29	1.16321	0.0624748	18.6189	2.26e-77	2.81e-76
LOC117635079	1115.3	1.00546	0.0540043	18.6181	2.29e-77	2.85e-76
LOC117623223	1174.6	-1.05841	0.0568979	-18.6019	3.1e-77	3.85e-76
LOC117626599	365.06	2.00567	0.107859	18.5954	3.5e-77	4.34e-76
LOC117637953	717.041	-1.30431	0.0701854	-18.5837	4.35e-77	5.4e-76
LOC117624710	764.241	-1.33733	0.0719637	-18.5834	4.38e-77	5.43e-76
LOC117632152	418.155	-1.7909	0.0963767	-18.5823	4.47e-77	5.53e-76
LOC117620663	261.644	2.489	0.134119	18.5582	7.01e-77	8.65e-76
LOC117631556	984.689	1.05759	0.0569995	18.5543	7.53e-77	9.29e-76
LOC117621389	189.022	-4.57269	0.246494	-18.5509	8.02e-77	9.89e-76
LOC117629292	678.581	1.28923	0.0695193	18.5449	8.97e-77	1.11e-75
LOC117632972	1175.56	-1.02884	0.0554896	-18.5412	9.6e-77	1.18e-75
LOC117638812	597.243	1.49825	0.080823	18.5375	1.03e-76	1.27e-75
LOC117627106	253.096	-2.69146	0.145328	-18.5199	1.43e-76	1.75e-75
LOC117629531	580.91	1.60075	0.0865048	18.5048	1.89e-76	2.32e-75
LOC117634098	516.884	1.48744	0.0803863	18.5036	1.93e-76	2.37e-75
LOC117635032	399.407	-1.79565	0.0973203	-18.4509	5.13e-76	6.28e-75
LOC117634926	883.593	1.137	0.0616377	18.4466	5.56e-76	6.8e-75
LOC117614236	288.352	2.31256	0.125469	18.4314	7.36e-76	9e-75
LOC117636193	1101.87	-1.04776	0.0569285	-18.4048	1.2e-75	1.47e-74
LOC117625892	408.756	1.68984	0.0918291	18.402	1.27e-75	1.54e-74
LOC117634016	575.747	-1.54471	0.0839503	-18.4003	1.31e-75	1.59e-74
LOC117620741	956.445	1.11917	0.0608588	18.3897	1.59e-75	1.93e-74
LOC117637246	688.622	-1.43302	0.0780118	-18.3692	2.32e-75	2.82e-74
LOC117619287	1021.95	-1.03667	0.0564928	-18.3504	3.27e-75	3.98e-74
LOC117616171	706.531	-1.31015	0.0713964	-18.3504	3.28e-75	3.98e-74
LOC117612136	588.516	-1.43508	0.0782369	-18.3427	3.77e-75	4.57e-74
LOC117636486	150.269	4.01246	0.218807	18.3379	4.13e-75	5e-74
LOC117613033	681.398	1.33416	0.0727921	18.3284	4.91e-75	5.95e-74
LOC117626366	252.94	2.56134	0.139935	18.3037	7.73e-75	9.33e-74
LOC117616226	447.069	1.67453	0.0915091	18.299	8.43e-75	1.02e-73
LOC117626122	499.454	1.53318	0.0837863	18.2987	8.48e-75	1.02e-73
LOC117621297	441.342	-1.67848	0.0917474	-18.2946	9.14e-75	1.1e-73
LOC117631012	297.693	2.11819	0.115821	18.2884	1.02e-74	1.23e-73
LOC117637893	437.122	-1.7475	0.0955593	-18.2871	1.05e-74	1.26e-73
LOC117624174	228.981	2.46605	0.134917	18.2783	1.23e-74	1.48e-73
LOC117628563	735.499	1.3099	0.0716748	18.2756	1.29e-74	1.56e-73
LOC117634270	935.292	-1.128	0.0617439	-18.2689	1.46e-74	1.76e-73
LOC117619928	375.898	1.97964	0.10838	18.2657	1.55e-74	1.86e-73
LOC117624424	712.051	9.67245	0.529765	18.258	1.79e-74	2.15e-73
LOC117629533	287.456	2.11067	0.11575	18.2348	2.73e-74	3.28e-73
LOC117629551	200.756	2.67518	0.146766	18.2275	3.12e-74	3.74e-73
LOC117619910	712.757	-1.26144	0.069259	-18.2133	4.05e-74	4.84e-73
LOC117623565	453.162	-1.67756	0.0921431	-18.206	4.62e-74	5.52e-73
LOC117631388	382.363	1.94939	0.10709	18.2033	4.86e-74	5.81e-73
LOC117612437	384.351	1.75069	0.0965909	18.1248	2.03e-73	2.42e-72
LOC117614753	324.983	1.9873	0.109668	18.1211	2.17e-73	2.58e-72
LOC117622966	298.692	-2.23422	0.123364	-18.1108	2.62e-73	3.11e-72
LOC117616210	605.032	1.37051	0.0757995	18.0808	4.52e-73	5.36e-72
LOC117624740	743.709	-1.25926	0.0696574	-18.0779	4.76e-73	5.63e-72
LOC117637380	422.455	-1.81626	0.100478	-18.0761	4.91e-73	5.82e-72
LOC117616536	486.928	1.50896	0.0835567	18.0591	6.68e-73	7.91e-72
LOC117633134	365.505	2.05824	0.114011	18.053	7.47e-73	8.83e-72
LOC117630869	758.986	-1.2464	0.0690422	-18.0528	7.5e-73	8.87e-72
LOC117628093	324.135	1.94823	0.107949	18.0476	8.23e-73	9.73e-72
LOC117631428	846.126	-1.1788	0.065408	-18.0222	1.3e-72	1.54e-71
LOC117615993	376.84	-1.83188	0.101687	-18.0149	1.49e-72	1.76e-71
LOC117617212	151.174	3.61139	0.200486	18.0131	1.54e-72	1.81e-71
LOC117620070	722.378	-1.41779	0.0787289	-18.0085	1.67e-72	1.97e-71
LOC117615757	807.488	1.15243	0.0640019	18.0062	1.74e-72	2.05e-71
LOC117629773	1058.34	-1.0057	0.0558587	-18.0043	1.8e-72	2.12e-71
LOC117622729	529.699	1.49969	0.0833179	17.9996	1.96e-72	2.31e-71
LOC117634165	455.854	3.86067	0.214716	17.9804	2.77e-72	3.26e-71
LOC117624979	172.977	-3.96455	0.220668	-17.9661	3.59e-72	4.21e-71
LOC117636058	1023.67	1.05846	0.0589546	17.9538	4.48e-72	5.24e-71
LOC117612139	1341.99	-1.05585	0.0588092	-17.9538	4.48e-72	5.24e-71
LOC117616221	797.769	-1.18074	0.0657874	-17.9478	4.99e-72	5.83e-71
LOC117635556	466.284	1.70088	0.0948171	17.9385	5.9e-72	6.89e-71
LOC117614735	249.913	-2.70881	0.151078	-17.9299	6.9e-72	8.05e-71
LOC117621367	775.375	1.18632	0.0661848	17.9243	7.61e-72	8.87e-71
LOC117613801	173.117	-4.43551	0.247501	-17.9212	8.06e-72	9.38e-71
LOC117620716	400.311	1.75301	0.0978435	17.9165	8.77e-72	1.02e-70
LOC117626038	909.53	1.10374	0.0616206	17.9119	9.52e-72	1.11e-70
LOC117622832	430.358	-1.85914	0.103799	-17.9109	9.7e-72	1.13e-70
LOC117616787	276.353	-2.2927	0.128052	-17.9044	1.09e-71	1.26e-70
LOC117638035	320.715	1.8925	0.105776	17.8916	1.37e-71	1.59e-70
LOC117623367	683.407	1.23958	0.0693165	17.8829	1.6e-71	1.86e-70
LOC117619839	547.408	-1.44107	0.0806089	-17.8773	1.77e-71	2.05e-70
LOC117630665	854.325	-1.14443	0.0640233	-17.8752	1.84e-71	2.13e-70
LOC117624306	423.085	1.7036	0.0953806	17.861	2.37e-71	2.74e-70
LOC117623855	230.21	2.4358	0.136411	17.8563	2.58e-71	2.99e-70
LOC117625746	458.006	-1.63686	0.0917653	-17.8375	3.62e-71	4.18e-70
LOC117615823	540.13	1.50112	0.0842295	17.8218	4.79e-71	5.52e-70
LOC117631050	553.497	-1.46344	0.0821728	-17.8093	5.99e-71	6.9e-70
LOC117613871	604.167	-1.46442	0.0822604	-17.8022	6.79e-71	7.82e-70
LOC117636145	421.064	1.63122	0.0916928	17.7901	8.44e-71	9.7e-70
LOC117638525	203.222	-3.07661	0.172995	-17.7844	9.33e-71	1.07e-69
LOC117612773	354.198	-1.8667	0.105168	-17.7496	1.73e-70	1.99e-69
LOC117629652	224.315	-2.57675	0.145221	-17.7437	1.93e-70	2.21e-69
LOC117623237	491.984	1.55742	0.087832	17.7318	2.38e-70	2.73e-69
LOC117621362	288.79	2.03038	0.11453	17.728	2.55e-70	2.92e-69
LOC117618520	158.461	3.35026	0.188982	17.7279	2.56e-70	2.93e-69
LOC117616437	1015.41	1.09557	0.0618038	17.7265	2.62e-70	2.99e-69
LOC117627783	859.348	1.13964	0.0643019	17.7233	2.77e-70	3.17e-69
LOC117629010	903.769	1.04334	0.058879	17.7201	2.93e-70	3.35e-69
LOC117622037	481.751	1.49867	0.0845971	17.7153	3.19e-70	3.65e-69
LOC117631452	278.3	2.19922	0.124176	17.7105	3.48e-70	3.97e-69
LOC117620320	465.716	-1.62999	0.0920457	-17.7085	3.6e-70	4.11e-69
LOC117621222	171.635	-4.08517	0.230753	-17.7037	3.93e-70	4.48e-69
LOC117619322	1192.46	1.00909	0.0570051	17.7018	4.06e-70	4.63e-69
LOC117631139	474.896	1.49042	0.0842073	17.6994	4.24e-70	4.83e-69
LOC117627703	363.844	-1.87874	0.106225	-17.6864	5.34e-70	6.08e-69
LOC117629887	329.317	-2.09918	0.118758	-17.6761	6.41e-70	7.28e-69
LOC117619338	218.055	2.43755	0.137946	17.6702	7.11e-70	8.08e-69
LOC117637186	577.391	-1.47774	0.0836434	-17.6671	7.51e-70	8.53e-69
LOC117619339	1153.64	1.07	0.0606049	17.6554	9.25e-70	1.05e-68
LOC117613307	219.687	2.439	0.138176	17.6514	9.93e-70	1.13e-68
LOC117620016	677.596	-1.35755	0.0769596	-17.6397	1.22e-69	1.38e-68
LOC117619601	812.109	-1.13331	0.0642545	-17.6378	1.26e-69	1.43e-68
LOC117627006	284.255	2.02051	0.114702	17.6154	1.88e-69	2.13e-68
LOC117627363	425.34	-1.67853	0.09537	-17.6001	2.46e-69	2.78e-68
LOC117619156	1018.98	-1.04737	0.0595702	-17.5821	3.38e-69	3.82e-68
LOC117620696	489.611	1.47547	0.0839395	17.5778	3.65e-69	4.11e-68
LOC117627969	184.969	2.78539	0.158524	17.5708	4.13e-69	4.65e-68
LOC117624844	550.879	-1.56195	0.088899	-17.5699	4.19e-69	4.72e-68
LOC117625729	163.748	-4.27831	0.243739	-17.5529	5.66e-69	6.37e-68
LOC117620395	229.993	-2.54301	0.144892	-17.5511	5.83e-69	6.56e-68
LOC117623003	553.825	1.43264	0.0816535	17.5454	6.45e-69	7.26e-68
LOC117623449	392.666	1.64618	0.0938693	17.537	7.48e-69	8.41e-68
LOC117637234	382.683	1.70202	0.0970578	17.5361	7.59e-69	8.53e-68
LOC117634750	544.049	1.49485	0.0852572	17.5334	7.97e-69	8.95e-68
LOC117626250	967.397	-1.0289	0.0586832	-17.5331	8.01e-69	8.99e-68
LOC117631187	749.73	1.19075	0.0679243	17.5305	8.38e-69	9.4e-68
LOC117627388	505.194	-8.48855	0.485126	-17.4976	1.49e-68	1.67e-67
LOC117637239	966.02	-1.02728	0.0587137	-17.4965	1.52e-68	1.7e-67
LOC117614396	480.162	1.50305	0.0859997	17.4773	2.13e-68	2.38e-67
LOC117634639	353.074	-1.99686	0.114256	-17.477	2.14e-68	2.39e-67
LOC117617135	260.864	-2.529	0.14476	-17.4703	2.41e-68	2.69e-67
LOC117629651	853.534	-1.17573	0.0673793	-17.4494	3.48e-68	3.87e-67
LOC117623201	313.101	1.90916	0.109415	17.4489	3.51e-68	3.91e-67
LOC117613247	526.862	1.40585	0.0806171	17.4386	4.2e-68	4.67e-67
LOC117623130	207.259	2.6077	0.149603	17.4308	4.82e-68	5.35e-67
LOC117619616	505.563	-1.5606	0.0896029	-17.4169	6.14e-68	6.81e-67
LOC117635173	355.666	1.87218	0.107562	17.4056	7.48e-68	8.27e-67
LOC117635961	413.781	1.64311	0.0944252	17.4012	8.08e-68	8.94e-67
LOC117635900	337.746	-2.04746	0.117715	-17.3933	9.27e-68	1.02e-66
LOC117630848	576.187	-1.47651	0.0849317	-17.3847	1.08e-67	1.19e-66
LOC117618934	372.841	1.77401	0.102126	17.3709	1.37e-67	1.51e-66
LOC117622228	280.464	2.10437	0.121161	17.3684	1.43e-67	1.58e-66
LOC117629559	174.542	-3.3366	0.192137	-17.3657	1.5e-67	1.65e-66
LOC117623319	357.456	-1.80075	0.103733	-17.3595	1.67e-67	1.84e-66
LOC117615443	160.468	-4.23106	0.243926	-17.3456	2.13e-67	2.34e-66
LOC117632768	260.631	2.55752	0.147475	17.342	2.27e-67	2.49e-66
LOC117632104	651.052	-1.36831	0.0789173	-17.3385	2.41e-67	2.64e-66
LOC117635723	960.291	-1.03165	0.0596107	-17.3065	4.2e-67	4.6e-66
LOC117618700	244.115	-2.48378	0.143668	-17.2883	5.76e-67	6.3e-66
LOC117633767	747.952	-1.16602	0.0674535	-17.2863	5.97e-67	6.52e-66
LOC117623274	484.276	-1.51863	0.087861	-17.2845	6.15e-67	6.72e-66
LOC117612170	794.676	2.12077	0.12272	17.2814	6.5e-67	7.09e-66
LOC117615203	873.24	1.10242	0.0638013	17.2789	6.78e-67	7.4e-66
LOC117637441	283.85	-2.30914	0.133696	-17.2715	7.71e-67	8.4e-66
LOC117636761	201.03	-2.78614	0.161337	-17.269	8.05e-67	8.77e-66
LOC117622315	995.833	-1.00898	0.0584738	-17.2553	1.02e-66	1.11e-65
LOC117612438	907.667	1.0542	0.0611485	17.2401	1.33e-66	1.44e-65
LOC117628338	512.047	-1.52639	0.0885441	-17.2387	1.36e-66	1.48e-65
LOC117627160	429.333	1.57773	0.0915709	17.2296	1.59e-66	1.73e-65
LOC117634720	992.06	1.1089	0.0644044	17.2177	1.96e-66	2.12e-65
LOC117612129	548.012	1.41606	0.0822875	17.2087	2.29e-66	2.48e-65
LOC117623353	195.728	2.6879	0.156211	17.2068	2.36e-66	2.56e-65
LOC117616744	1249.76	-1.91085	0.111147	-17.1921	3.04e-66	3.29e-65
LOC117623323	672.039	-1.24672	0.0725223	-17.1908	3.11e-66	3.36e-65
LOC117633161	958.759	1.06487	0.0620014	17.175	4.09e-66	4.42e-65
LOC117613914	411.701	1.67021	0.0973178	17.1625	5.07e-66	5.48e-65
LOC117635680	439.784	1.51551	0.0884021	17.1434	7.04e-66	7.6e-65
LOC117634915	908.678	1.03277	0.0602632	17.1376	7.78e-66	8.38e-65
LOC117617732	522.279	1.45174	0.0847202	17.1357	8.04e-66	8.66e-65
LOC117614701	951.141	1.08876	0.0635517	17.1318	8.59e-66	9.25e-65
LOC117624257	948.676	-1.07038	0.0624936	-17.1278	9.21e-66	9.91e-65
LOC117626552	328.041	1.82445	0.106527	17.1266	9.4e-66	1.01e-64
LOC117628454	960.935	1.02909	0.0600928	17.125	9.66e-66	1.04e-64
LOC117617737	1083.56	-1.03248	0.0602974	-17.1231	9.98e-66	1.07e-64
LOC117620946	499.617	9.20399	0.537601	17.1205	1.04e-65	1.12e-64
LOC117616522	280.608	-2.14842	0.125513	-17.1171	1.11e-65	1.19e-64
LOC117615332	398.525	-1.69597	0.0990821	-17.1168	1.11e-65	1.19e-64
LOC117613382	472.958	-1.63674	0.0956671	-17.1087	1.28e-65	1.37e-64
LOC117631011	430.494	-1.63399	0.0955583	-17.0994	1.5e-65	1.61e-64
LOC117620006	983.9	1.05111	0.0615091	17.0887	1.8e-65	1.93e-64
LOC117616529	145.434	3.37136	0.197387	17.08	2.09e-65	2.24e-64
LOC117620513	456.985	1.56058	0.0913833	17.0773	2.19e-65	2.34e-64
LOC117627687	416.226	1.698	0.0995589	17.0552	3.2e-65	3.41e-64
LOC117623106	766.524	1.11637	0.0654726	17.051	3.44e-65	3.67e-64
LOC117631324	267.62	-2.1922	0.128629	-17.0429	3.95e-65	4.21e-64
LOC117617611	551.02	1.5357	0.0901504	17.0348	4.53e-65	4.82e-64
LOC117618704	2949.9	-7.05396	0.414547	-17.0161	6.24e-65	6.64e-64
LOC117616243	248.316	2.33803	0.13741	17.015	6.36e-65	6.76e-64
LOC117632055	443.798	-1.53482	0.0902536	-17.0056	7.47e-65	7.93e-64
LOC117631038	656.848	-1.35531	0.0797171	-17.0015	8e-65	8.49e-64
LOC117625710	475.722	-1.47477	0.0867485	-17.0005	8.14e-65	8.64e-64
LOC117634850	466.21	1.55294	0.0913478	17.0003	8.17e-65	8.66e-64
LOC117615045	412.274	-1.74713	0.102839	-16.989	9.9e-65	1.05e-63
LOC117627855	508.111	-1.44931	0.0854089	-16.9691	1.39e-64	1.47e-63
LOC117636031	789.111	-1.1303	0.0668008	-16.9205	3.18e-64	3.35e-63
LOC117629947	763.595	1.14832	0.0678728	16.9187	3.28e-64	3.45e-63
LOC117612472	673.401	-1.25052	0.0739304	-16.9149	3.5e-64	3.68e-63
LOC117624420	865.866	1.05883	0.0626188	16.9092	3.85e-64	4.05e-63
LOC117617738	154.381	-3.5921	0.212584	-16.8973	4.71e-64	4.95e-63
LOC117633634	264.927	-2.23095	0.132044	-16.8955	4.86e-64	5.1e-63
LOC117620382	153.612	-3.95231	0.234299	-16.8686	7.66e-64	8.01e-63
LOC117632371	495.273	1.51682	0.0899461	16.8637	8.33e-64	8.71e-63
LOC117617855	845.76	-1.1312	0.0671175	-16.854	9.8e-64	1.02e-62
LOC117615390	1166.59	1.01571	0.0602882	16.8476	1.09e-63	1.14e-62
LOC117636551	391.671	-1.67524	0.099544	-16.8292	1.49e-63	1.55e-62
LOC117627069	533.296	-1.37742	0.0818722	-16.824	1.63e-63	1.7e-62
LOC117633629	458.985	1.47914	0.0879199	16.8237	1.64e-63	1.7e-62
LOC117622055	848.696	-1.08117	0.0642905	-16.8169	1.83e-63	1.91e-62
LOC117623090	755.171	1.17178	0.0696868	16.815	1.9e-63	1.97e-62
LOC117617655	167.984	2.77122	0.164905	16.805	2.24e-63	2.33e-62
LOC117629804	315.065	-1.95562	0.116377	-16.8041	2.28e-63	2.36e-62
LOC117627339	323.971	-2.12	0.126183	-16.801	2.4e-63	2.49e-62
LOC117636402	508.272	-1.42691	0.0849323	-16.8005	2.42e-63	2.51e-62
LOC117638562	151.338	-4.62964	0.275691	-16.7929	2.75e-63	2.85e-62
LOC117634057	390.653	1.58665	0.0945071	16.7887	2.95e-63	3.05e-62
LOC117615589	613.516	-1.30686	0.0778787	-16.7807	3.38e-63	3.49e-62
LOC117613961	639.749	1.24235	0.074041	16.7792	3.46e-63	3.58e-62
LOC117629244	228.218	2.24002	0.133524	16.7762	3.65e-63	3.77e-62
LOC117623972	315.025	-1.88598	0.112506	-16.7634	4.52e-63	4.67e-62
LOC117631001	683.676	1.2052	0.0719005	16.7621	4.62e-63	4.77e-62
LOC117628820	639.079	-1.248	0.0744661	-16.7593	4.85e-63	5e-62
LOC117624421	421.449	-1.56521	0.0934636	-16.7467	5.98e-63	6.17e-62
LOC117636485	138.394	3.35106	0.200151	16.7427	6.4e-63	6.6e-62
LOC117636644	461.809	1.57771	0.0942583	16.7382	6.91e-63	7.11e-62
LOC117636412	1080.33	-1.01774	0.0608328	-16.7302	7.9e-63	8.12e-62
LOC117619896	555.547	-1.40609	0.0840513	-16.7289	8.07e-63	8.28e-62
LOC117624967	299.27	-1.99497	0.119365	-16.7132	1.05e-62	1.08e-61
LOC117630064	492.766	1.44569	0.0865069	16.7118	1.08e-62	1.1e-61
LOC117632579	234.954	-2.3088	0.138204	-16.7057	1.19e-62	1.22e-61
LOC117630890	858.65	-1.09984	0.0658952	-16.6908	1.53e-62	1.57e-61
LOC117637344	330.105	1.81566	0.10887	16.6773	1.92e-62	1.96e-61
LOC117628584	430.934	1.56852	0.0941794	16.6546	2.8e-62	2.86e-61
LOC117632032	944.532	1.00745	0.0605242	16.6455	3.26e-62	3.33e-61
LOC117615751	236.419	-2.26021	0.135845	-16.6382	3.69e-62	3.76e-61
LOC117614710	157.172	-3.4222	0.205766	-16.6315	4.12e-62	4.2e-61
LOC117633801	1024.22	1.02643	0.0617325	16.627	4.44e-62	4.52e-61
LOC117627822	543.703	-1.39118	0.0836728	-16.6265	4.48e-62	4.56e-61
LOC117633960	199.363	-2.62513	0.157919	-16.6233	4.73e-62	4.81e-61
LOC117619067	397.133	1.6026	0.0964218	16.6207	4.93e-62	5.02e-61
LOC117621116	156.91	-4.98434	0.299907	-16.6196	5.03e-62	5.11e-61
LOC117614757	812.472	1.04968	0.0631799	16.6142	5.5e-62	5.59e-61
LOC117637386	407.677	-1.60194	0.0965479	-16.5922	7.94e-62	8.06e-61
LOC117631030	757.131	-1.11633	0.0672919	-16.5894	8.32e-62	8.44e-61
LOC117618689	191.955	-2.8418	0.171438	-16.5763	1.03e-61	1.05e-60
LOC117630762	193.572	2.45346	0.14805	16.5719	1.11e-61	1.13e-60
LOC117630846	254.721	2.03191	0.122639	16.5682	1.18e-61	1.2e-60
LOC117619842	543.081	-1.3876	0.0837585	-16.5667	1.21e-61	1.23e-60
LOC117616159	495.849	-1.45358	0.0877623	-16.5627	1.3e-61	1.31e-60
LOC117623827	734.502	-1.12993	0.0682618	-16.5529	1.52e-61	1.54e-60
LOC117633099	891.247	1.03417	0.0625016	16.5463	1.7e-61	1.72e-60
LOC117618524	314.881	1.77762	0.107488	16.5379	1.96e-61	1.97e-60
LOC117623129	163.004	2.74509	0.166035	16.5332	2.12e-61	2.13e-60
LOC117617134	725.193	-1.14279	0.0691301	-16.531	2.19e-61	2.21e-60
LOC117624527	394.472	1.54912	0.0937329	16.527	2.35e-61	2.36e-60
LOC117630089	508.265	-1.40394	0.0850367	-16.5098	3.12e-61	3.13e-60
LOC117627429	483.207	-1.43316	0.0868155	-16.5081	3.21e-61	3.22e-60
LOC117634119	509.529	2.72733	0.165224	16.5068	3.28e-61	3.29e-60
LOC117626733	272.672	1.96569	0.119128	16.5007	3.62e-61	3.64e-60
LOC117616579	279.728	-1.96844	0.119297	-16.5003	3.65e-61	3.66e-60
LOC117618667	816.429	-1.10589	0.0670237	-16.5	3.67e-61	3.68e-60
LOC117628611	433.499	-1.53031	0.0927503	-16.4992	3.72e-61	3.72e-60
LOC117634436	437.157	-1.52811	0.0926302	-16.4968	3.87e-61	3.87e-60
LOC117614235	157.803	-5.22907	0.317088	-16.4909	4.26e-61	4.26e-60
LOC117612519	309.924	1.78879	0.108623	16.4678	6.25e-61	6.24e-60
LOC117627020	175.022	-3.01049	0.182837	-16.4654	6.5e-61	6.49e-60
LOC117623958	149.479	-4.80303	0.291836	-16.458	7.35e-61	7.32e-60
LOC117633618	944.209	1.05051	0.0638597	16.4502	8.36e-61	8.32e-60
LOC117629905	267.437	-2.07787	0.12664	-16.4076	1.69e-60	1.68e-59
LOC117623333	443.686	-1.48147	0.0903098	-16.4043	1.78e-60	1.77e-59
LOC117626539	187.572	-2.82841	0.172464	-16.4	1.91e-60	1.9e-59
LOC117624881	280.666	1.98133	0.120918	16.3857	2.42e-60	2.4e-59
LOC117620251	337.423	-1.72604	0.105375	-16.38	2.66e-60	2.64e-59
LOC117627577	390.371	-1.65895	0.101336	-16.3708	3.09e-60	3.06e-59
LOC117619482	334.669	-1.83614	0.112231	-16.3604	3.66e-60	3.63e-59
LOC117626384	341.739	-1.79657	0.109837	-16.3567	3.9e-60	3.86e-59
LOC117623160	191.67	2.398	0.146676	16.3489	4.43e-60	4.38e-59
LOC117623133	444.6	1.46586	0.0897716	16.3288	6.16e-60	6.09e-59
LOC117616650	1456.39	-1.47507	0.0904408	-16.3098	8.41e-60	8.3e-59
LOC117627258	555.127	-1.33456	0.0818527	-16.3044	9.18e-60	9.06e-59
LOC117615868	856.277	-1.07682	0.066093	-16.2925	1.12e-59	1.1e-58
LOC117624576	499.858	-1.36755	0.0839545	-16.2892	1.18e-59	1.16e-58
LOC117631303	261.323	2.10505	0.129252	16.2864	1.23e-59	1.21e-58
LOC117636116	115.411	4.38841	0.269719	16.2703	1.6e-59	1.58e-58
LOC117627670	159.709	-3.05869	0.187994	-16.2702	1.61e-59	1.58e-58
LOC117626928	167.639	2.8891	0.177638	16.264	1.78e-59	1.75e-58
LOC117625774	166.327	2.67555	0.164531	16.2617	1.85e-59	1.81e-58
LOC117616421	310.142	1.90257	0.117022	16.2582	1.95e-59	1.92e-58
LOC117620293	272.775	2.11656	0.130314	16.2419	2.55e-59	2.5e-58
LOC117629734	998.858	-1.00789	0.0621227	-16.2242	3.4e-59	3.33e-58
LOC117626077	314.932	1.77331	0.109308	16.2231	3.46e-59	3.39e-58
LOC117621309	124.915	3.45128	0.212833	16.2159	3.89e-59	3.81e-58
LOC117627286	649.863	-1.23723	0.076311	-16.213	4.08e-59	4e-58
LOC117629620	602.589	-1.22302	0.0754696	-16.2055	4.61e-59	4.51e-58
LOC117615991	248.711	2.0151	0.12448	16.1881	6.11e-59	5.98e-58
LOC117634183	285.85	1.87876	0.116073	16.186	6.33e-59	6.19e-58
LOC117638829	767.068	1.06966	0.0661074	16.1806	6.91e-59	6.75e-58
LOC117623859	218.969	2.36388	0.146109	16.1789	7.11e-59	6.94e-58
LOC117616821	716.656	-1.1295	0.0698362	-16.1735	7.75e-59	7.57e-58
LOC117623345	798.901	-1.0898	0.0674296	-16.162	9.34e-59	9.11e-58
LOC117636824	2833.98	-1.28955	0.0798481	-16.15	1.14e-58	1.11e-57
LOC117614760	485.408	1.42349	0.0881768	16.1436	1.26e-58	1.23e-57
LOC117625752	399.828	1.72125	0.106645	16.1399	1.34e-58	1.3e-57
LOC117633086	334.018	-1.8	0.111679	-16.1175	1.92e-58	1.87e-57
LOC117629189	792.491	1.07408	0.0666724	16.1098	2.18e-58	2.11e-57
LOC117629181	867.24	1.15046	0.0714263	16.1069	2.28e-58	2.21e-57
LOC117626036	331.548	-4.44341	0.276078	-16.0948	2.77e-58	2.69e-57
LOC117618489	672.79	-1.21531	0.0755425	-16.0878	3.1e-58	3e-57
LOC117624656	321.567	1.68956	0.105108	16.0745	3.85e-58	3.72e-57
LOC117637212	651.285	1.13651	0.0707069	16.0735	3.91e-58	3.78e-57
LOC117627860	833.872	1.11502	0.0694434	16.0565	5.15e-58	4.97e-57
LOC117634298	402.669	-1.60053	0.0996929	-16.0546	5.3e-58	5.12e-57
LOC117614471	850.12	1.03074	0.0642136	16.0518	5.55e-58	5.36e-57
LOC117627637	540.974	1.28248	0.0799627	16.0384	6.89e-58	6.63e-57
LOC117619290	719.144	1.07163	0.0668572	16.0286	8.07e-58	7.77e-57
LOC117621532	562.112	1.25754	0.0784562	16.0285	8.08e-58	7.78e-57
LOC117626742	473.938	1.38588	0.0864722	16.0269	8.29e-58	7.98e-57
LOC117636090	380.12	1.57965	0.0986433	16.0137	1.03e-57	9.86e-57
LOC117636471	187.009	-2.68244	0.167713	-15.9943	1.4e-57	1.34e-56
LOC117631828	677.308	1.15544	0.0722423	15.994	1.41e-57	1.35e-56
LOC117631363	658.312	-1.17186	0.0732854	-15.9904	1.49e-57	1.43e-56
LOC117634533	765.749	1.05642	0.0661107	15.9795	1.78e-57	1.7e-56
LOC117618817	451.213	1.36108	0.0851945	15.9762	1.87e-57	1.79e-56
LOC117629969	156.814	2.66262	0.16681	15.962	2.35e-57	2.25e-56
LOC117631808	721.198	-1.15	0.0720559	-15.9599	2.43e-57	2.33e-56
LOC117629802	292.789	1.87278	0.117352	15.9586	2.48e-57	2.38e-56
LOC117614609	362.174	1.64078	0.102932	15.9404	3.32e-57	3.17e-56
LOC117625677	956.964	-1.04346	0.0654809	-15.9353	3.6e-57	3.44e-56
LOC117632362	346.998	1.72858	0.108563	15.9224	4.43e-57	4.22e-56
LOC117612294	449.968	1.40777	0.0884558	15.915	4.99e-57	4.75e-56
LOC117615958	353.585	-1.62321	0.102017	-15.9112	5.3e-57	5.05e-56
LOC117619945	231.445	2.01068	0.126393	15.9081	5.56e-57	5.29e-56
LOC117632487	774.762	-1.04187	0.0656523	-15.8696	1.03e-56	9.78e-56
LOC117636740	136.064	-3.51026	0.221409	-15.8542	1.31e-56	1.25e-55
LOC117625108	281.674	1.82552	0.115165	15.8513	1.38e-56	1.31e-55
LOC117635677	118.668	5.31486	0.335472	15.8429	1.57e-56	1.49e-55
LOC117612221	543.295	1.29568	0.0818043	15.8388	1.68e-56	1.59e-55
LOC117621029	247.21	-7.19773	0.454465	-15.8378	1.71e-56	1.62e-55
LOC117621301	197.4	-2.61176	0.164918	-15.8367	1.74e-56	1.65e-55
LOC117637762	171.992	2.52951	0.15976	15.8332	1.84e-56	1.74e-55
LOC117628463	328.689	1.64559	0.10401	15.8215	2.21e-56	2.09e-55
LOC117637321	379.349	1.49038	0.0942001	15.8214	2.21e-56	2.09e-55
LOC117637701	361.015	1.67227	0.105709	15.8195	2.28e-56	2.16e-55
LOC117622554	797.852	1.05501	0.0666955	15.8183	2.33e-56	2.2e-55
LOC117637171	882.205	1.01648	0.0642723	15.8151	2.45e-56	2.31e-55
LOC117615096	673.78	-1.20688	0.0763357	-15.8101	2.65e-56	2.5e-55
LOC117631071	875.694	-1.00408	0.0635168	-15.8081	2.74e-56	2.58e-55
LOC117626094	115.743	5.15712	0.32627	15.8063	2.81e-56	2.65e-55
LOC117631677	489.6	1.33055	0.0841864	15.8048	2.88e-56	2.72e-55
LOC117632196	669	-1.13778	0.0720047	-15.8015	3.04e-56	2.86e-55
LOC117612912	121.821	3.38858	0.214469	15.7999	3.12e-56	2.93e-55
LOC117617771	561.14	1.27653	0.0808447	15.7899	3.65e-56	3.43e-55
LOC117638416	127.737	3.21418	0.203668	15.7815	4.17e-56	3.92e-55
LOC117613954	208.46	-2.26609	0.143706	-15.7689	5.09e-56	4.78e-55
LOC117633566	162.45	2.71733	0.172468	15.7556	6.29e-56	5.9e-55
LOC117632815	478.005	1.30578	0.0828936	15.7525	6.6e-56	6.19e-55
LOC117621483	300.012	1.92543	0.122239	15.7514	6.72e-56	6.29e-55
LOC117629854	182.118	2.37438	0.150923	15.7324	9.08e-56	8.49e-55
LOC117618893	494.832	1.27541	0.0810884	15.7286	9.63e-56	9.01e-55
LOC117638414	347.278	1.5899	0.101156	15.7173	1.15e-55	1.08e-54
LOC117620446	450.02	-1.38417	0.0880673	-15.7172	1.15e-55	1.08e-54
LOC117613859	717.927	1.10609	0.0703906	15.7136	1.22e-55	1.14e-54
LOC117619711	346.559	1.57552	0.100312	15.7062	1.37e-55	1.28e-54
LOC117616796	145.138	2.7764	0.176962	15.6892	1.79e-55	1.67e-54
LOC117617458	184.4	-6.27467	0.399943	-15.6889	1.8e-55	1.68e-54
LOC117628615	124.201	3.30794	0.211118	15.6687	2.48e-55	2.3e-54
LOC117635784	346.913	1.64326	0.104899	15.6652	2.62e-55	2.43e-54
LOC117629902	507.338	1.3178	0.0842153	15.648	3.43e-55	3.18e-54
LOC117620589	818.176	-1.05655	0.0675208	-15.6478	3.44e-55	3.19e-54
LOC117636692	564.112	-1.27485	0.081489	-15.6445	3.62e-55	3.36e-54
LOC117636831	587.409	-1.23967	0.0792841	-15.6358	4.15e-55	3.85e-54
LOC117638772	227.195	2.02747	0.129766	15.624	5e-55	4.63e-54
LOC117635594	280.306	1.81835	0.116423	15.6185	5.45e-55	5.04e-54
LOC117632024	140.864	-3.45904	0.221794	-15.5957	7.78e-55	7.2e-54
LOC117619553	387.669	1.54518	0.0990785	15.5955	7.81e-55	7.22e-54
LOC117637944	561.205	-1.26159	0.0809453	-15.5857	9.11e-55	8.42e-54
LOC117631796	179	-2.56018	0.164313	-15.5811	9.79e-55	9.03e-54
LOC117636119	276.558	1.77417	0.113882	15.579	1.01e-54	9.33e-54
LOC117624106	662.89	1.11981	0.0718806	15.5788	1.02e-54	9.36e-54
LOC117615585	417.281	-1.52621	0.0979942	-15.5745	1.08e-54	1e-53
LOC117631375	536.129	-1.2836	0.0824469	-15.5688	1.19e-54	1.09e-53
LOC117637027	333.739	1.6012	0.102854	15.5677	1.21e-54	1.11e-53
LOC117623352	576.591	-1.32883	0.0853878	-15.5623	1.31e-54	1.21e-53
LOC117638875	519.832	-1.26393	0.0812306	-15.5598	1.37e-54	1.26e-53
LOC117615498	589.079	1.16047	0.0745872	15.5585	1.39e-54	1.28e-53
LOC117624876	128.554	-4.37624	0.281431	-15.55	1.59e-54	1.46e-53
LOC117632705	130.385	-3.78578	0.243505	-15.547	1.67e-54	1.53e-53
LOC117620846	448.482	1.36893	0.0880968	15.5389	1.89e-54	1.74e-53
LOC117635897	522.791	-1.29399	0.0832856	-15.5368	1.96e-54	1.8e-53
LOC117621257	137.135	-3.47064	0.22342	-15.5342	2.04e-54	1.87e-53
LOC117614903	215.268	-2.31438	0.149029	-15.5297	2.18e-54	2e-53
LOC117612926	296.829	-1.86971	0.120416	-15.5272	2.27e-54	2.08e-53
LOC117621557	661.607	-1.17272	0.0755283	-15.5269	2.28e-54	2.09e-53
LOC117620539	388.912	-1.52353	0.098128	-15.5259	2.32e-54	2.12e-53
LOC117627230	173.019	-2.61407	0.168428	-15.5204	2.53e-54	2.31e-53
LOC117617779	155.763	6.62777	0.427081	15.5187	2.59e-54	2.37e-53
LOC117617039	414.568	-1.49973	0.0966431	-15.5182	2.61e-54	2.39e-53
LOC117637660	929.139	-1.01538	0.0654985	-15.5024	3.34e-54	3.05e-53
LOC117615243	610.371	-2.88586	0.186165	-15.5016	3.38e-54	3.09e-53
LOC117625498	786.432	1.00917	0.065146	15.4909	3.99e-54	3.64e-53
LOC117618510	578.018	1.1653	0.0752543	15.4849	4.39e-54	4e-53
LOC117631350	830.902	1.07419	0.0695076	15.4544	7.05e-54	6.41e-53
LOC117623754	247.85	1.93351	0.125178	15.4461	8.02e-54	7.29e-53
LOC117627908	629.209	1.11388	0.072178	15.4324	9.91e-54	9e-53
LOC117631277	353.171	1.50285	0.0975125	15.4119	1.36e-53	1.23e-52
LOC117633525	299.094	1.81433	0.117759	15.4071	1.47e-53	1.33e-52
LOC117630726	225.052	-2.16662	0.140639	-15.4055	1.5e-53	1.36e-52
LOC117629613	724.556	-1.04388	0.0678005	-15.3963	1.73e-53	1.57e-52
LOC117627387	162.93	-2.74671	0.178435	-15.3934	1.81e-53	1.64e-52
LOC117617392	487.812	-1.3823	0.0897991	-15.3932	1.82e-53	1.64e-52
LOC117629509	575.415	-1.1917	0.0776139	-15.3543	3.32e-53	3e-52
LOC117634500	511.071	1.25743	0.0819334	15.347	3.71e-53	3.35e-52
LOC117631271	524.327	1.22691	0.0800188	15.3328	4.61e-53	4.16e-52
LOC117614939	582.117	1.21821	0.0794546	15.3321	4.67e-53	4.2e-52
LOC117612199	167.284	2.46627	0.160909	15.3271	5.04e-53	4.53e-52
LOC117631592	542.025	-1.21985	0.0796485	-15.3154	6.04e-53	5.43e-52
LOC117633480	134.526	-3.52841	0.230397	-15.3145	6.12e-53	5.5e-52
LOC117634430	119.216	3.36952	0.220113	15.3082	6.74e-53	6.06e-52
LOC117633136	310.105	-1.7254	0.112749	-15.303	7.3e-53	6.55e-52
LOC117626899	257.658	2.05858	0.13454	15.3009	7.55e-53	6.77e-52
LOC117613549	542.323	-9.50062	0.621041	-15.2979	7.9e-53	7.08e-52
LOC117626131	513.812	1.38067	0.0903118	15.2878	9.22e-53	8.27e-52
LOC117624024	170.966	2.41054	0.157744	15.2814	1.02e-52	9.12e-52
LOC117614883	157.422	2.5986	0.17028	15.2607	1.4e-52	1.25e-51
LOC117616505	397.486	1.49142	0.097734	15.26	1.41e-52	1.26e-51
LOC117638520	123.208	-4.08603	0.267844	-15.2553	1.52e-52	1.36e-51
LOC117615941	391.128	1.55491	0.102	15.2441	1.8e-52	1.61e-51
LOC117614350	205.562	2.26377	0.148523	15.2419	1.86e-52	1.66e-51
LOC117614507	209.785	2.28479	0.149958	15.2362	2.04e-52	1.81e-51
LOC117622293	279.17	-1.97645	0.129793	-15.2277	2.32e-52	2.06e-51
LOC117636497	739.332	1.01134	0.066433	15.2235	2.47e-52	2.2e-51
LOC117613849	346.588	1.58712	0.104393	15.2033	3.36e-52	2.99e-51
LOC117627424	139.251	-3.13214	0.206172	-15.1919	4e-52	3.56e-51
LOC117630816	682.818	1.03904	0.0684131	15.1877	4.26e-52	3.78e-51
LOC117631224	239.008	-2.04638	0.134742	-15.1874	4.29e-52	3.8e-51
LOC117620651	394.339	-1.51074	0.0994933	-15.1843	4.49e-52	3.98e-51
LOC117634719	289.029	1.72089	0.113368	15.1796	4.83e-52	4.28e-51
LOC117622437	198.231	-2.2903	0.150888	-15.1788	4.89e-52	4.33e-51
LOC117637587	666.68	-1.15586	0.0761592	-15.1769	5.03e-52	4.46e-51
LOC117614238	206.786	-2.29057	0.150987	-15.1706	5.54e-52	4.9e-51
LOC117620631	656.943	-1.1011	0.0726296	-15.1605	6.46e-52	5.71e-51
LOC117634384	126.672	2.90449	0.191591	15.1598	6.52e-52	5.77e-51
LOC117638025	411.779	-1.47751	0.0974712	-15.1585	6.66e-52	5.89e-51
LOC117636425	233.636	1.94158	0.128097	15.1571	6.8e-52	6e-51
LOC117624964	487.035	-1.27218	0.0839449	-15.1549	7.03e-52	6.2e-51
LOC117634133	125.875	-4.0668	0.268426	-15.1506	7.51e-52	6.62e-51
LOC117630643	305.065	1.78778	0.118013	15.149	7.69e-52	6.78e-51
LOC117628732	506.552	-1.35451	0.0894216	-15.1475	7.87e-52	6.94e-51
LOC117619760	362.113	1.50175	0.0991758	15.1423	8.51e-52	7.5e-51
LOC117630690	487.499	1.26478	0.0835611	15.136	9.37e-52	8.25e-51
LOC117626813	378.38	-1.45871	0.096409	-15.1305	1.02e-51	8.96e-51
LOC117636047	575.509	-1.25999	0.0833816	-15.1111	1.37e-51	1.2e-50
LOC117628101	330.922	1.53966	0.101947	15.1025	1.56e-51	1.37e-50
LOC117629190	279.076	-1.82416	0.12087	-15.0919	1.83e-51	1.6e-50
LOC117632338	783.521	-1.05099	0.0696624	-15.0869	1.97e-51	1.73e-50
LOC117632528	580.83	-1.35174	0.0896014	-15.0861	2e-51	1.75e-50
LOC117631355	575.617	1.13878	0.0754856	15.086	2e-51	1.75e-50
LOC117630415	101.839	4.82387	0.319794	15.0843	2.05e-51	1.8e-50
LOC117626764	260.659	1.78683	0.118519	15.0763	2.32e-51	2.03e-50
LOC117619136	472.82	1.36909	0.0908265	15.0737	2.41e-51	2.11e-50
LOC117621451	102.059	4.69933	0.311893	15.0671	2.66e-51	2.33e-50
LOC117618979	838.117	-1.09187	0.0725842	-15.0428	3.85e-51	3.35e-50
LOC117616496	554.983	-1.25091	0.0831828	-15.0381	4.13e-51	3.6e-50
LOC117634615	604.075	-1.19481	0.079461	-15.0364	4.24e-51	3.69e-50
LOC117622910	428.126	-1.47118	0.0979366	-15.0218	5.29e-51	4.59e-50
LOC117621605	258.657	-1.9733	0.131383	-15.0194	5.48e-51	4.76e-50
LOC117626615	693.498	1.10636	0.0736806	15.0156	5.8e-51	5.03e-50
LOC117634282	696.88	-1.05461	0.0702465	-15.013	6.04e-51	5.24e-50
LOC117621437	828.05	-1.04329	0.0695558	-14.9993	7.42e-51	6.43e-50
LOC117620861	367.924	-1.49134	0.0994421	-14.997	7.68e-51	6.65e-50
LOC117612280	375.557	-1.71559	0.11444	-14.9912	8.38e-51	7.24e-50
LOC117633819	568.337	-1.15921	0.0773472	-14.9871	8.91e-51	7.7e-50
LOC117612677	485.348	-9.36032	0.624617	-14.9857	9.1e-51	7.86e-50
LOC117631919	438.692	1.3482	0.0899818	14.983	9.48e-51	8.18e-50
LOC117620619	419.106	1.39725	0.0932685	14.9809	9.79e-51	8.44e-50
LOC117627741	728.056	-1.02639	0.0686012	-14.9616	1.31e-50	1.13e-49
LOC117625725	228.502	1.94737	0.130164	14.9609	1.32e-50	1.14e-49
LOC117617559	582.323	1.1404	0.0762295	14.96	1.34e-50	1.15e-49
LOC117629518	357.631	-1.56334	0.104528	-14.9563	1.42e-50	1.22e-49
LOC117631642	718.288	1.00064	0.0669583	14.9442	1.7e-50	1.46e-49
LOC117624607	834.689	1.02947	0.0688963	14.9423	1.75e-50	1.5e-49
LOC117612116	667.104	1.03704	0.069443	14.9337	1.99e-50	1.71e-49
LOC117628073	314.101	-1.66157	0.111299	-14.9289	2.14e-50	1.84e-49
LOC117616120	156.869	2.41329	0.161667	14.9275	2.18e-50	1.87e-49
LOC117638759	651.324	-1.09554	0.0733904	-14.9275	2.18e-50	1.87e-49
LOC117635683	726.409	-1.12211	0.0751728	-14.9271	2.2e-50	1.88e-49
LOC117626260	223.65	2.02424	0.135615	14.9264	2.22e-50	1.9e-49
LOC117629099	478.227	1.30804	0.0876506	14.9233	2.32e-50	1.99e-49
LOC117628831	471.933	-1.37202	0.0920174	-14.9105	2.82e-50	2.41e-49
LOC117635870	289.844	-1.74972	0.117363	-14.9085	2.9e-50	2.48e-49
LOC117616151	258.098	-1.80523	0.1211	-14.907	2.97e-50	2.54e-49
LOC117633460	423.647	-1.35781	0.091107	-14.9034	3.13e-50	2.67e-49
LOC117637719	646.132	1.13726	0.0763161	14.902	3.2e-50	2.73e-49
LOC117616743	218.899	2.02675	0.136036	14.8986	3.36e-50	2.87e-49
LOC117613983	471.969	1.24938	0.0839014	14.891	3.77e-50	3.22e-49
LOC117631579	579.721	1.20001	0.0805906	14.8902	3.82e-50	3.25e-49
LOC117615107	292.962	1.70638	0.114653	14.8831	4.25e-50	3.62e-49
LOC117616465	319.009	-1.78114	0.119768	-14.8716	5.04e-50	4.29e-49
LOC117619089	543.969	1.18822	0.079938	14.8642	5.63e-50	4.79e-49
LOC117619546	291.941	1.61781	0.108887	14.8576	6.21e-50	5.28e-49
LOC117634534	231.502	1.84515	0.124274	14.8474	7.23e-50	6.14e-49
LOC117636464	365.813	-1.49481	0.100699	-14.8443	7.57e-50	6.43e-49
LOC117636112	752.931	-1.02039	0.0687782	-14.836	8.58e-50	7.28e-49
LOC117624962	643.717	-1.15448	0.0778299	-14.8334	8.91e-50	7.56e-49
LOC117634157	318.761	1.52126	0.102833	14.7935	1.61e-49	1.37e-48
LOC117612532	604.389	-1.16205	0.0785522	-14.7934	1.62e-49	1.37e-48
LOC117623241	467.902	-1.32773	0.089786	-14.7877	1.76e-49	1.49e-48
LOC117618931	128.492	2.82566	0.191104	14.786	1.8e-49	1.52e-48
LOC117636731	625.456	-1.09462	0.0740403	-14.7841	1.85e-49	1.57e-48
LOC117618517	416.852	1.37812	0.093244	14.7797	1.98e-49	1.67e-48
LOC117628297	437.366	-1.39368	0.0943462	-14.772	2.22e-49	1.87e-48
LOC117612275	490	1.25625	0.0850751	14.7664	2.41e-49	2.03e-48
LOC117627201	514.178	1.18367	0.0801701	14.7645	2.48e-49	2.09e-48
LOC117638198	353.188	1.51455	0.102589	14.7633	2.53e-49	2.12e-48
LOC117624160	335.901	1.6408	0.111183	14.7576	2.75e-49	2.31e-48
LOC117615824	521.516	1.30977	0.0888122	14.7476	3.19e-49	2.68e-48
LOC117633646	115.82	-4.77746	0.32444	-14.7253	4.44e-49	3.72e-48
LOC117638271	182.11	2.24933	0.152763	14.7243	4.5e-49	3.77e-48
LOC117626254	663.823	-1.05804	0.0718985	-14.7158	5.11e-49	4.28e-48
LOC117617415	512.957	1.17258	0.0799038	14.6748	9.34e-49	7.8e-48
LOC117626609	428.987	-1.37228	0.0935198	-14.6737	9.51e-49	7.93e-48
LOC117626755	161.967	2.40996	0.164435	14.656	1.23e-48	1.03e-47
LOC117624269	134.874	2.70059	0.184304	14.6529	1.29e-48	1.08e-47
LOC117619724	497.733	-1.27071	0.0867365	-14.6503	1.34e-48	1.12e-47
LOC117617503	432.538	1.29093	0.0881244	14.649	1.37e-48	1.14e-47
LOC117618068	136.179	-5.75602	0.393136	-14.6413	1.53e-48	1.27e-47
LOC117621258	393.194	1.38586	0.0946939	14.6352	1.67e-48	1.39e-47
LOC117623288	382.47	-1.54363	0.105496	-14.6321	1.75e-48	1.46e-47
LOC117632678	120.102	-4.98072	0.340497	-14.6278	1.87e-48	1.55e-47
LOC117628671	305.051	-1.67122	0.114275	-14.6245	1.96e-48	1.63e-47
LOC117632566	499.443	1.18436	0.0810795	14.6074	2.52e-48	2.09e-47
LOC117624058	110.627	-4.25075	0.291165	-14.5991	2.84e-48	2.36e-47
LOC117628596	718.806	-1.01234	0.069393	-14.5885	3.33e-48	2.75e-47
LOC117636643	338.87	-1.57619	0.108085	-14.5828	3.61e-48	2.99e-47
LOC117629045	375.867	1.35838	0.0931806	14.578	3.88e-48	3.21e-47
LOC117637226	304.7	1.54552	0.106021	14.5775	3.91e-48	3.23e-47
LOC117622853	410.675	1.32738	0.0910594	14.577	3.93e-48	3.25e-47
LOC117627870	179.435	2.15545	0.147926	14.5711	4.29e-48	3.54e-47
LOC117635972	96.4227	3.84162	0.263694	14.5685	4.46e-48	3.68e-47
LOC117618960	158.176	2.55054	0.175098	14.5664	4.6e-48	3.79e-47
LOC117619032	118.38	-3.63838	0.249804	-14.565	4.69e-48	3.87e-47
LOC117631939	344.508	1.43479	0.0985419	14.5602	5.03e-48	4.15e-47
LOC117623509	179.435	2.51519	0.172845	14.5517	5.69e-48	4.69e-47
LOC117624562	676.236	1.09446	0.0752293	14.5483	5.99e-48	4.92e-47
LOC117622762	374.721	1.35746	0.0933447	14.5424	6.52e-48	5.36e-47
LOC117633563	404.136	1.30056	0.0895355	14.5256	8.34e-48	6.84e-47
LOC117632740	604.995	-1.23467	0.0850265	-14.521	8.92e-48	7.31e-47
LOC117628193	711.153	1.02745	0.0708632	14.499	1.23e-47	1.01e-46
LOC117634677	671.606	-1.11452	0.0768722	-14.4984	1.24e-47	1.01e-46
LOC117631386	303.655	1.657	0.114313	14.4954	1.3e-47	1.06e-46
LOC117637317	110.613	-3.72806	0.257335	-14.4872	1.46e-47	1.19e-46
LOC117624946	410.888	1.3599	0.0938919	14.4837	1.54e-47	1.25e-46
LOC117617931	403.917	1.42253	0.0982808	14.4742	1.76e-47	1.44e-46
LOC117626936	276.748	1.66405	0.115001	14.4698	1.88e-47	1.53e-46
LOC117620945	315.955	9.13116	0.631391	14.462	2.11e-47	1.71e-46
LOC117635105	309.437	1.56236	0.108038	14.4612	2.13e-47	1.73e-46
LOC117626922	93.9616	4.91217	0.339763	14.4576	2.24e-47	1.82e-46
LOC117614830	280.102	1.87135	0.129446	14.4566	2.28e-47	1.85e-46
LOC117636322	276.897	1.71086	0.118398	14.4501	2.5e-47	2.03e-46
LOC117630715	649.524	-1.07904	0.0747229	-14.4405	2.88e-47	2.34e-46
LOC117637453	131.279	2.64092	0.183014	14.4301	3.34e-47	2.72e-46
LOC117616810	309.204	-1.64223	0.113814	-14.4291	3.4e-47	2.76e-46
LOC117626212	223.039	-1.94226	0.134663	-14.4231	3.7e-47	3e-46
LOC117634753	279.279	-1.74067	0.120729	-14.418	3.99e-47	3.23e-46
LOC117622453	124.432	-3.14561	0.218182	-14.4173	4.03e-47	3.26e-46
LOC117616492	286.698	1.67513	0.116192	14.4169	4.05e-47	3.28e-46
LOC117622237	611.136	1.13157	0.0785499	14.4058	4.76e-47	3.85e-46
LOC117631188	336.907	1.46484	0.101705	14.4028	4.97e-47	4.02e-46
LOC117615654	407.599	1.41136	0.0980146	14.3995	5.21e-47	4.21e-46
LOC117633733	529.925	1.18142	0.0820799	14.3935	5.69e-47	4.59e-46
LOC117627271	459.245	-1.2937	0.0900244	-14.3705	7.92e-47	6.39e-46
LOC117614762	98.9448	3.51478	0.244626	14.368	8.22e-47	6.63e-46
LOC117613980	314.018	1.5282	0.106428	14.359	9.36e-47	7.54e-46
LOC117621109	146.677	-2.72375	0.18974	-14.3551	9.9e-47	7.97e-46
LOC117633217	347.07	-1.49432	0.104127	-14.3509	1.05e-46	8.46e-46
LOC117637106	475.073	-1.30087	0.090722	-14.339	1.25e-46	1e-45
LOC117615252	305.94	-1.62263	0.113242	-14.3289	1.44e-46	1.16e-45
LOC117623255	220.223	1.91178	0.133445	14.3263	1.5e-46	1.2e-45
LOC117626708	118.438	-5.25481	0.36683	-14.3249	1.53e-46	1.23e-45
LOC117617187	360.734	-1.50613	0.105172	-14.3207	1.62e-46	1.3e-45
LOC117627422	252.995	1.81549	0.126853	14.3117	1.85e-46	1.48e-45
LOC117616166	134.766	-2.88205	0.201404	-14.3098	1.9e-46	1.52e-45
LOC117633911	622.223	-1.07301	0.0749852	-14.3096	1.91e-46	1.53e-45
LOC117620760	107.318	-3.87361	0.271018	-14.2928	2.43e-46	1.94e-45
LOC117635140	169.473	-2.57044	0.179863	-14.2911	2.49e-46	1.99e-45
LOC117633554	107.744	-4.66526	0.326575	-14.2854	2.7e-46	2.15e-45
LOC117620697	151.215	-2.71268	0.189953	-14.2808	2.88e-46	2.3e-45
LOC117622488	155.129	2.3146	0.16208	14.2806	2.89e-46	2.31e-45
LOC117632644	532.148	-1.27393	0.0892256	-14.2777	3.02e-46	2.41e-45
LOC117638219	679.349	1.05208	0.0737493	14.2657	3.58e-46	2.86e-45
LOC117624995	148.086	2.42227	0.169968	14.2513	4.4e-46	3.5e-45
LOC117616365	114.915	-5.21531	0.366126	-14.2446	4.84e-46	3.85e-45
LOC117623966	651.647	-1.01522	0.0712836	-14.242	5.03e-46	4e-45
LOC117624060	659.535	1.00445	0.0705357	14.2403	5.15e-46	4.09e-45
LOC117632095	371.085	-1.42972	0.100465	-14.231	5.88e-46	4.68e-45
LOC117618732	197.435	-2.11726	0.149007	-14.2091	8.04e-46	6.39e-45
LOC117613550	278.864	-3.63161	0.255677	-14.2039	8.67e-46	6.88e-45
LOC117632930	346.888	-1.44985	0.102164	-14.1914	1.04e-45	8.2e-45
LOC117617114	597.301	-1.13052	0.0796802	-14.1882	1.08e-45	8.59e-45
LOC117620567	399.875	-1.37115	0.0966894	-14.181	1.2e-45	9.5e-45
LOC117614744	228.353	-2.00155	0.141183	-14.1769	1.27e-45	1.01e-44
LOC117636734	312.164	-1.73989	0.122727	-14.1769	1.27e-45	1.01e-44
LOC117627798	292.238	-1.64163	0.115851	-14.1702	1.4e-45	1.11e-44
LOC117637700	112.979	-3.59229	0.25357	-14.1669	1.47e-45	1.16e-44
LOC117626737	302.104	1.52643	0.107759	14.1652	1.5e-45	1.19e-44
LOC117636614	105.739	-4.64889	0.328646	-14.1456	1.99e-45	1.57e-44
LOC117631397	231.765	-1.88669	0.133396	-14.1436	2.05e-45	1.61e-44
LOC117616370	708.285	-1.03797	0.0734548	-14.1307	2.46e-45	1.93e-44
LOC117628053	434.098	-1.28947	0.0913254	-14.1195	2.88e-45	2.26e-44
LOC117615660	233.248	1.93678	0.137196	14.1169	2.99e-45	2.35e-44
LOC117622977	291.242	1.56504	0.110868	14.1162	3.02e-45	2.37e-44
LOC117624774	523.114	-1.13462	0.0804261	-14.1076	3.41e-45	2.68e-44
LOC117630410	228.774	-1.84724	0.131053	-14.0953	4.06e-45	3.18e-44
LOC117627640	275.706	8.95938	0.635631	14.0952	4.06e-45	3.19e-44
LOC117617384	2255.37	-1.08798	0.0772373	-14.0861	4.62e-45	3.62e-44
LOC117617292	250.912	1.69049	0.120026	14.0844	4.74e-45	3.71e-44
LOC117629367	107.804	2.93959	0.208805	14.0782	5.17e-45	4.05e-44
LOC117612204	108.774	-4.82407	0.342748	-14.0747	5.43e-45	4.25e-44
LOC117626430	146.465	7.15658	0.508685	14.0688	5.91e-45	4.62e-44
LOC117636011	178.301	2.05575	0.146301	14.0515	7.54e-45	5.89e-44
LOC117627917	306.647	1.56244	0.111216	14.0486	7.86e-45	6.13e-44
LOC117633254	471.106	1.20974	0.0861715	14.0388	9.02e-45	7.03e-44
LOC117634655	193.415	1.91979	0.136754	14.0382	9.09e-45	7.08e-44
LOC117616230	486.402	1.19384	0.0850688	14.0338	9.68e-45	7.54e-44
LOC117634254	428.418	1.31788	0.0939165	14.0325	9.87e-45	7.68e-44
LOC117632978	481.532	2.2418	0.159771	14.0313	1e-44	7.8e-44
LOC117625068	267.001	1.61642	0.115303	14.0189	1.19e-44	9.29e-44
LOC117618953	328.816	1.46657	0.104615	14.0188	1.2e-44	9.3e-44
LOC117635367	719.771	1.04154	0.0743068	14.0167	1.23e-44	9.57e-44
LOC117630925	512.454	-1.18402	0.0845646	-14.0013	1.53e-44	1.19e-43
[truncated: 4,279 more rows]

## Sheet: D17
DESeq2-Results: D17
GeneID	Base mean	log2(FC)	StdErr	Wald-Stats	P-value	P-adj
LOC117620802	736.572	-4.01266	0.105325	-38.0979	0	0
LOC117615387	2072	3.48231	0.0557855	62.4232	0	0
LOC117615386	3074.67	4.08172	0.0522476	78.1227	0	0
LOC117615385	7446.62	1.87447	0.0239154	78.3793	0	0
LOC117613868	1549.12	3.2674	0.0639769	51.0715	0	0
LOC117636509	4457.32	-2.02115	0.0335871	-60.1765	0	0
LOC117616721	5876.58	-2.10599	0.0271107	-77.681	0	0
LOC117616595	5300.62	2.52578	0.0313252	80.631	0	0
LOC117635490	33048.4	1.5037	0.0127496	117.941	0	0
LOC117636433	3041.25	2.06246	0.0409776	50.3315	0	0
LOC117625902	1746.15	3.78357	0.0643178	58.8262	0	0
LOC117614607	8241.45	2.12943	0.0236441	90.0621	0	0
LOC117631699	9701.63	-2.97401	0.0239161	-124.352	0	0
LOC117615551	2239.94	-2.16869	0.0435179	-49.8344	0	0
LOC117638046	1510.35	2.09849	0.053123	39.5026	0	0
LOC117612785	5282.71	-3.35881	0.0344281	-97.56	0	0
LOC117623841	10027.1	1.60752	0.0197268	81.4891	0	0
LOC117616179	8424.88	1.95935	0.0225236	86.9908	0	0
LOC117634365	2754.9	2.31007	0.0392389	58.8719	0	0
LOC117624376	3479.21	2.56774	0.0372974	68.8449	0	0
LOC117615906	2954.6	-4.86025	0.0648943	-74.8948	0	0
LOC117622699	7065.06	-1.34075	0.0227608	-58.9063	0	0
LOC117616440	2102.28	-3.79532	0.0594952	-63.792	0	0
LOC117634091	25002.3	-9.86669	0.11279	-87.4782	0	0
LOC117616198	2455.71	-1.67932	0.0401652	-41.8104	0	0
LOC117633463	4466.14	-1.45256	0.0332991	-43.6215	0	0
LOC117627643	3002.03	2.80564	0.0412829	67.9612	0	0
LOC117630730	1961.71	-1.82555	0.0443806	-41.1341	0	0
LOC117614005	4047.85	1.55625	0.033669	46.2219	0	0
LOC117636055	1606.98	1.98325	0.0501236	39.5673	0	0
LOC117621984	1179.73	-2.85953	0.0675621	-42.3245	0	0
LOC117616543	2144.54	2.31655	0.0441869	52.4262	0	0
LOC117635510	3602.02	9.25947	0.238537	38.8177	0	0
LOC117630924	5333.91	-4.75321	0.0474079	-100.262	0	0
LOC117631037	6952.82	-2.2114	0.0262099	-84.3729	0	0
LOC117615357	846.677	-3.5655	0.0881204	-40.4617	0	0
LOC117631873	1691.55	-2.90981	0.0557727	-52.1727	0	0
LOC117625204	966.211	5.48372	0.134394	40.8032	0	0
LOC117614267	13128.1	-11.0201	0.231141	-47.6768	0	0
LOC117616290	850.128	-3.09977	0.0806514	-38.4341	0	0
LOC117638793	4287.12	-5.24874	0.0601982	-87.191	0	0
LOC117615460	920.753	2.91638	0.076074	38.3361	0	0
LOC117632361	2336.11	-2.7338	0.0464982	-58.7936	0	0
LOC117629140	23284.4	-9.01467	0.0873638	-103.185	0	0
LOC117614678	1903.35	4.56803	0.0756763	60.3627	0	0
LOC117633454	1952.62	-6.63527	0.136995	-48.4344	0	0
LOC117633746	1739.29	-2.64117	0.0533705	-49.4875	0	0
LOC117614274	2819.57	-1.61213	0.0373449	-43.1686	0	0
LOC117616831	11477	-5.28077	0.0378209	-139.626	0	0
LOC117626105	2635.17	2.13264	0.0432373	49.3239	0	0
LOC117626117	1002.66	-3.14839	0.0779122	-40.4094	0	0
LOC117622509	3704.56	-4.08251	0.0475191	-85.9131	0	0
LOC117631689	2864.52	-1.38705	0.0365782	-37.9202	0	0
LOC117629735	740.281	4.0596	0.105783	38.3768	0	0
LOC117626985	1352.28	-3.21312	0.0655776	-48.9973	0	0
LOC117631743	10921.7	-4.99473	0.0353089	-141.458	0	0
LOC117632568	4064.36	-8.10438	0.153331	-52.8554	0	0
LOC117624394	5733.47	-2.67042	0.0299565	-89.1434	0	0
LOC117615413	3476	1.90706	0.0333724	57.1447	0	0
LOC117638201	1670.03	-4.88368	0.0871393	-56.0446	0	0
LOC117616275	1573.19	-3.41102	0.0624655	-54.6064	0	0
LOC117615829	10691.7	-2.75323	0.0237777	-115.79	0	0
LOC117622486	2677.7	1.80929	0.0395789	45.7134	0	0
LOC117634263	11483.2	-1.52814	0.0186766	-81.8209	0	0
LOC117622879	6340.65	2.28627	0.0262119	87.2228	0	0
LOC117614779	23230.9	1.20616	0.0137822	87.5161	0	0
LOC117614895	2533.95	2.15649	0.0425417	50.6913	0	0
LOC117637957	6099.38	1.35234	0.0242638	55.7348	0	0
LOC117621088	6623.57	2.12346	0.0253534	83.7543	0	0
LOC117615502	873.819	4.17456	0.100805	41.4124	0	0
LOC117615021	10319.2	2.55419	0.0213944	119.386	0	0
LOC117616744	976.892	-2.68123	0.0695587	-38.5463	0	0
LOC117616062	18474.4	-10.139	0.143999	-70.4102	0	0
LOC117628204	4808.82	-1.92476	0.031244	-61.6042	0	0
LOC117626310	5998.56	-1.69669	0.0273964	-61.9312	0	0
LOC117638794	3654.3	1.3994	0.036966	37.8564	0	0
LOC117616673	1638.88	-1.98808	0.0525782	-37.8118	0	0
LOC117616708	1750.16	1.81029	0.0471428	38.4002	0	0
LOC117615524	4733	-4.62606	0.0490228	-94.3655	0	0
LOC117625418	2439.95	2.18418	0.041594	52.5118	0	0
LOC117628978	2893.44	-1.66814	0.0375279	-44.4507	0	0
LOC117615847	3117.54	-1.32539	0.0342472	-38.7006	0	0
LOC117623951	1624.47	1.85687	0.0484264	38.3442	0	0
LOC117625828	1652.77	-2.51285	0.0522717	-48.0729	0	0
LOC117629117	3016.6	2.09777	0.0380726	55.0993	0	0
LOC117615403	3629.79	-3.98512	0.0477814	-83.4032	0	0
LOC117612601	1289.79	-2.53824	0.0621581	-40.8353	0	0
LOC117616650	2272.25	-2.70319	0.0463789	-58.2848	0	0
LOC117614478	2782.36	-3.93406	0.0899907	-43.7163	0	0
LOC117626616	2162.95	1.74462	0.0411776	42.3682	0	0
LOC117616779	1086.52	5.70924	0.136097	41.9497	0	0
LOC117638705	1649.9	-2.83723	0.0547944	-51.7796	0	0
LOC117615252	967.284	-4.28088	0.0975465	-43.8856	0	0
LOC117613624	1770.67	3.57054	0.0621715	57.4305	0	0
LOC117630060	2923.73	-2.16607	0.0418206	-51.7943	0	0
LOC117632240	2755.13	-2.20417	0.0403065	-54.6852	0	0
LOC117629760	2326.85	-1.82574	0.0412316	-44.28	0	0
LOC117630633	1576.72	-2.70819	0.0592727	-45.6903	0	0
LOC117613854	1827.52	4.84669	0.0834075	58.1086	0	0
LOC117613462	4246.48	-2.15716	0.0317412	-67.961	0	0
LOC117613898	15568.6	-2.73353	0.0184936	-147.809	0	0
LOC117624222	842.274	4.10709	0.10036	40.9236	0	0
LOC117616299	6071.51	8.13864	0.125784	64.7032	0	0
LOC117616427	1427.69	-2.73404	0.0609003	-44.8936	0	0
LOC117616428	4586.6	-1.9197	0.0332733	-57.6948	0	0
LOC117615192	2224.46	-3.87495	0.0595873	-65.0298	0	0
LOC117623303	1198.15	4.02447	0.0832467	48.3439	0	0
LOC117615130	8024.64	-5.90317	0.0535852	-110.164	0	0
LOC117637107	16999.2	-1.6859	0.0160976	-104.73	0	0
LOC117627710	4165.15	1.82475	0.0321515	56.7547	0	0
LOC117632811	3867.02	1.44489	0.0314264	45.977	0	0
LOC117615184	1396.98	-4.79788	0.0947109	-50.6581	0	0
LOC117633059	3018.05	2.4465	0.0410732	59.5644	0	0
LOC117623230	7900.52	1.09677	0.0224314	48.8944	0	0
LOC117616520	995.576	-3.2342	0.0767289	-42.151	0	0
LOC117616662	1685	-7.03462	0.166557	-42.2356	0	0
LOC117616123	4393.02	4.64435	0.0502058	92.5063	0	0
LOC117628426	9958.21	-2.90423	0.0248659	-116.795	0	0
LOC117616279	4979.1	-2.72131	0.0596952	-45.5867	0	0
LOC117632879	4905.72	5.32158	0.0572064	93.0242	0	0
LOC117616705	2595.07	-1.69144	0.0406183	-41.6424	0	0
LOC117635606	2299.34	-1.67333	0.0404632	-41.3543	0	0
LOC117613478	3029.18	1.46038	0.0372959	39.1566	0	0
LOC117613925	1846.96	-2.82547	0.053321	-52.9899	0	0
LOC117617580	1243.42	-4.32227	0.0864508	-49.9968	0	0
LOC117615832	4945.21	-2.93563	0.0343985	-85.3417	0	0
LOC117623752	1766.76	-2.0475	0.0519656	-39.401	0	0
LOC117612929	4703.26	-1.07491	0.0280224	-38.3591	0	0
LOC117628789	5813.65	-1.40585	0.0257295	-54.6395	0	0
LOC117614033	833.819	-5.23746	0.135766	-38.5773	0	0
LOC117614537	3589.44	2.19619	0.0339649	64.6606	0	0
LOC117615514	1886.2	-3.5498	0.0608949	-58.2939	0	0
LOC117630475	3673.01	-6.13635	0.0850937	-72.1128	0	0
LOC117636962	1763.89	2.02435	0.0474265	42.684	0	0
LOC117614288	3906.45	-1.97852	0.0322474	-61.3544	0	0
LOC117614787	1835.68	-2.13393	0.047972	-44.4828	0	0
LOC117625740	762.041	-4.93957	0.130517	-37.8462	0	0
LOC117636466	3692.82	6.95869	0.109313	63.6585	0	0
LOC117616106	2451.94	5.48569	0.0844949	64.9233	0	0
LOC117634954	5338.15	2.90555	0.0320887	90.5475	0	0
LOC117624818	3082.32	-1.33761	0.0353792	-37.8077	0	0
LOC117624825	4534.95	-1.42297	0.0298242	-47.7119	0	0
LOC117615789	73076.5	-1.19031	0.00771321	-154.321	0	0
LOC117628840	3796.56	2.28575	0.0337978	67.6302	0	0
LOC117612103	1590.63	2.14869	0.0516263	41.6201	0	0
LOC117626216	3177.91	1.3629	0.0332129	41.0353	0	0
LOC117630576	3879.81	2.56103	0.0350634	73.0399	0	0
LOC117635209	2548.6	-3.22889	0.0480744	-67.1644	0	0
LOC117613889	757.585	-3.6923	0.0978834	-37.7214	0	0
LOC117615389	4064.55	1.26722	0.0294991	42.958	0	0
LOC117616554	3891.32	2.76907	0.0355849	77.8161	0	0
LOC117623208	5065.9	-6.07943	0.0710978	-85.5079	0	0
LOC117624879	2066.97	5.22174	0.0861462	60.6149	0	0
LOC117615194	4373.16	3.15017	0.0382346	82.3907	0	0
LOC117631189	1789.38	-3.46419	0.0619492	-55.9199	0	0
LOC117613917	1055.77	3.77641	0.0835265	45.2121	0	0
LOC117615489	5712.07	-1.67979	0.0261293	-64.2874	0	0
LOC117633726	1999.03	-2.36681	0.0465011	-50.898	0	0
LOC117615391	18455.1	-7.38314	0.0567369	-130.129	0	0
LOC117633148	3976.78	-1.50128	0.0306925	-48.9134	0	0
LOC117636896	8098.2	1.08806	0.022838	47.6425	0	0
LOC117615540	1439.02	-3.04026	0.0615701	-49.3789	0	0
LOC117623292	3720.24	1.78386	0.0328664	54.2761	0	0
LOC117616694	9111.97	-2.39958	0.0232321	-103.287	0	0
LOC117616695	2167.09	-1.90668	0.042744	-44.6071	0	0
LOC117615124	926.846	4.31485	0.101369	42.5658	0	0
LOC117637050	1404.73	2.30604	0.0553798	41.6405	0	0
LOC117625082	767.574	3.49731	0.0907283	38.5471	0	0
LOC117615978	826.367	-3.39526	0.087592	-38.7622	0	0
LOC117614973	14233.9	-1.05218	0.0160026	-65.7501	0	0
LOC117620739	1928.28	-2.10497	0.047798	-44.0388	0	0
LOC117621844	5581.93	-3.26034	0.0340951	-95.6251	0	0
LOC117618478	2454.76	-2.63235	0.0440355	-59.7779	0	0
LOC117615254	22156	-4.81254	0.023946	-200.975	0	0
LOC117623610	1465.03	2.3498	0.0538777	43.6137	0	0
LOC117615451	1208.94	-5.2581	0.113634	-46.2725	0	0
LOC117623327	6755.27	1.27338	0.0237047	53.7182	0	0
LOC117624403	1211.56	2.87744	0.0645749	44.5597	0	0
LOC117615133	911.301	2.81144	0.073301	38.3547	0	0
LOC117616155	1422.74	-5.89633	0.126694	-46.5397	0	0
LOC117629652	984.563	-3.58981	0.0842943	-42.5866	0	0
LOC117631520	2895.05	-3.56228	0.0500239	-71.2116	0	0
LOC117614823	4096.06	-3.79953	0.0425629	-89.2685	0	0
LOC117633011	970.349	-2.96176	0.0742152	-39.9077	0	0
LOC117614144	3190.44	-3.68407	0.0470432	-78.3126	0	0
LOC117635723	4202.44	-4.12089	0.045772	-90.0308	0	0
LOC117621777	3657.91	3.16788	0.0394449	80.3115	0	0
LOC117615729	3550.31	-1.60707	0.0357975	-44.8934	0	0
LOC117635221	999.776	-3.6045	0.082366	-43.762	0	0
LOC117612188	13936.3	-2.63814	0.01881	-140.252	0	0
LOC117633995	4041.43	-3.95986	0.0452046	-87.5985	0	0
LOC117625617	791.283	4.12352	0.104281	39.5422	0	0
LOC117624587	3168.19	7.5899	0.145157	52.2875	0	0
LOC117615997	22228.5	4.72702	0.0237205	199.28	0	0
LOC117615713	4594.22	1.66765	0.0308419	54.071	0	0
LOC117616177	3340.4	-1.71624	0.0377284	-45.4892	0	0
LOC117636874	3012.86	-2.27003	0.0386707	-58.7016	0	0
LOC117637696	6293.56	-3.43538	0.0321438	-106.875	0	0
LOC117638514	3104.3	-2.37192	0.0412628	-57.4832	0	0
LOC117634930	5346.31	-1.63015	0.0274047	-59.4843	0	0
LOC117621190	5927.14	-2.69934	0.0300596	-89.7996	0	0
LOC117627651	1280.18	-3.11931	0.0652429	-47.8107	0	0
LOC117636943	3783.5	1.48914	0.0321835	46.2703	0	0
LOC117613941	10866.9	-10.3603	0.202531	-51.1543	0	0
LOC117622669	1934.79	-2.15427	0.0480877	-44.7987	0	0
LOC117616348	814.719	4.11995	0.102579	40.1638	0	0
LOC117638659	1634.24	-4.94048	0.0891439	-55.4214	0	0
LOC117613942	1501.99	7.09029	0.178824	39.6495	0	0
LOC117628896	986.949	3.10289	0.0750116	41.3655	0	0
LOC117615566	2115.93	-4.1753	0.0652717	-63.968	0	0
LOC117622730	4018.32	-1.50661	0.0316051	-47.6698	0	0
LOC117626961	3297.48	3.43718	0.0444368	77.3499	0	0
LOC117627858	3030.25	1.59163	0.035946	44.2784	0	0
LOC117615069	887.138	3.08584	0.0781211	39.5008	0	0
LOC117633974	5433.63	-1.2772	0.0262018	-48.7447	0	0
LOC117615560	1561.69	-4.82592	0.0886141	-54.4599	0	0
LOC117613382	3682.05	-5.25166	0.0653607	-80.3488	0	0
LOC117616504	2253.89	2.59909	0.0458373	56.7025	0	0
LOC117616443	2405.82	1.79691	0.0439176	40.9156	0	0
LOC117622871	2677.36	1.62275	0.0375286	43.2404	0	0
LOC117616350	3598.73	-1.45247	0.035089	-41.3938	0	0
LOC117620796	1294.07	-4.75277	0.0952449	-49.9006	0	0
LOC117621005	1964.42	-6.98655	0.151958	-45.9767	0	0
LOC117630361	3391.88	2.00056	0.0342453	58.4186	0	0
LOC117636193	1840.51	-2.40406	0.0509064	-47.2252	0	0
LOC117615951	1689.05	-3.70048	0.0649713	-56.9557	0	0
LOC117615036	3706.76	-3.18538	0.0405128	-78.6265	0	0
LOC117630132	11568.8	4.33071	0.0293581	147.513	0	0
LOC117638890	2046.4	-1.88753	0.0450988	-41.8531	0	0
LOC117615873	3636.43	-1.831	0.0329854	-55.5096	0	0
LOC117614706	1857.96	4.03624	0.0658844	61.2624	0	0
LOC117633790	1924.29	-1.89821	0.0445038	-42.6529	0	0
LOC117624700	3836.09	-2.42285	0.0361747	-66.9763	0	0
LOC117626601	5458.94	1.3786	0.0295586	46.6397	0	0
LOC117618508	3107.02	-2.51225	0.0413444	-60.7639	0	0
LOC117619878	1018.46	-3.51744	0.0813303	-43.2488	0	0
LOC117617504	2939.57	2.3445	0.0392734	59.697	0	0
LOC117618596	1199.89	2.31619	0.0606565	38.1854	0	0
LOC117619616	973.02	-2.91761	0.075093	-38.8533	0	0
LOC117619157	2553.55	5.90709	0.0946498	62.4099	0	0
LOC117617176	1899.78	-2.87481	0.0560156	-51.3216	0	0
LOC117617452	2252.72	-1.94345	0.041661	-46.6491	0	0
LOC117617451	1430.26	4.95862	0.0952661	52.0502	0	0
LOC117618580	3893.26	4.10345	0.0467561	87.7629	0	0
LOC117619030	2252.36	-7.72095	0.181786	-42.4726	0	0
LOC117617757	18745.4	8.32136	0.0764694	108.82	0	0
LOC117617108	2823.98	-1.71027	0.0380324	-44.9687	0	0
LOC117618877	2859.6	-1.43709	0.036396	-39.4847	0	0
LOC117617912	5776.1	-1.44725	0.0250964	-57.6675	0	0
LOC117617087	2667.73	1.8101	0.0391183	46.2723	0	0
LOC117617386	8304.49	-2.06062	0.0225175	-91.5121	0	0
LOC117617710	4208.17	-2.2616	0.0325123	-69.5614	0	0
LOC117619968	3770.92	1.95889	0.0359731	54.4544	0	0
LOC117620221	13057.4	-1.03151	0.0171648	-60.0947	0	0
LOC117617687	4102.81	1.36554	0.0303897	44.9342	0	0
LOC117619015	2053.77	-2.1157	0.0507645	-41.6768	0	0
LOC117619601	1726	-2.36384	0.051876	-45.5672	0	0
LOC117617269	1518.66	-2.1144	0.0517591	-40.8507	0	0
LOC117619535	2395.51	-3.98686	0.058422	-68.2423	0	0
LOC117619663	3865.04	4.03724	0.0467092	86.4336	0	0
LOC117619467	2292.05	-2.15254	0.0453281	-47.488	0	0
LOC117617876	6364.28	-4.13325	0.0372431	-110.98	0	0
LOC117617615	2730.6	-1.70894	0.0384856	-44.4047	0	0
LOC117620261	8301.97	-2.00643	0.023401	-85.7412	0	0
LOC117617598	5126.6	1.25924	0.0287509	43.7984	0	0
LOC117619907	2261.21	2.64018	0.0465485	56.7189	0	0
LOC117619913	4848.43	1.12231	0.027314	41.0894	0	0
LOC117619863	7807.49	-1.16862	0.0216528	-53.9711	0	0
LOC117617071	1081.59	3.99417	0.0855945	46.6639	0	0
LOC117620230	3012.12	-3.90835	0.0510075	-76.6232	0	0
LOC117618792	1373.52	-6.36311	0.148525	-42.8421	0	0
LOC117618495	2148.36	3.70923	0.056808	65.2941	0	0
LOC117618737	5103.74	2.8797	0.0328663	87.6188	0	0
LOC117618492	923.614	3.34423	0.0801958	41.7008	0	0
LOC117617100	11600.2	-7.72364	0.0800026	-96.5424	0	0
LOC117618533	2783.42	1.74066	0.0373124	46.6509	0	0
LOC117617472	1226	-2.66797	0.0647288	-41.2176	0	0
LOC117620089	1682.65	3.07572	0.0594851	51.7057	0	0
LOC117618793	2291.23	1.90459	0.0444565	42.8416	0	0
LOC117617822	2915.92	2.61908	0.0408075	64.1813	0	0
LOC117617628	3768.04	-1.19419	0.0304912	-39.1651	0	0
LOC117617639	3340.1	1.9557	0.0354324	55.1954	0	0
LOC117619685	1905.04	-2.29874	0.0519937	-44.2118	0	0
LOC117619252	4280.62	2.15187	0.0332412	64.7351	0	0
LOC117617674	1314.48	5.35999	0.112051	47.8354	0	0
LOC117617673	1687.71	5.95129	0.116949	50.8881	0	0
LOC117617963	30530.3	-2.42688	0.0130973	-185.297	0	0
LOC117617318	3673.42	1.29765	0.0325593	39.8549	0	0
LOC117618678	3914.22	-1.28072	0.0316486	-40.4667	0	0
LOC117617959	5657.76	-1.90908	0.0274992	-69.4232	0	0
LOC117617808	3768.71	1.36184	0.0339304	40.1363	0	0
LOC117617204	915.729	4.60749	0.1078	42.7411	0	0
LOC117617203	4621.6	-1.21422	0.0296034	-41.0163	0	0
LOC117618523	8037.29	-1.09443	0.0230896	-47.399	0	0
LOC117618531	2648.95	-2.01239	0.0411749	-48.8741	0	0
LOC117619746	16500.3	1.44066	0.0153878	93.6235	0	0
LOC117619718	1622.55	2.08589	0.0507456	41.1049	0	0
LOC117618056	3270.24	-1.80635	0.0375119	-48.1541	0	0
LOC117618632	1233.16	-2.87011	0.0639058	-44.9116	0	0
LOC117618493	1147.63	2.68652	0.0657734	40.8451	0	0
LOC117617938	2968.9	1.4673	0.0353771	41.4759	0	0
LOC117618790	1993.52	3.00053	0.0525457	57.1033	0	0
LOC117618689	902.562	-4.7676	0.114798	-41.5304	0	0
LOC117617951	4758.67	1.2513	0.0280393	44.6268	0	0
LOC117620396	1217.57	4.74739	0.0969107	48.9872	0	0
LOC117618789	1504.56	4.45307	0.0813358	54.7492	0	0
LOC117619887	1901.54	1.83187	0.0455625	40.2057	0	0
LOC117620124	1707.63	1.92252	0.0494343	38.8903	0	0
LOC117618488	4333.04	1.05624	0.0278194	37.9678	0	0
LOC117618576	3672.31	5.94922	0.0799846	74.3796	0	0
LOC117617609	2138.1	3.11508	0.0510718	60.9942	0	0
LOC117618927	945.783	2.96489	0.0755339	39.2524	0	0
LOC117618535	2677.46	-2.2208	0.0408513	-54.363	0	0
LOC117618568	2249.65	-3.5422	0.0555408	-63.7766	0	0
LOC117617115	11166.5	-1.79974	0.0194599	-92.4847	0	0
LOC117617051	6244.44	-9.50642	0.199196	-47.724	0	0
LOC117617323	3668.96	-1.84352	0.0331911	-55.5427	0	0
LOC117618929	1170.96	-3.68719	0.0775224	-47.5629	0	0
LOC117619975	738.035	4.41643	0.115736	38.1597	0	0
LOC117619567	2393.52	1.73073	0.0391534	44.2039	0	0
LOC117617847	3951.75	-8.19734	0.160499	-51.0743	0	0
LOC117617739	1435.93	-3.59762	0.0692088	-51.9821	0	0
LOC117619314	3298.45	1.25367	0.0326805	38.3614	0	0
LOC117617237	5378.67	2.23152	0.0301465	74.0227	0	0
LOC117617236	1114.43	-4.20977	0.0889493	-47.3278	0	0
LOC117617575	6011.92	1.6907	0.0252951	66.8393	0	0
LOC117617545	2616.21	-2.49015	0.0447518	-55.6436	0	0
LOC117619175	1230.77	-3.33349	0.0725581	-45.9424	0	0
LOC117618965	1562.88	3.02518	0.0593178	50.9996	0	0
LOC117617588	2056.71	-1.87833	0.047048	-39.9236	0	0
LOC117622089	2514.25	-1.62965	0.0396263	-41.1254	0	0
LOC117623296	1366.35	2.80786	0.0605535	46.3699	0	0
LOC117623567	2540.78	1.59399	0.0381288	41.8054	0	0
LOC117620913	4855.16	1.17096	0.0269494	43.4504	0	0
LOC117621095	1348.95	-2.57743	0.0590732	-43.6311	0	0
LOC117621097	5104.48	1.66874	0.0280444	59.5033	0	0
LOC117622231	748.45	-4.89121	0.130137	-37.585	0	0
LOC117622487	1587.3	-4.0624	0.0746368	-54.4289	0	0
LOC117621210	5722.87	-1.89609	0.0273561	-69.3115	0	0
LOC117621303	32064	-6.42562	0.0317856	-202.155	0	0
LOC117621302	175094	-7.57084	0.0198962	-380.517	0	0
LOC117621259	3390.24	1.85259	0.0338557	54.7201	0	0
LOC117620730	2120.9	2.00948	0.0435523	46.1395	0	0
LOC117622978	4670.73	1.70346	0.0292277	58.2822	0	0
LOC117622194	3674.18	-6.32612	0.0899517	-70.328	0	0
LOC117620932	3757.49	3.37723	0.0410668	82.2375	0	0
LOC117621103	1432.41	4.74424	0.0911855	52.0285	0	0
LOC117621245	4639.07	2.75382	0.0336089	81.9372	0	0
LOC117620684	1486.57	-3.06798	0.0613962	-49.9702	0	0
LOC117623431	1238.52	-3.7182	0.0757104	-49.1108	0	0
LOC117621049	10165.2	1.61161	0.021398	75.3156	0	0
LOC117623464	2136.01	-3.86121	0.0600308	-64.3204	0	0
LOC117620966	3311.09	-1.93406	0.0344534	-56.1354	0	0
LOC117623413	6423.2	-2.40885	0.0269813	-89.2782	0	0
LOC117620772	2014.41	3.43584	0.0558267	61.5448	0	0
LOC117621231	915.646	3.49754	0.0848652	41.2129	0	0
LOC117622586	1389.99	5.87731	0.126724	46.3788	0	0
LOC117621644	3252.4	-1.48351	0.0334799	-44.3104	0	0
LOC117623099	1481.63	-3.77523	0.070195	-53.782	0	0
LOC117622155	2920.56	-1.93291	0.0396333	-48.7699	0	0
LOC117623501	3284.81	2.51738	0.0373197	67.4545	0	0
LOC117620670	2563.37	1.6386	0.0428572	38.234	0	0
LOC117620943	1307.21	-2.24077	0.0569965	-39.3141	0	0
LOC117623206	2552.48	-4.49895	0.0642373	-70.0364	0	0
LOC117620781	2738.62	1.7114	0.0377429	45.3435	0	0
LOC117620659	2153.12	2.0724	0.0466519	44.4227	0	0
LOC117623591	1744.55	2.00363	0.0476336	42.0634	0	0
LOC117622256	4855.96	-1.95917	0.028953	-67.6674	0	0
LOC117623108	3772.75	2.28704	0.0341866	66.8985	0	0
LOC117622998	1087.64	-2.55906	0.0669196	-38.2408	0	0
LOC117620704	4369.82	1.12519	0.0281483	39.9734	0	0
LOC117622463	2957.94	-5.12107	0.0702961	-72.85	0	0
LOC117622408	2420.45	-3.92813	0.0565481	-69.4654	0	0
LOC117621282	2476.47	-1.71529	0.039987	-42.8962	0	0
LOC117622716	15721.8	-9.84969	0.141379	-69.6685	0	0
LOC117621238	3114.28	-2.46068	0.0396649	-62.0367	0	0
LOC117623189	814.771	4.92363	0.124748	39.4685	0	0
LOC117622966	1016.64	-3.87851	0.0861016	-45.0457	0	0
LOC117621527	10736.4	-5.20162	0.102504	-50.7453	0	0
LOC117620686	5029.81	-2.63863	0.0603733	-43.7053	0	0
LOC117621394	3147.09	4.79661	0.0615096	77.9816	0	0
LOC117621035	3288.55	4.59716	0.0573571	80.1498	0	0
LOC117621036	11966.1	2.7054	0.0207672	130.273	0	0
LOC117622950	3194.91	-3.76853	0.0483247	-77.9834	0	0
LOC117621220	15118.5	-2.89678	0.0191984	-150.887	0	0
LOC117622160	14242.5	4.12232	0.0250026	164.876	0	0
LOC117621011	832.774	-3.0003	0.0792451	-37.861	0	0
LOC117623352	783.352	-4.65725	0.119393	-39.0077	0	0
LOC117623080	4325.25	1.43375	0.0299126	47.9313	0	0
LOC117621404	1237.17	2.49158	0.0611077	40.7736	0	0
LOC117623510	1471.35	2.37994	0.0546841	43.5215	0	0
LOC117622253	917.873	-4.6253	0.110265	-41.9472	0	0
LOC117623328	3046.2	-4.54492	0.0603151	-75.353	0	0
LOC117621287	12904.3	1.17939	0.0175447	67.222	0	0
LOC117621250	3607.68	-1.2551	0.0317461	-39.5355	0	0
LOC117620989	6806	-1.89237	0.0251066	-75.3736	0	0
LOC117620987	1108.24	-2.98674	0.0747109	-39.9774	0	0
LOC117622688	2154.45	1.76022	0.0414976	42.4173	0	0
LOC117622847	35713	-6.83879	0.0342748	-199.528	0	0
LOC117621358	4576.74	4.5885	0.0488136	94.0005	0	0
LOC117621185	7207.08	-1.15158	0.0220929	-52.1243	0	0
LOC117621926	1416.19	2.97212	0.0603139	49.2774	0	0
LOC117623616	1392.01	3.64659	0.0699849	52.1054	0	0
LOC117623618	1080.78	5.34333	0.122646	43.5672	0	0
LOC117620780	7110.13	-1.04419	0.0231298	-45.1447	0	0
LOC117621580	1911.22	-2.69007	0.0521561	-51.5773	0	0
LOC117621234	2359.6	2.18874	0.0421472	51.9309	0	0
LOC117621021	17598.7	-1.56795	0.0159176	-98.5046	0	0
LOC117621018	945.193	-4.51346	0.105005	-42.9832	0	0
LOC117620691	1138.6	-2.48714	0.0651239	-38.1909	0	0
LOC117622119	61050.1	-2.45098	0.0101143	-242.328	0	0
LOC117621428	1592.27	1.9691	0.0514318	38.2857	0	0
LOC117623293	9498.42	2.71584	0.0259725	104.566	0	0
LOC117622570	1138.29	-2.56537	0.0669413	-38.3227	0	0
LOC117623196	1938.61	-2.49469	0.051413	-48.5225	0	0
LOC117623272	7002.07	2.09969	0.0249542	84.1416	0	0
LOC117623273	1346.86	4.84266	0.0948722	51.0441	0	0
LOC117621294	3070.59	1.50921	0.0356785	42.3004	0	0
LOC117622931	1277.05	-4.7477	0.0960027	-49.4538	0	0
LOC117623234	830.93	-3.41565	0.0885398	-38.5776	0	0
LOC117623407	913.256	-3.40031	0.0868601	-39.147	0	0
LOC117621469	8995.69	-2.82309	0.0246314	-114.614	0	0
LOC117623602	2948.14	-1.48062	0.036255	-40.839	0	0
LOC117621605	910.92	-3.17086	0.0797294	-39.7702	0	0
LOC117623437	1672.77	1.96047	0.049765	39.3944	0	0
LOC117621272	2931.69	-2.04013	0.0386613	-52.7692	0	0
LOC117622530	2334.13	-2.45055	0.0454793	-53.8827	0	0
LOC117622605	2427.21	1.90212	0.040673	46.7663	0	0
LOC117622595	4723.56	-2.03586	0.0297677	-68.3914	0	0
LOC117623254	1512.34	-2.14907	0.0541013	-39.723	0	0
LOC117621133	1919.21	-2.40603	0.0538682	-44.6652	0	0
LOC117622295	1329.12	3.04062	0.0655433	46.391	0	0
LOC117621508	1337.42	-3.06308	0.0641645	-47.738	0	0
LOC117622736	830.339	5.19782	0.13319	39.0257	0	0
LOC117623606	1810.99	-3.02023	0.0579078	-52.1558	0	0
LOC117623348	2975.07	2.53682	0.0402527	63.0225	0	0
LOC117624515	5644.53	-1.36052	0.0255836	-53.1794	0	0
LOC117626328	1762.89	-2.57026	0.0520456	-49.3849	0	0
LOC117624542	4513.13	1.51528	0.0285477	53.0789	0	0
LOC117624101	1715.01	-2.71423	0.0541342	-50.1388	0	0
LOC117624728	2854.74	-3.54696	0.0489299	-72.4907	0	0
LOC117626166	4918.39	-2.87441	0.0329739	-87.1722	0	0
LOC117625679	55100.7	-1.44355	0.00902104	-160.02	0	0
LOC117624041	3163.62	1.74284	0.0350898	49.6678	0	0
LOC117624441	2105.31	2.57719	0.0481605	53.5125	0	0
LOC117624877	3160.68	-3.98403	0.0504852	-78.9148	0	0
LOC117624565	1243.6	-2.62392	0.0639097	-41.0567	0	0
LOC117624404	2439.12	1.63401	0.0388888	42.0175	0	0
LOC117624131	832.636	4.75639	0.118264	40.2183	0	0
LOC117624661	56348.2	-1.61035	0.0092725	-173.669	0	0
LOC117623928	1610.68	-6.68453	0.152218	-43.914	0	0
LOC117624421	1787.89	-4.34841	0.0732152	-59.3922	0	0
LOC117624652	3717.61	3.88115	0.0470777	82.4413	0	0
LOC117624967	738.418	-3.91402	0.10305	-37.9817	0	0
LOC117625858	1388.53	-4.64619	0.0908286	-51.1534	0	0
LOC117625895	2439.66	5.43478	0.0834272	65.144	0	0
LOC117623914	47889.3	8.70033	0.054418	159.88	0	0
LOC117624569	1412.32	-2.32955	0.0580086	-40.1588	0	0
LOC117623970	3514.95	-1.69994	0.0326741	-52.0273	0	0
LOC117624701	3500.63	-1.34549	0.0319296	-42.1392	0	0
LOC117624567	2407.37	-2.62291	0.0465204	-56.382	0	0
LOC117626135	6354.06	5.84026	0.0596504	97.9081	0	0
LOC117623817	8083.14	-2.80501	0.025901	-108.297	0	0
LOC117624059	2807.38	4.82394	0.0656899	73.4351	0	0
LOC117626590	834.225	4.2361	0.10431	40.6108	0	0
LOC117625848	3197.66	1.35844	0.033858	40.1217	0	0
LOC117624564	5544.96	1.89449	0.0271551	69.7656	0	0
LOC117624643	1412.67	-4.04816	0.078099	-51.8337	0	0
LOC117624005	11186.6	-2.25544	0.0221053	-102.031	0	0
LOC117624205	1458.01	-3.4499	0.0667384	-51.6928	0	0
LOC117625729	888.947	-4.11867	0.0986114	-41.7666	0	0
LOC117624067	5184.22	1.44096	0.0270446	53.2811	0	0
LOC117624618	3043.1	2.23877	0.0389911	57.4174	0	0
LOC117625816	1567.94	6.53828	0.146124	44.7446	0	0
LOC117624253	3570.1	-3.81266	0.0460794	-82.7411	0	0
LOC117623974	1457.24	3.79351	0.0709639	53.4569	0	0
LOC117624654	10117.5	-4.97365	0.0369637	-134.555	0	0
LOC117625124	3670.76	1.48756	0.0339639	43.7983	0	0
LOC117624740	1786.62	-2.9008	0.0557929	-51.9922	0	0
LOC117625677	1711.12	-2.39281	0.0525942	-45.4956	0	0
LOC117625704	1237.5	-2.34641	0.0592955	-39.5714	0	0
LOC117626055	1036.19	-3.46261	0.0779617	-44.4142	0	0
LOC117626730	1744.44	1.80158	0.0478351	37.6623	0	0
LOC117624703	3323.33	1.82665	0.036267	50.3668	0	0
LOC117626703	1959.72	-3.41907	0.0592798	-57.6768	0	0
LOC117625710	1363.17	-3.52308	0.0705783	-49.9174	0	0
LOC117624054	1315.82	-6.95878	0.184039	-37.8114	0	0
LOC117624064	5660.45	1.08476	0.0264707	40.9797	0	0
LOC117625738	2217.94	-6.1434	0.109276	-56.2193	0	0
LOC117624705	17515.7	-1.68549	0.0155598	-108.324	0	0
LOC117624921	1755.48	5.91296	0.113687	52.0107	0	0
LOC117626537	2923.52	-2.5184	0.0399714	-63.005	0	0
LOC117626620	760.48	3.99566	0.102258	39.0744	0	0
LOC117624639	2384.82	-3.43686	0.0525266	-65.4308	0	0
LOC117626588	1378.32	-3.13638	0.0646695	-48.4986	0	0
LOC117624551	1070.96	-2.99102	0.0710224	-42.1138	0	0
LOC117624627	1873.55	-4.08132	0.0672946	-60.6486	0	0
LOC117626487	1021.64	-5.74924	0.142618	-40.3121	0	0
LOC117626655	1971.69	2.26317	0.048857	46.3223	0	0
LOC117624620	7533.09	1.49521	0.0224553	66.5862	0	0
LOC117624775	2096.59	5.09936	0.0825392	61.781	0	0
LOC117625940	3725.3	-2.1813	0.0360621	-60.4873	0	0
LOC117624844	1670.88	-3.27712	0.059653	-54.9364	0	0
LOC117624478	1646.91	-2.14537	0.0502509	-42.6932	0	0
LOC117624333	6776.84	-6.24562	0.0650007	-96.0854	0	0
LOC117626796	1441.1	4.82125	0.0916575	52.6007	0	0
LOC117624784	8179.87	-2.42366	0.0240057	-100.962	0	0
LOC117623803	7699.32	-2.99236	0.0617952	-48.4238	0	0
LOC117624231	1676.65	-2.58631	0.0522458	-49.5028	0	0
LOC117625852	6823.06	-1.44981	0.0250979	-57.7664	0	0
LOC117624481	14230	-3.0506	0.0208835	-146.077	0	0
LOC117624601	2771.81	-4.41184	0.0596538	-73.9574	0	0
LOC117624915	2316.53	2.68304	0.0462735	57.9822	0	0
LOC117626397	1389.35	-2.45992	0.0564776	-43.5557	0	0
LOC117626230	3119.27	-7.75287	0.155439	-49.8772	0	0
LOC117626251	1347.6	-2.62861	0.0599487	-43.8477	0	0
LOC117624345	8811.24	-3.81667	0.0297164	-128.437	0	0
LOC117626033	3200.23	4.70047	0.0594782	79.0285	0	0
LOC117624638	21682	-2.33087	0.015465	-150.719	0	0
LOC117624094	1987.39	-2.44374	0.0471863	-51.7892	0	0
LOC117624572	1268.97	-3.16371	0.0674363	-46.914	0	0
LOC117623952	814.431	4.52158	0.116629	38.7688	0	0
LOC117624319	1802.66	-2.3792	0.0493533	-48.2076	0	0
LOC117626150	2786.47	1.57446	0.0361072	43.605	0	0
LOC117627664	2057.84	1.61219	0.0426821	37.7721	0	0
LOC117627569	13888.6	-3.64827	0.0237726	-153.466	0	0
LOC117627286	961.7	-2.6977	0.0709774	-38.0079	0	0
LOC117628432	1327.27	3.79774	0.074884	50.715	0	0
LOC117627837	2320.85	-2.54641	0.0442353	-57.5652	0	0
LOC117627293	792.444	3.46018	0.0901223	38.3943	0	0
LOC117627181	5114.97	-2.37309	0.0300232	-79.0419	0	0
LOC117628719	1732.17	4.03755	0.0691052	58.4262	0	0
LOC117627668	1580.63	-4.36701	0.0781141	-55.9055	0	0
LOC117628310	1414.42	2.1641	0.0538925	40.1559	0	0
LOC117628906	1971.78	3.81069	0.0619654	61.4971	0	0
LOC117627338	8760.74	1.40216	0.02149	65.2474	0	0
LOC117627158	1881.51	-1.87303	0.0464418	-40.3307	0	0
LOC117627674	3160	-1.88067	0.0353143	-53.2553	0	0
LOC117627390	5247.82	1.93537	0.0283199	68.3398	0	0
LOC117627787	4972.64	4.20107	0.107677	39.0156	0	0
LOC117627895	2849.79	3.68066	0.0491226	74.928	0	0
LOC117628328	5469.76	-1.01522	0.0250196	-40.5769	0	0
LOC117628161	2877.01	1.57992	0.0365626	43.2113	0	0
LOC117628280	1720.47	-1.93635	0.0493953	-39.201	0	0
LOC117626968	6348.2	3.49786	0.0328832	106.372	0	0
LOC117628671	1698.51	-4.80563	0.0845575	-56.8327	0	0
LOC117626879	2657.98	-2.35397	0.0435239	-54.0844	0	0
LOC117627673	2177.5	-1.58718	0.0420162	-37.7754	0	0
LOC117628664	16931.3	-5.60612	0.0689798	-81.2718	0	0
LOC117627387	1088.68	-6.12394	0.155294	-39.4345	0	0
LOC117627231	10323.4	-1.59974	0.0204263	-78.3178	0	0
LOC117628021	1055.36	-5.70342	0.138456	-41.1929	0	0
LOC117629406	3454.67	-1.61649	0.0348019	-46.4484	0	0
LOC117629379	5012.34	1.85632	0.0306238	60.617	0	0
LOC117627565	1084.15	2.55999	0.0680217	37.6349	0	0
LOC117627073	1218.89	3.94208	0.0813398	48.4643	0	0
LOC117628250	1152.84	4.65559	0.0976726	47.6653	0	0
LOC117627716	3619	1.52237	0.0329891	46.1477	0	0
LOC117627652	6339.5	-4.78431	0.0440913	-108.509	0	0
LOC117627712	3409.22	-4.43951	0.0988531	-44.9101	0	0
LOC117628492	937.496	2.85203	0.0746332	38.2139	0	0
LOC117627235	3762.12	-2.13185	0.0345754	-61.6582	0	0
LOC117628765	1831.2	-5.012	0.0870884	-57.5507	0	0
LOC117628357	8253.34	-1.23396	0.0209708	-58.8417	0	0
LOC117627075	1383.82	-2.01194	0.0534017	-37.6755	0	0
LOC117627826	6968.49	1.45636	0.0231351	62.9502	0	0
LOC117627899	4101.8	1.43359	0.0293632	48.8228	0	0
LOC117627529	829.274	-4.08998	0.101223	-40.4055	0	0
LOC117626884	1358.18	-4.62074	0.0905711	-51.0178	0	0
LOC117627196	2941.01	-3.49249	0.0486997	-71.7147	0	0
LOC117627769	1706.63	4.04075	0.0686938	58.8226	0	0
LOC117627070	12923.2	-7.66403	0.0743895	-103.026	0	0
LOC117627072	2949.08	-2.08759	0.0383284	-54.4659	0	0
LOC117628778	1487.47	-4.27373	0.0800499	-53.3883	0	0
LOC117627210	2891.52	1.62585	0.0373775	43.4979	0	0
LOC117628827	7779.74	-1.23833	0.0216024	-57.3238	0	0
LOC117627892	876.838	2.89181	0.0755808	38.2612	0	0
LOC117627458	2447.5	-1.64152	0.0437008	-37.5626	0	0
LOC117628838	4986.14	-3.21208	0.035721	-89.9213	0	0
LOC117627191	2465.72	-1.55838	0.0389083	-40.0527	0	0
LOC117627172	2867.1	1.89546	0.0364725	51.9694	0	0
LOC117628811	2681.51	-1.47973	0.0371979	-39.7799	0	0
LOC117627220	7943.79	-1.85316	0.0223911	-82.7633	0	0
LOC117626923	1130.61	3.73687	0.0827586	45.1539	0	0
LOC117627949	1818.26	3.03723	0.0557714	54.4586	0	0
LOC117627412	2557.04	2.66273	0.0437347	60.8836	0	0
LOC117629277	1241.74	2.24205	0.0589263	38.0485	0	0
LOC117627857	2105.52	6.41823	0.121838	52.6785	0	0
LOC117628468	1599.46	1.99776	0.0497977	40.1175	0	0
LOC117629353	1666.23	3.51933	0.0617099	57.0302	0	0
LOC117628606	813.585	3.32598	0.0853944	38.9485	0	0
LOC117628420	4321.42	1.98828	0.0328408	60.5429	0	0
LOC117627468	2505.29	1.67799	0.0405827	41.3476	0	0
LOC117627272	6008.07	1.27463	0.0254255	50.132	0	0
LOC117628197	32428.1	-1.94102	0.0118908	-163.238	0	0
LOC117628531	2844.19	6.5944	0.110428	59.7167	0	0
LOC117628111	1794.36	6.14479	0.12063	50.939	0	0
LOC117627170	1476.62	2.78922	0.0618674	45.0839	0	0
LOC117627838	2561.25	-2.48556	0.0427694	-58.1153	0	0
LOC117628787	2720.28	-2.5774	0.0416023	-61.9532	0	0
LOC117627048	4618.37	-1.96399	0.0302336	-64.9604	0	0
LOC117627646	6107.01	1.2794	0.0245076	52.2044	0	0
LOC117633066	6991.18	1.78541	0.0241817	73.8332	0	0
LOC117631061	2617.29	1.68305	0.0377844	44.5436	0	0
LOC117632720	814.706	-3.51162	0.0903493	-38.8672	0	0
LOC117631964	1762.09	3.61761	0.0619908	58.3572	0	0
LOC117631036	985.685	3.77364	0.0848522	44.4731	0	0
LOC117629893	885.886	3.14081	0.0804938	39.0193	0	0
LOC117631060	1793.89	2.88649	0.0532883	54.1674	0	0
LOC117632619	1512.46	-4.2755	0.0788372	-54.2321	0	0
LOC117631389	3827.66	-2.03575	0.033161	-61.3897	0	0
LOC117630802	5956.59	-1.45463	0.0263572	-55.189	0	0
LOC117629821	3317.28	1.6447	0.0360902	45.5718	0	0
LOC117630657	1572.5	2.61031	0.0547165	47.7061	0	0
LOC117630791	3204.09	-1.3698	0.0334948	-40.8959	0	0
LOC117631022	1811.3	-3.01047	0.0550793	-54.657	0	0
LOC117629920	5365.01	2.31446	0.0285648	81.0247	0	0
LOC117629739	36987.5	-4.12387	0.0160698	-256.622	0	0
LOC117629562	2371.01	-2.38425	0.0441055	-54.0579	0	0
LOC117631806	2051.5	-3.99396	0.101408	-39.385	0	0
LOC117631473	6755.55	-4.44899	0.0390447	-113.946	0	0
LOC117629606	3580.64	-2.98308	0.038647	-77.1878	0	0
LOC117632382	820.877	3.27564	0.0843502	38.8338	0	0
LOC117629810	8826.4	2.54214	0.0232736	109.229	0	0
LOC117633062	12992.8	-2.18566	0.019051	-114.727	0	0
LOC117630038	1961.63	-2.15327	0.0499542	-43.1049	0	0
LOC117630673	2153.08	-1.59939	0.0415201	-38.5209	0	0
LOC117631823	1787.63	1.97908	0.0472807	41.8581	0	0
LOC117630596	2952.82	-1.50571	0.0358281	-42.0258	0	0
LOC117629799	9117.98	-2.91892	0.0241249	-120.992	0	0
LOC117629800	14331.3	-4.63801	0.0281945	-164.501	0	0
LOC117631221	991.986	2.91264	0.0731314	39.8275	0	0
LOC117630709	2290.97	-1.81829	0.0417184	-43.5849	0	0
LOC117633082	1741.78	4.99767	0.0880022	56.7903	0	0
LOC117632894	2808.37	3.66993	0.0502071	73.0959	0	0
LOC117629745	5989.91	1.18309	0.025853	45.7622	0	0
LOC117629751	2248.61	1.66364	0.0417946	39.8053	0	0
LOC117629959	4021.66	1.22509	0.0295277	41.4894	0	0
LOC117632305	1546.09	2.2439	0.0534036	42.0178	0	0
LOC117631909	2123.47	1.90858	0.0460377	41.4568	0	0
LOC117631901	2397.4	-3.07749	0.0503939	-61.0687	0	0
LOC117630206	879.322	3.11391	0.0810893	38.401	0	0
LOC117631387	853.32	4.10939	0.100012	41.089	0	0
LOC117633176	14334	1.43041	0.0171199	83.5527	0	0
LOC117632567	1093.31	-2.87742	0.0695242	-41.3873	0	0
LOC117632999	3135.73	-1.9616	0.037392	-52.4604	0	0
LOC117631302	2797.33	-2.38021	0.0398211	-59.7726	0	0
LOC117633177	4865.04	2.14453	0.0298087	71.943	0	0
LOC117631967	4396.41	1.72975	0.0298939	57.863	0	0
LOC117633253	2106.11	-3.33531	0.0537823	-62.015	0	0
LOC117630959	1080.53	2.6513	0.0677295	39.1455	0	0
LOC117630655	5609.93	1.35156	0.0283841	47.6169	0	0
LOC117630137	4112.32	3.5354	0.0795301	44.4536	0	0
LOC117630136	1648.6	-4.13382	0.0729266	-56.6846	0	0
LOC117630059	5887.42	1.19238	0.0249255	47.8376	0	0
LOC117632134	2680.46	3.07408	0.0458675	67.0209	0	0
LOC117631118	4080.54	-3.1685	0.0384015	-82.5099	0	0
LOC117632913	5096.47	-3.01867	0.0348053	-86.7303	0	0
LOC117632780	4412.32	4.59039	0.0497995	92.1775	0	0
LOC117631542	2621.12	1.62454	0.0394974	41.1303	0	0
LOC117633125	20108.9	-10.6907	0.16684	-64.0774	0	0
LOC117632462	2952.63	2.80404	0.0425707	65.8678	0	0
LOC117633053	1683.12	2.44344	0.0551744	44.2858	0	0
LOC117630812	1964.34	1.78231	0.046794	38.0884	0	0
LOC117632202	2317.05	6.67512	0.125549	53.1674	0	0
LOC117631781	1336	3.87094	0.0758701	51.0207	0	0
LOC117632722	854.168	-3.85902	0.095149	-40.5577	0	0
LOC117631225	1735.06	2.30414	0.0495031	46.5453	0	0
LOC117629838	14526.8	-3.52842	0.0545681	-64.6607	0	0
LOC117631119	2979.74	-2.80501	0.0417419	-67.1989	0	0
LOC117632852	1007.82	2.97542	0.0717659	41.4601	0	0
LOC117632860	1519.2	-3.21811	0.0614007	-52.4115	0	0
LOC117631073	1366.01	-2.7882	0.0601524	-46.3522	0	0
LOC117631205	1839.18	-4.10051	0.0681639	-60.1567	0	0
LOC117630836	3410.27	1.32518	0.03248	40.8	0	0
LOC117630443	1260.96	2.57447	0.0619703	41.5437	0	0
LOC117630686	1481.35	3.18072	0.0623716	50.9962	0	0
LOC117631236	1985.28	2.1469	0.04701	45.6689	0	0
LOC117632858	3983.63	-1.88924	0.0331304	-57.0244	0	0
LOC117631551	2453.25	2.11151	0.0420322	50.2356	0	0
LOC117631949	3123.82	-3.7981	0.0487485	-77.9121	0	0
LOC117632740	1818.2	-2.62431	0.0530531	-49.4657	0	0
LOC117629844	1071.9	-5.61123	0.13345	-42.0475	0	0
LOC117632936	3039.82	2.99871	0.0423713	70.7722	0	0
LOC117629720	4513.98	-2.18289	0.0326268	-66.9048	0	0
LOC117630940	10816.3	-1.80305	0.0197574	-91.2595	0	0
LOC117631666	787.243	4.92852	0.127552	38.6394	0	0
LOC117631675	6363.65	-5.03882	0.0469617	-107.296	0	0
LOC117630891	2384.75	-2.05056	0.0412756	-49.6798	0	0
LOC117629862	3075.3	3.44178	0.0815872	42.1853	0	0
LOC117631997	2365.04	2.47314	0.0433541	57.0452	0	0
LOC117633217	1842.74	-3.46155	0.058554	-59.1172	0	0
LOC117632400	1327.56	2.3929	0.0575273	41.5959	0	0
LOC117631335	1528.11	2.77376	0.0589584	47.0461	0	0
LOC117633169	967.147	-4.84718	0.113838	-42.5797	0	0
LOC117630757	2596.12	-2.53445	0.0422654	-59.9652	0	0
LOC117631590	1493.58	-4.29683	0.0798839	-53.7884	0	0
LOC117631538	1352.97	2.90714	0.0650406	44.6973	0	0
LOC117632991	3511.18	1.5471	0.0336924	45.9185	0	0
LOC117630898	3022.61	3.1594	0.0431194	73.2711	0	0
LOC117632639	39659.6	-1.62897	0.0103994	-156.64	0	0
LOC117630113	5138.6	-1.31157	0.0269907	-48.5935	0	0
LOC117632272	1153.61	-2.36063	0.060839	-38.8012	0	0
LOC117629650	4420.18	-1.99616	0.031993	-62.3934	0	0
LOC117629530	2171.84	-2.70887	0.0468912	-57.7693	0	0
LOC117629992	807.959	3.68216	0.0945913	38.9271	0	0
LOC117629989	2769.38	3.62117	0.0500574	72.3403	0	0
LOC117632890	3327.87	1.49429	0.0337706	44.2483	0	0
LOC117632671	1325.92	-2.76282	0.0611762	-45.1617	0	0
LOC117630778	1110.46	2.76532	0.0693597	39.8693	0	0
LOC117629766	1788.07	-1.92476	0.0470793	-40.8834	0	0
LOC117632782	7744.85	-2.40618	0.0259136	-92.8541	0	0
LOC117631000	2002.61	-3.13648	0.0532194	-58.9348	0	0
LOC117632379	1678.14	2.90461	0.0569827	50.9735	0	0
LOC117632536	3860.05	1.22361	0.0309631	39.5183	0	0
LOC117629919	3553.58	2.43588	0.03716	65.5513	0	0
LOC117631326	2863.64	-2.08204	0.038166	-54.5522	0	0
LOC117631843	1809.7	-1.90685	0.0464913	-41.0152	0	0
LOC117631023	9053.2	-4.57145	0.0347998	-131.364	0	0
LOC117630946	1563.74	-2.29204	0.0541742	-42.3087	0	0
LOC117630860	3807.48	-1.79121	0.0344822	-51.9459	0	0
LOC117629936	1768.76	-1.8057	0.0480886	-37.5494	0	0
LOC117632726	1857.08	1.84836	0.0491388	37.6151	0	0
LOC117629952	5254.61	-1.91009	0.0275535	-69.3228	0	0
LOC117632411	4938.91	1.05674	0.0268703	39.3274	0	0
LOC117631595	2375.1	-8.22661	0.208708	-39.4169	0	0
LOC117629678	22141.8	-1.50888	0.0141632	-106.536	0	0
LOC117629681	18971.2	1.64086	0.0150937	108.712	0	0
LOC117633112	2622.6	-1.67912	0.0381547	-44.0082	0	0
LOC117630996	4287.7	-1.24883	0.028481	-43.8478	0	0
LOC117632833	1488.64	-2.68903	0.0563374	-47.7307	0	0
LOC117631267	1252.06	4.38555	0.0873321	50.217	0	0
LOC117631480	3250.99	5.32755	0.0705627	75.501	0	0
LOC117630134	1923.44	-3.08228	0.0553709	-55.666	0	0
LOC117632190	1524.62	-2.64331	0.0562853	-46.9627	0	0
LOC117630605	1880.5	-2.318	0.0485987	-47.6968	0	0
LOC117629984	1545.37	4.66197	0.084091	55.4395	0	0
LOC117631143	20324	3.78279	0.019247	196.539	0	0
LOC117629796	2073.39	-2.16813	0.0486133	-44.5996	0	0
LOC117631401	1196.8	-3.38474	0.0746576	-45.3369	0	0
LOC117632289	1338.97	2.50759	0.0608916	41.1812	0	0
LOC117631378	2041.32	-2.62712	0.0481722	-54.536	0	0
LOC117631912	1395.56	-2.42286	0.0581555	-41.6617	0	0
LOC117629991	4438.08	1.49875	0.029444	50.9016	0	0
LOC117631914	1468.33	-2.12403	0.05303	-40.0534	0	0
LOC117630000	1788.14	2.18119	0.0481624	45.2881	0	0
LOC117635802	1815.05	-6.72484	0.145311	-46.2789	0	0
LOC117635730	1281.1	-2.76292	0.0616053	-44.8487	0	0
LOC117633691	23281.7	-1.23798	0.0128672	-96.2121	0	0
LOC117635711	17272.1	2.39569	0.016603	144.293	0	0
LOC117634371	1897.8	-2.77617	0.0521894	-53.1941	0	0
LOC117634573	27400.8	-1.4262	0.0125582	-113.568	0	0
LOC117633979	1434.88	3.19252	0.0630271	50.6531	0	0
LOC117634006	2354.42	-2.60734	0.0453751	-57.462	0	0
LOC117633822	3290.12	1.38752	0.0348897	39.7687	0	0
LOC117635061	6943.93	-2.41801	0.0273358	-88.456	0	0
LOC117635932	882.943	4.39354	0.104417	42.0767	0	0
LOC117635793	3728.65	-7.13009	0.115762	-61.5925	0	0
LOC117633570	1348.36	2.33845	0.0559579	41.7896	0	0
LOC117634058	5014.79	1.63165	0.0293092	55.6703	0	0
LOC117634839	1678.84	2.34089	0.0525815	44.5192	0	0
LOC117636178	1029.02	3.45743	0.0823597	41.9796	0	0
LOC117634073	3078.12	1.79028	0.0355962	50.2942	0	0
LOC117633656	7671.41	-1.61776	0.0233979	-69.1415	0	0
LOC117634741	5373.82	-1.92345	0.0279344	-68.8561	0	0
LOC117634737	11386.5	-1.16891	0.0187088	-62.4794	0	0
LOC117635886	1349.65	4.06997	0.0785588	51.808	0	0
LOC117634355	3021.79	2.60795	0.0402979	64.7167	0	0
LOC117634107	1756.79	1.83216	0.0473404	38.7018	0	0
LOC117634694	2118.1	2.37666	0.0453086	52.455	0	0
LOC117635728	7190.12	-1.8837	0.0260808	-72.2257	0	0
LOC117633669	2177.83	3.07373	0.050528	60.8322	0	0
LOC117634065	2675.38	2.2043	0.0395599	55.7206	0	0
LOC117633664	9704.18	1.03009	0.0194554	52.9462	0	0
LOC117633671	12411	1.8645	0.0183435	101.643	0	0
LOC117635076	5909.89	1.25899	0.0247014	50.9682	0	0
LOC117633859	9560.47	3.91168	0.0286268	136.644	0	0
LOC117635278	2792.16	-3.02696	0.0454653	-66.5773	0	0
LOC117634328	3393.88	-5.99629	0.0848313	-70.6848	0	0
LOC117633942	4083.93	-4.36705	0.0488923	-89.3197	0	0
LOC117633492	1935.71	-2.12101	0.0481004	-44.0954	0	0
LOC117634511	2151.15	2.5698	0.0476811	53.8956	0	0
LOC117634023	2323.54	-2.33864	0.0446372	-52.3921	0	0
LOC117635741	3153.91	-5.00014	0.0655183	-76.3167	0	0
LOC117634381	1355.28	-2.47869	0.0573019	-43.2567	0	0
LOC117633819	1100.43	-3.15426	0.0730231	-43.1954	0	0
LOC117636183	788.188	-3.47858	0.0904837	-38.4443	0	0
LOC117634349	1915.13	-1.96693	0.0462362	-42.5408	0	0
LOC117636059	1353.66	-6.06956	0.136761	-44.3809	0	0
LOC117634141	1468.91	-3.55918	0.0676352	-52.6233	0	0
LOC117634475	4782.57	-6.59371	0.0860509	-76.6257	0	0
LOC117633806	1231.46	5.07269	0.106335	47.7048	0	0
LOC117633678	7027.73	1.84568	0.023551	78.3695	0	0
LOC117634388	2783.41	-6.38739	0.10536	-60.6241	0	0
LOC117634323	897.061	4.03895	0.0947956	42.6069	0	0
LOC117634856	4262.13	-1.50662	0.0292522	-51.5047	0	0
LOC117635050	6184.23	-5.04758	0.0473674	-106.562	0	0
LOC117634753	1120.7	-4.53654	0.0982585	-46.1694	0	0
LOC117634742	9068.35	1.91535	0.0211506	90.5578	0	0
LOC117633683	1947.65	-2.02142	0.0468736	-43.1249	0	0
LOC117635831	5678.17	-5.19487	0.0519221	-100.051	0	0
LOC117634009	2139.92	2.07385	0.0445666	46.5337	0	0
LOC117634245	1317.62	2.29138	0.0579357	39.5504	0	0
LOC117636070	10386.5	-1.09987	0.0200622	-54.8231	0	0
LOC117634601	4227.96	2.17706	0.0316424	68.8019	0	0
LOC117636073	14043.4	-1.05183	0.0174068	-60.4264	0	0
LOC117634377	8604.05	-2.60675	0.0236162	-110.38	0	0
LOC117634081	5118.18	3.27393	0.0340964	96.0199	0	0
LOC117635094	759.648	4.18089	0.107782	38.7902	0	0
LOC117634136	10304.4	-3.47878	0.0263044	-132.251	0	0
LOC117634156	1631.04	7.44078	0.192081	38.7377	0	0
LOC117634284	2924.03	2.18127	0.0380986	57.2533	0	0
LOC117634000	3616.3	-3.77329	0.0454066	-83.1	0	0
LOC117633425	17991.6	1.86373	0.0161575	115.348	0	0
LOC117634187	17595.3	-6.74918	0.0974033	-69.2911	0	0
LOC117636020	1235.35	-4.00183	0.0820718	-48.7601	0	0
LOC117633659	1110.49	2.99975	0.0693112	43.2794	0	0
LOC117633744	6454.29	2.77333	0.0288875	96.0045	0	0
LOC117634235	4197.65	1.77408	0.0307721	57.6523	0	0
LOC117634385	3507.26	-1.35468	0.0324506	-41.7459	0	0
LOC117634928	12518.2	-2.44976	0.0206569	-118.593	0	0
LOC117633716	4990.58	4.62906	0.0860341	53.8049	0	0
LOC117634272	5189.21	1.1922	0.026907	44.3084	0	0
LOC117633627	5440.39	-3.69534	0.0363227	-101.736	0	0
LOC117633626	2632.65	-3.42309	0.0494822	-69.1782	0	0
LOC117633603	1396.62	2.58818	0.059041	43.837	0	0
LOC117634583	1569.53	-2.6925	0.0556727	-48.3631	0	0
LOC117634321	1048.63	-3.54608	0.0861706	-41.1518	0	0
LOC117635612	2374.58	-2.32309	0.0451832	-51.415	0	0
LOC117635994	5673.25	-2.16252	0.028821	-75.0327	0	0
LOC117635872	3836.96	7.12975	0.11309	63.0448	0	0
LOC117633912	1905.12	-2.40914	0.0484306	-49.7441	0	0
LOC117633911	1372.42	-2.60126	0.058186	-44.706	0	0
LOC117634117	10626.1	-6.80926	0.0619078	-109.99	0	0
LOC117633764	1623.64	-2.94079	0.0569578	-51.631	0	0
LOC117635600	1515.59	-2.28767	0.0537231	-42.5826	0	0
LOC117634166	4307.77	1.1877	0.0301878	39.3438	0	0
LOC117634722	1415.05	-2.12741	0.0534445	-39.806	0	0
LOC117635630	9752.79	-2.72302	0.0232818	-116.959	0	0
LOC117634484	941.341	-5.63976	0.14411	-39.1352	0	0
LOC117634315	7245.11	-2.37239	0.0248459	-95.4841	0	0
LOC117634624	1472.23	2.41599	0.0548932	44.0125	0	0
LOC117633500	27934.1	-2.36841	0.013929	-170.034	0	0
LOC117635764	885.922	-3.04648	0.0797553	-38.1979	0	0
LOC117634524	904.574	-5.22879	0.129633	-40.3352	0	0
LOC117634643	3648.47	2.25132	0.0343518	65.5371	0	0
LOC117634275	820.697	4.95675	0.125224	39.5831	0	0
LOC117633473	12400.9	-3.47195	0.0239343	-145.062	0	0
LOC117634089	1402.75	-2.28794	0.0562782	-40.654	0	0
LOC117633701	3946.92	1.99668	0.0346763	57.5805	0	0
LOC117636351	3917.46	-2.82648	0.03686	-76.6814	0	0
LOC117637013	2070.18	-1.76509	0.043479	-40.5963	0	0
LOC117637380	1371.66	-4.10142	0.0795765	-51.5407	0	0
LOC117637772	1586.75	-1.8941	0.0496883	-38.1196	0	0
LOC117637194	15399.5	1.24345	0.0155685	79.8691	0	0
LOC117638032	16723.2	-6.39729	0.0433333	-147.63	0	0
LOC117637144	3771.57	-3.04893	0.0384087	-79.3811	0	0
LOC117637863	1645.57	-2.51838	0.0552144	-45.611	0	0
LOC117637804	4226.15	1.51226	0.0295799	51.1248	0	0
LOC117637183	16279.2	1.25744	0.0160119	78.5312	0	0
LOC117637028	5243.26	1.78529	0.0275084	64.9	0	0
LOC117636523	10724	2.05663	0.0201205	102.216	0	0
LOC117612277	3730.54	-2.67192	0.0363097	-73.5871	0	0
LOC117636671	891.455	2.7539	0.0732322	37.605	0	0
LOC117638202	2157.7	-4.22342	0.0643966	-65.5845	0	0
LOC117636467	1664.54	-2.4069	0.0548468	-43.884	0	0
LOC117637653	9385.2	-4.37167	0.0334408	-130.729	0	0
LOC117636837	2873.47	-2.45715	0.0407533	-60.2933	0	0
LOC117612117	3004.96	1.37689	0.0341853	40.2773	0	0
LOC117638068	3943.33	2.36734	0.0336578	70.3354	0	0
LOC117637932	858.998	-5.03847	0.126151	-39.9399	0	0
LOC117637026	881.365	3.57993	0.0879099	40.7227	0	0
LOC117636823	14773.9	-1.82543	0.0178724	-102.137	0	0
LOC117636525	3340.75	-2.10104	0.03889	-54.0253	0	0
LOC117637069	802.656	4.86472	0.124621	39.0361	0	0
LOC117637898	2630.19	-8.23056	0.199342	-41.2888	0	0
LOC117612208	8604.09	1.80808	0.021545	83.9208	0	0
LOC117612127	801.334	-4.25881	0.107783	-39.5126	0	0
LOC117638208	1120.48	-4.84499	0.105575	-45.8915	0	0
LOC117636518	11041.2	-3.78875	0.0259867	-145.796	0	0
LOC117636825	8498.53	-1.9987	0.0225694	-88.5579	0	0
LOC117638788	1342.63	3.9213	0.0764431	51.297	0	0
LOC117637311	2773.8	3.85582	0.0525743	73.3405	0	0
LOC117638761	7958.29	-5.95655	0.0546989	-108.897	0	0
LOC117637293	2459.88	1.66038	0.0421764	39.3675	0	0
LOC117636489	5316.65	-2.16231	0.0292282	-73.9803	0	0
LOC117612187	712.907	3.96279	0.104338	37.9805	0	0
LOC117636675	13409.5	-3.1469	0.0212238	-148.272	0	0
LOC117637485	1182.91	2.83975	0.0643338	44.1409	0	0
LOC117612196	1790.66	3.69719	0.0621008	59.5353	0	0
LOC117637158	3627.09	-1.97991	0.0329014	-60.1773	0	0
LOC117637470	946.397	-4.12318	0.0989211	-41.6815	0	0
LOC117637972	3414.39	-4.09282	0.0513907	-79.6412	0	0
LOC117636563	791.598	-4.02123	0.103608	-38.8121	0	0
LOC117636592	12151	3.19708	0.0425333	75.1665	0	0
LOC117636824	2287.38	-2.76923	0.0477659	-57.9751	0	0
LOC117636877	2676.93	-2.04498	0.0394053	-51.8962	0	0
LOC117636546	2097.48	1.99199	0.0429767	46.3505	0	0
LOC117638098	913.721	4.78379	0.113534	42.1353	0	0
LOC117636424	6178.09	2.94924	0.0299896	98.3418	0	0
LOC117636355	2649.79	-1.71232	0.0419652	-40.8034	0	0
LOC117612142	1231.45	-2.64659	0.0616484	-42.9305	0	0
LOC117637126	897.295	3.34598	0.0818149	40.897	0	0
LOC117637645	1910.83	-2.36805	0.0486824	-48.6429	0	0
LOC117636990	1883.54	-1.96051	0.0472883	-41.4587	0	0
LOC117637558	4013.03	-3.33451	0.0401067	-83.141	0	0
LOC117638091	3456.05	2.11883	0.035435	59.7948	0	0
LOC117638852	9932.22	-1.42441	0.020421	-69.7522	0	0
LOC117637048	3065.41	2.02498	0.0369514	54.8013	0	0
LOC117637386	846.063	-3.25231	0.0829474	-39.2092	0	0
LOC117638626	1063.91	-2.87929	0.0689066	-41.7854	0	0
LOC117638706	1377.86	3.54798	0.0695472	51.0155	0	0
LOC117636293	1141.12	2.78399	0.0651974	42.7008	0	0
LOC117637888	1855.36	4.33172	0.0711872	60.8498	0	0
LOC117637146	2472.51	1.781	0.039905	44.6309	0	0
LOC117636672	3064.34	-2.7908	0.0402694	-69.3033	0	0
LOC117636590	973.994	-2.77161	0.0725852	-38.1842	0	0
LOC117637427	3200.13	-2.10836	0.0399308	-52.8003	0	0
LOC117636599	3541.64	2.0358	0.0338959	60.0604	0	0
LOC117637239	1962.87	-2.42107	0.0496951	-48.7185	0	0
LOC117636604	1272.54	3.52127	0.070776	49.7523	0	0
LOC117636444	6637.1	-2.95376	0.0284963	-103.654	0	0
LOC117637120	1363.75	5.98512	0.132418	45.1986	0	0
LOC117612139	2176.52	-2.13859	0.0442905	-48.2855	0	0
LOC117636494	2727.29	-3.24051	0.0788181	-41.1138	0	0
LOC117612189	1705.82	2.15759	0.0489577	44.0705	0	0
LOC117636763	6023.86	2.20848	0.0270996	81.4951	0	0
LOC117637714	1402.19	2.21342	0.0544096	40.6807	0	0
LOC117636684	20398.2	-1.73749	0.0151147	-114.954	0	0
LOC117636681	3686.59	1.43644	0.0318415	45.1122	0	0
LOC117637911	1458.94	-2.44854	0.0598703	-40.8975	0	0
LOC117636939	12136.2	-1.17091	0.019648	-59.5942	0	0
LOC117637780	7916.51	1.137	0.0228256	49.8126	0	0
LOC117612144	7855.97	-2.04727	0.0236069	-86.7231	0	0
LOC117636610	2235.56	-5.76482	0.0969682	-59.4507	0	0
LOC117612672	11010.3	1.08097	0.0183584	58.8818	0	0
LOC117612827	8278.69	4.57455	0.0367908	124.34	0	0
LOC117612986	5853.22	-3.01819	0.0319204	-94.5537	0	0
LOC117613036	917.549	2.82132	0.0748611	37.6875	0	0
LOC117613146	1175.11	2.42006	0.0608988	39.7391	0	0
LOC117613571	6636.09	1.35203	0.0232449	58.1647	0	0
LOC117613623	1609.85	7.06801	0.170795	41.3829	0	0
LOC117615609	758.136	5.1238	0.136598	37.5102	6.29e-308	1.36e-306
LOC117613838	1475.24	1.92093	0.0512351	37.4924	1.22e-307	2.64e-306
LOC117633251	959.387	-6.0357	0.160988	-37.4917	1.26e-307	2.71e-306
LOC117627408	3257.89	-1.25791	0.0335638	-37.4782	2.08e-307	4.48e-306
LOC117622029	718.286	-4.58332	0.122342	-37.4631	3.68e-307	7.88e-306
LOC117624832	2206.08	-1.65012	0.0440538	-37.4569	4.64e-307	9.93e-306
LOC117615020	1505.07	1.99904	0.0533772	37.4512	5.75e-307	1.23e-305
LOC117631212	732.225	3.73732	0.0998047	37.4464	6.88e-307	1.47e-305
LOC117630751	779.647	5.23407	0.139849	37.4265	1.45e-306	3.09e-305
LOC117615479	981.234	-2.57113	0.0687333	-37.4073	2.97e-306	6.33e-305
LOC117626171	702.081	4.04638	0.108172	37.4069	3.02e-306	6.43e-305
LOC117623663	2289.22	-1.49568	0.0399904	-37.401	3.77e-306	8.02e-305
LOC117616402	1130.85	2.38407	0.0637485	37.3981	4.2e-306	8.92e-305
LOC117626456	1460.38	-1.92266	0.051504	-37.3303	5.29e-305	1.12e-303
LOC117628935	1927.13	-1.69601	0.0454355	-37.3279	5.79e-305	1.23e-303
LOC117634438	3180.39	-1.23519	0.0331185	-37.296	1.9e-304	4.03e-303
LOC117627917	712.333	4.00461	0.107419	37.2802	3.43e-304	7.26e-303
LOC117619604	2418.99	1.4377	0.0385737	37.2714	4.78e-304	1.01e-302
LOC117636783	1861.66	7.96391	0.213704	37.266	5.83e-304	1.23e-302
LOC117627099	1288.26	-2.18582	0.0586591	-37.2631	6.5e-304	1.37e-302
LOC117619617	2813.05	1.46484	0.0393408	37.2345	1.89e-303	3.97e-302
LOC117627395	1678.08	1.81412	0.0487513	37.2117	4.42e-303	9.29e-302
LOC117617068	3958.11	-1.1388	0.0306082	-37.2056	5.54e-303	1.16e-301
LOC117637071	2104.36	-1.70124	0.0457397	-37.194	8.53e-303	1.79e-301
LOC117622349	765.932	-3.54768	0.095548	-37.1298	9.29e-302	1.95e-300
LOC117633968	1924.96	1.77975	0.0479712	37.1004	2.77e-301	5.8e-300
LOC117626765	1058.58	2.5656	0.0691636	37.0947	3.42e-301	7.16e-300
LOC117630063	1457.06	-1.90364	0.0513356	-37.0823	5.42e-301	1.13e-299
LOC117617767	2033.57	-1.60367	0.0432829	-37.051	1.73e-300	3.62e-299
LOC117629410	756.135	3.56039	0.0961096	37.0451	2.16e-300	4.5e-299
LOC117613848	1242.72	2.2445	0.0605936	37.0419	2.43e-300	5.06e-299
LOC117638040	4278.92	1.05419	0.0284679	37.031	3.64e-300	7.57e-299
LOC117621045	771.071	3.18008	0.0859013	37.0201	5.43e-300	1.13e-298
LOC117630769	2526.32	4.41501	0.119314	37.0033	1.01e-299	2.11e-298
LOC117623558	3204.56	1.22354	0.0330708	36.9977	1.25e-299	2.59e-298
LOC117627360	1063.08	2.55425	0.0691073	36.9606	4.92e-299	1.02e-297
LOC117624537	892.131	2.78123	0.0752636	36.9532	6.48e-299	1.34e-297
LOC117633613	1835.68	1.772	0.0479852	36.928	1.64e-298	3.39e-297
LOC117632604	1052.8	2.38917	0.064714	36.9189	2.3e-298	4.75e-297
LOC117629561	968.939	2.76564	0.0749958	36.8772	1.07e-297	2.21e-296
LOC117627952	915.383	-2.71794	0.0737802	-36.8383	4.5e-297	9.29e-296
LOC117615722	1566.94	1.96668	0.0534144	36.8192	9.1e-297	1.88e-295
LOC117626375	916.554	-2.60928	0.0708697	-36.818	9.52e-297	1.96e-295
LOC117636036	1483.92	-1.90345	0.0517	-36.8172	9.81e-297	2.02e-295
LOC117618801	1053.86	2.43504	0.0661457	36.8132	1.13e-296	2.33e-295
LOC117619141	2789.34	-1.35022	0.0366805	-36.8104	1.26e-296	2.58e-295
LOC117634894	2275.76	-1.47048	0.040052	-36.7142	4.34e-295	8.89e-294
LOC117621570	1470.36	-1.9622	0.0534496	-36.7112	4.85e-295	9.92e-294
LOC117635079	710.243	3.51611	0.0957838	36.7088	5.28e-295	1.08e-293
LOC117625910	2300.02	-1.51383	0.0412587	-36.6911	1.01e-294	2.07e-293
LOC117635631	6205.03	-7.19319	0.196125	-36.6766	1.72e-294	3.52e-293
LOC117631147	1901.89	1.69891	0.0464169	36.6011	2.74e-293	5.59e-292
LOC117634492	925.027	-2.80524	0.0766915	-36.5782	6.36e-293	1.3e-291
LOC117635556	667.886	4.14564	0.113352	36.5733	7.6e-293	1.55e-291
LOC117613881	873.327	2.69933	0.073956	36.4992	1.14e-291	2.32e-290
LOC117633522	1070.54	-2.31829	0.0635214	-36.4962	1.28e-291	2.59e-290
LOC117636181	752.561	3.50615	0.0960848	36.4901	1.59e-291	3.23e-290
LOC117613034	1757.85	4.37759	0.119969	36.4894	1.63e-291	3.31e-290
LOC117617758	1388.36	-1.95143	0.0534797	-36.4892	1.65e-291	3.33e-290
LOC117622221	1348.73	-2.00349	0.0549198	-36.4804	2.27e-291	4.59e-290
LOC117636551	807.787	-3.08242	0.0845054	-36.476	2.66e-291	5.38e-290
LOC117631449	1248.47	-2.47816	0.0679722	-36.4584	5.05e-291	1.02e-289
LOC117626452	2020.98	-1.71752	0.0471136	-36.4548	5.77e-291	1.16e-289
LOC117631105	3720.91	1.11887	0.0307097	36.4338	1.24e-290	2.5e-289
LOC117624068	4815.17	-1.02117	0.0280465	-36.41	2.96e-290	5.95e-289
LOC117631439	691.917	-3.70415	0.101747	-36.4055	3.48e-290	7e-289
LOC117629967	872.217	2.71841	0.0747119	36.3853	7.28e-290	1.46e-288
LOC117614552	3070.78	-1.23034	0.0338155	-36.384	7.63e-290	1.53e-288
LOC117633640	824.278	-3.18986	0.0876963	-36.3739	1.1e-289	2.21e-288
LOC117637617	2871.85	-1.32084	0.0363223	-36.3645	1.55e-289	3.11e-288
LOC117634710	2034.1	-1.6938	0.0466325	-36.3222	7.23e-289	1.45e-287
LOC117614364	1838.25	-1.66371	0.0458099	-36.3176	8.53e-289	1.71e-287
LOC117626448	1366.35	2.11055	0.05814	36.3011	1.55e-288	3.11e-287
LOC117629054	1252.34	-7.05736	0.194581	-36.2696	4.88e-288	9.75e-287
LOC117616124	1710.28	1.77846	0.0491199	36.2065	4.8e-287	9.58e-286
LOC117614464	653.705	-4.04878	0.111844	-36.2004	6.01e-287	1.2e-285
LOC117619183	1552.29	-1.91204	0.0528481	-36.18	1.26e-286	2.5e-285
LOC117631500	987.17	2.42051	0.066924	36.168	1.94e-286	3.86e-285
LOC117627004	704.3	3.49698	0.0966919	36.1662	2.07e-286	4.11e-285
LOC117638079	678.065	4.37563	0.121042	36.1497	3.77e-286	7.48e-285
LOC117617901	3534.23	1.23886	0.034281	36.1383	5.69e-286	1.13e-284
LOC117630680	838.354	-3.17361	0.0879051	-36.1027	2.06e-285	4.08e-284
LOC117624063	2596.25	1.37169	0.038028	36.0704	6.6e-285	1.31e-283
LOC117621098	669.364	-3.63099	0.100671	-36.0679	7.23e-285	1.43e-283
LOC117630915	1711.16	1.68302	0.0466767	36.0569	1.08e-284	2.12e-283
LOC117621556	3096.49	-1.20659	0.0334696	-36.0503	1.36e-284	2.69e-283
LOC117620792	1650.31	-1.80339	0.0500377	-36.0406	1.94e-284	3.82e-283
LOC117626518	1548.66	-1.7851	0.0495303	-36.0405	1.94e-284	3.83e-283
LOC117624766	1346.84	-2.01126	0.0558056	-36.0404	1.95e-284	3.84e-283
LOC117620085	1478.17	1.91511	0.0531407	36.0384	2.09e-284	4.12e-283
LOC117619372	918.284	2.504	0.0694847	36.0367	2.23e-284	4.38e-283
LOC117618757	1398.45	1.94494	0.0539731	36.0353	2.34e-284	4.6e-283
LOC117631299	2749.28	-1.28684	0.0357332	-36.0125	5.34e-284	1.05e-282
LOC117629181	738.288	3.1005	0.0861023	36.0095	5.94e-284	1.16e-282
LOC117634203	833.852	2.91765	0.0810279	36.008	6.27e-284	1.23e-282
LOC117638525	1698.62	-7.86532	0.218508	-35.9955	9.84e-284	1.92e-282
LOC117617311	1962.31	1.55588	0.0432426	35.9801	1.71e-283	3.34e-282
LOC117627120	738.77	3.36292	0.0935047	35.9653	2.92e-283	5.7e-282
LOC117617830	673.944	-4.64132	0.129053	-35.9644	3.01e-283	5.87e-282
LOC117637744	994.865	2.40805	0.0670229	35.9287	1.09e-282	2.12e-281
LOC117636583	1919.69	-1.61709	0.0450542	-35.8921	4.06e-282	7.9e-281
LOC117626266	661.378	-3.99795	0.111422	-35.8811	6.01e-282	1.17e-280
LOC117614587	1456.45	2.04797	0.0571669	35.8244	4.61e-281	8.95e-280
LOC117637169	2840.95	1.29818	0.0362408	35.8209	5.22e-281	1.01e-279
LOC117633455	1810.94	-1.76537	0.0493239	-35.7913	1.51e-280	2.93e-279
LOC117616272	2145.12	4.34761	0.121537	35.7719	3.02e-280	5.84e-279
LOC117617084	658.413	-4.61977	0.129167	-35.7658	3.76e-280	7.28e-279
LOC117624383	1614.97	1.77032	0.0495075	35.7586	4.87e-280	9.42e-279
LOC117623321	2072.99	1.5089	0.0422172	35.7414	9.01e-280	1.74e-278
LOC117636829	1169.98	2.21978	0.0621086	35.7403	9.35e-280	1.8e-278
LOC117621165	1564.86	-1.76621	0.0494347	-35.728	1.45e-279	2.8e-278
LOC117637170	3502.49	1.23408	0.0345701	35.6979	4.27e-279	8.21e-278
LOC117621492	1744.95	4.32134	0.121059	35.6961	4.54e-279	8.74e-278
LOC117636611	1806.01	-1.78315	0.0499557	-35.6946	4.8e-279	9.22e-278
LOC117638562	826.518	-5.8717	0.16454	-35.6856	6.61e-279	1.27e-277
LOC117632836	2334.68	1.51117	0.0423583	35.6758	9.38e-279	1.8e-277
LOC117614060	1055.39	-2.23495	0.0626688	-35.6628	1.49e-278	2.85e-277
LOC117624357	1086.75	-2.34996	0.0658957	-35.6618	1.54e-278	2.95e-277
LOC117632464	1282.36	-1.98264	0.0556025	-35.6574	1.81e-278	3.46e-277
LOC117637272	684.001	-5.0412	0.141399	-35.6523	2.17e-278	4.14e-277
LOC117614569	1434.11	4.916	0.137961	35.6334	4.27e-278	8.14e-277
LOC117626493	666.428	-4.86183	0.136567	-35.6004	1.38e-277	2.63e-276
LOC117620184	625.997	4.12471	0.115885	35.5931	1.79e-277	3.41e-276
LOC117636521	1488.47	-1.78896	0.050314	-35.5558	6.75e-277	1.29e-275
LOC117636336	3070.73	1.23438	0.0347263	35.5461	9.54e-277	1.81e-275
LOC117634827	1421.21	2.08903	0.0588286	35.5105	3.39e-276	6.43e-275
LOC117628665	859.253	-2.669	0.0751839	-35.4997	4.97e-276	9.43e-275
LOC117630962	1896.53	-1.77235	0.0499295	-35.497	5.46e-276	1.03e-274
LOC117622203	952.188	-2.51054	0.0707913	-35.464	1.76e-275	3.34e-274
LOC117632420	615.972	4.03733	0.114041	35.4023	1.57e-274	2.97e-273
LOC117627670	792.419	-5.79029	0.163608	-35.3912	2.33e-274	4.4e-273
LOC117619519	885.875	-2.56835	0.0726622	-35.3464	1.14e-273	2.15e-272
LOC117626370	840.115	-2.64148	0.074781	-35.3228	2.62e-273	4.94e-272
LOC117620633	1479.41	1.87349	0.0530391	35.3227	2.63e-273	4.95e-272
LOC117629950	621.623	4.06702	0.11524	35.2918	7.85e-273	1.48e-271
LOC117633696	4216.86	2.23359	0.063303	35.2842	1.03e-272	1.93e-271
LOC117633874	1768.97	-1.63385	0.0463188	-35.274	1.47e-272	2.76e-271
LOC117624414	827.699	2.65504	0.0752711	35.273	1.52e-272	2.86e-271
LOC117633907	1972.21	1.55068	0.0440085	35.2359	5.64e-272	1.06e-270
LOC117638062	2161.17	1.4235	0.0404041	35.2316	6.57e-272	1.23e-270
LOC117613824	4577.53	1.03528	0.0293855	35.231	6.7e-272	1.25e-270
LOC117618490	1985.2	1.52379	0.0432523	35.2304	6.85e-272	1.28e-270
LOC117614727	1680.4	1.67026	0.0474231	35.2204	9.74e-272	1.82e-270
LOC117615203	715.822	3.39473	0.0963984	35.2156	1.15e-271	2.15e-270
LOC117632197	906.058	6.31383	0.17933	35.2078	1.52e-271	2.83e-270
LOC117629778	2316.6	1.50526	0.0427636	35.1997	2.02e-271	3.77e-270
LOC117615705	638.781	3.5449	0.100725	35.1938	2.49e-271	4.64e-270
LOC117633078	2922.29	1.26536	0.0360056	35.1435	1.46e-270	2.72e-269
LOC117621678	646.191	-4.83958	0.137749	-35.1334	2.09e-270	3.87e-269
LOC117633182	1626.59	1.75509	0.0499945	35.1057	5.52e-270	1.02e-268
LOC117619867	818.557	-2.72481	0.0776676	-35.083	1.22e-269	2.27e-268
LOC117624622	1880.5	1.539	0.0438797	35.0731	1.73e-269	3.21e-268
LOC117627429	860.858	-2.75435	0.0785895	-35.0473	4.29e-269	7.94e-268
LOC117618772	878.221	-2.63054	0.0750797	-35.0366	6.23e-269	1.15e-267
LOC117620331	653.716	-4.31468	0.123214	-35.0177	1.21e-268	2.23e-267
LOC117615567	951.372	-2.47583	0.0707844	-34.977	5.03e-268	9.29e-267
LOC117623053	986.373	-2.26894	0.0648718	-34.9758	5.26e-268	9.69e-267
LOC117636596	1386.54	-1.86925	0.0534454	-34.975	5.4e-268	9.95e-267
LOC117614051	3720.64	-1.07196	0.0306502	-34.9741	5.58e-268	1.03e-266
LOC117629634	1172.03	-2.15488	0.0616265	-34.9667	7.22e-268	1.33e-266
LOC117630092	1774.54	1.61011	0.0460903	34.9338	2.28e-267	4.2e-266
LOC117618603	2141.2	-1.45383	0.0416341	-34.9193	3.79e-267	6.97e-266
LOC117636461	2698.91	-2.88994	0.0827779	-34.9119	4.9e-267	8.99e-266
LOC117619921	1273.86	-1.9885	0.0569611	-34.9098	5.28e-267	9.68e-266
LOC117627042	1331.32	2.1188	0.0607085	34.9012	7.12e-267	1.3e-265
LOC117629361	1168.53	2.18518	0.0626285	34.8911	1.02e-266	1.86e-265
LOC117638230	604.583	3.97281	0.113866	34.8901	1.05e-266	1.92e-265
LOC117631848	749.263	2.9146	0.0835579	34.8813	1.43e-266	2.61e-265
LOC117622701	2078.4	1.478	0.0423946	34.863	2.71e-266	4.94e-265
LOC117635610	1477.34	-1.92267	0.0551548	-34.8596	3.05e-266	5.55e-265
LOC117617873	1518.21	-1.74641	0.0501179	-34.846	4.9e-266	8.92e-265
LOC117628867	955.918	-2.55953	0.0735047	-34.8213	1.16e-265	2.1e-264
LOC117637857	762.881	3.20937	0.0921776	34.8173	1.33e-265	2.42e-264
LOC117627802	2641.31	-1.29571	0.0372276	-34.8052	2.03e-265	3.68e-264
LOC117622128	2684.36	1.31436	0.0377773	34.7923	3.18e-265	5.78e-264
LOC117614710	661.165	-4.86434	0.13982	-34.7901	3.43e-265	6.22e-264
LOC117638711	1033.9	-2.31475	0.066536	-34.7894	3.52e-265	6.38e-264
LOC117623479	2992.77	-1.22109	0.0351052	-34.7836	4.3e-265	7.79e-264
LOC117633180	1059.78	-2.20578	0.0634176	-34.7818	4.59e-265	8.3e-264
LOC117612457	2017.3	-1.59564	0.0458923	-34.7692	7.11e-265	1.29e-263
LOC117638714	671.591	-5.22724	0.150505	-34.7313	2.66e-264	4.8e-263
LOC117628800	4454.66	-1.08654	0.0313017	-34.7118	5.23e-264	9.44e-263
LOC117629233	626.647	-3.68136	0.106084	-34.7023	7.28e-264	1.31e-262
LOC117615067	709.194	-3.12893	0.090294	-34.6527	4.07e-263	7.32e-262
LOC117623976	726.579	-3.05529	0.0881769	-34.6496	4.53e-263	8.14e-262
LOC117634533	891.106	6.37554	0.184122	34.6267	1e-262	1.8e-261
LOC117616439	1255	-2.04817	0.0591504	-34.6264	1.01e-262	1.81e-261
LOC117632835	2699.11	-1.27012	0.0367449	-34.566	8.2e-262	1.47e-260
LOC117631028	612.325	3.65041	0.105658	34.5494	1.46e-261	2.61e-260
LOC117634110	762.9	2.97041	0.086022	34.5308	2.77e-261	4.95e-260
LOC117617848	2336	1.38325	0.0400667	34.5237	3.54e-261	6.33e-260
LOC117631618	792.909	2.76108	0.0799868	34.5192	4.14e-261	7.39e-260
LOC117612438	750.244	2.8179	0.0816868	34.4964	9.09e-261	1.62e-259
LOC117614355	2714.15	-1.32356	0.0384321	-34.4389	6.59e-260	1.18e-258
LOC117613688	1563.09	1.76274	0.0512061	34.4244	1.09e-259	1.94e-258
LOC117622832	1095.64	-2.20104	0.0639765	-34.4038	2.21e-259	3.93e-258
LOC117629704	952.817	-2.27954	0.0663047	-34.3797	5.07e-259	9.02e-258
LOC117634103	3566.3	1.11357	0.0323981	34.3716	6.7e-259	1.19e-257
LOC117621763	1431.43	-1.74514	0.0508283	-34.3341	2.43e-258	4.32e-257
LOC117630082	2672.89	-9.11034	0.265439	-34.3217	3.72e-258	6.6e-257
LOC117618904	636.402	-5.07627	0.148098	-34.2763	1.77e-257	3.13e-256
LOC117624398	1483.56	1.80194	0.0525899	34.264	2.7e-257	4.78e-256
LOC117638880	1956.11	-1.50851	0.0440623	-34.2358	7.09e-257	1.25e-255
LOC117613928	3566.86	-1.10468	0.0322738	-34.2284	9.15e-257	1.62e-255
LOC117637565	1296.11	-2.02531	0.0592452	-34.1852	4.01e-256	7.08e-255
LOC117618185	2414.46	1.30666	0.0382585	34.1533	1.19e-255	2.1e-254
LOC117632818	4114.16	1.11295	0.0325918	34.1483	1.42e-255	2.5e-254
LOC117626535	692.755	-2.95244	0.0864608	-34.1477	1.45e-255	2.55e-254
LOC117638111	1479.25	1.71342	0.0501789	34.1462	1.52e-255	2.68e-254
LOC117621583	3544.4	-1.06092	0.031073	-34.1427	1.71e-255	3.01e-254
LOC117623517	660.542	-3.31771	0.0972252	-34.124	3.25e-255	5.7e-254
LOC117621007	1280.62	1.87206	0.0549237	34.0847	1.24e-254	2.18e-253
LOC117617826	1577.06	-3.47185	0.101869	-34.0816	1.38e-254	2.42e-253
LOC117634972	873.304	6.43425	0.188862	34.0686	2.15e-254	3.77e-253
LOC117627570	3472.93	-1.11111	0.0326193	-34.063	2.61e-254	4.57e-253
LOC117613630	1203.42	1.91459	0.0562146	34.0586	3.03e-254	5.29e-253
LOC117623207	933.895	2.41024	0.0707842	34.0506	3.98e-254	6.95e-253
LOC117636707	661.763	-3.08484	0.0906354	-34.0357	6.61e-254	1.15e-252
LOC117627720	2550.99	1.46861	0.0431498	34.035	6.76e-254	1.18e-252
LOC117637812	2456.68	1.28668	0.037808	34.0319	7.52e-254	1.31e-252
LOC117631696	593.27	4.53439	0.133481	33.9704	6.11e-253	1.06e-251
LOC117638154	606.78	3.60445	0.106171	33.9496	1.24e-252	2.15e-251
LOC117630990	3147.63	-1.17892	0.0347884	-33.8885	9.86e-252	1.71e-250
LOC117632518	639.851	3.52405	0.104007	33.8829	1.19e-251	2.07e-250
LOC117622064	1010.75	-2.1769	0.0642707	-33.8708	1.79e-251	3.11e-250
LOC117624374	1454.68	-1.72248	0.0508558	-33.8698	1.85e-251	3.21e-250
LOC117632986	2763.46	-1.18066	0.0349047	-33.8253	8.37e-251	1.45e-249
LOC117624320	1878.02	1.47056	0.0434899	33.8139	1.23e-250	2.13e-249
LOC117624312	2027.2	-8.57138	0.253527	-33.8085	1.48e-250	2.55e-249
LOC117634277	4277.85	-10.1706	0.301189	-33.7683	5.76e-250	9.95e-249
LOC117633676	611.987	5.07804	0.150394	33.765	6.43e-250	1.11e-248
LOC117631048	817.424	2.58061	0.0764409	33.7596	7.74e-250	1.33e-248
LOC117628696	560.615	3.92895	0.11645	33.7395	1.53e-249	2.63e-248
LOC117615700	927.998	-2.27305	0.0673783	-33.7357	1.73e-249	2.98e-248
LOC117638829	599.117	3.42214	0.10144	33.7356	1.74e-249	2.99e-248
LOC117625684	1511.8	1.78723	0.0529934	33.7255	2.44e-249	4.2e-248
LOC117626770	674.751	3.24719	0.0964687	33.6605	2.19e-248	3.75e-247
LOC117624069	645.917	3.29839	0.0980116	33.6531	2.81e-248	4.81e-247
LOC117614117	679.042	-2.95336	0.0877727	-33.6479	3.35e-248	5.74e-247
LOC117624290	1889.69	-1.46545	0.0435552	-33.6458	3.59e-248	6.15e-247
LOC117616174	677.147	2.98475	0.0887258	33.6402	4.34e-248	7.43e-247
LOC117616575	1366.26	-1.77021	0.0526915	-33.5957	1.94e-247	3.31e-246
LOC117634868	2340.28	1.34493	0.0400787	33.5572	7.07e-247	1.21e-245
LOC117613279	1819.28	-1.52474	0.045458	-33.5418	1.19e-246	2.02e-245
LOC117618564	2542.25	1.34212	0.0400421	33.5178	2.66e-246	4.52e-245
LOC117615129	720.222	-2.82217	0.0842343	-33.5038	4.25e-246	7.23e-245
LOC117634987	1344.64	1.76099	0.0525637	33.5019	4.52e-246	7.68e-245
LOC117633897	1697.17	-1.53287	0.0457676	-33.4925	6.2e-246	1.05e-244
LOC117622424	1213.55	1.87299	0.055936	33.4846	8.08e-246	1.37e-244
LOC117623363	698.621	-3.00687	0.0898195	-33.4768	1.05e-245	1.78e-244
LOC117633789	2789.92	-1.24994	0.0373425	-33.4724	1.22e-245	2.06e-244
LOC117623240	594.991	-3.88335	0.116025	-33.4699	1.32e-245	2.24e-244
LOC117632732	1471.56	-1.67002	0.0499072	-33.4625	1.7e-245	2.87e-244
LOC117621273	2563.69	1.2341	0.0368827	33.4601	1.83e-245	3.1e-244
LOC117630095	1919.91	1.5558	0.0465055	33.4542	2.24e-245	3.78e-244
LOC117636700	640.402	-3.07986	0.0921567	-33.4198	7.06e-245	1.19e-243
LOC117638089	2383.53	1.3062	0.0390914	33.414	8.58e-245	1.45e-243
LOC117629804	796.954	-2.63354	0.078883	-33.3854	2.23e-244	3.76e-243
LOC117628388	2417.03	-1.37934	0.0413283	-33.3751	3.15e-244	5.3e-243
LOC117627416	2238.47	-1.31664	0.0394585	-33.3676	4.05e-244	6.81e-243
LOC117635731	561.637	-3.97442	0.119157	-33.3545	6.27e-244	1.05e-242
LOC117622434	1642.48	-1.64238	0.0492561	-33.3436	9.01e-244	1.51e-242
LOC117622437	653.61	-5.40744	0.162269	-33.3238	1.75e-243	2.93e-242
LOC117612335	1032.21	2.07552	0.0622968	33.3166	2.22e-243	3.72e-242
LOC117636971	1476.77	-1.74749	0.052515	-33.276	8.58e-243	1.44e-241
LOC117619091	547.008	4.12237	0.123894	33.2733	9.39e-243	1.57e-241
LOC117622807	1276.27	-1.82562	0.054917	-33.2432	2.56e-242	4.28e-241
LOC117627868	2390.76	-1.32849	0.0399746	-33.2333	3.56e-242	5.95e-241
LOC117628807	555.251	4.31898	0.129986	33.2264	4.47e-242	7.47e-241
LOC117634763	557.696	4.58792	0.138151	33.2095	7.86e-242	1.31e-240
LOC117619295	719.612	2.68629	0.0809168	33.1981	1.14e-241	1.91e-240
LOC117630726	680.696	-3.0443	0.0917909	-33.1656	3.37e-241	5.62e-240
LOC117636951	2868.91	-1.14939	0.0346779	-33.1448	6.72e-241	1.12e-239
LOC117628454	692.331	5.80689	0.175324	33.1209	1.49e-240	2.47e-239
LOC117636630	797.494	2.6198	0.0791196	33.1119	2e-240	3.33e-239
LOC117634183	656.199	3.00401	0.090769	33.0951	3.49e-240	5.8e-239
LOC117631292	1645.28	-1.66561	0.0503297	-33.094	3.63e-240	6.02e-239
LOC117628725	1980.71	-1.48487	0.0448929	-33.0758	6.63e-240	1.1e-238
LOC117623025	814.522	2.58743	0.0782292	33.075	6.8e-240	1.13e-238
LOC117617936	3342.23	-1.18492	0.0358428	-33.0588	1.16e-239	1.92e-238
LOC117615892	810.039	2.67623	0.0809881	33.0448	1.85e-239	3.06e-238
LOC117619218	564.819	-4.68862	0.141923	-33.0363	2.44e-239	4.04e-238
LOC117631109	643.748	-3.07298	0.0930327	-33.0312	2.89e-239	4.78e-238
LOC117619676	3231.85	-1.09498	0.0331651	-33.0159	4.8e-239	7.92e-238
LOC117620615	1320.24	-1.92003	0.0581739	-33.0051	6.87e-239	1.13e-237
LOC117635116	568.095	3.49313	0.105851	33.0003	8.04e-239	1.32e-237
LOC117620382	632.122	-5.42499	0.164703	-32.9381	6.27e-238	1.03e-236
LOC117632352	938.236	-2.17904	0.0661756	-32.9282	8.69e-238	1.43e-236
LOC117627230	1170.99	-7.39465	0.224619	-32.9208	1.11e-237	1.82e-236
LOC117623972	559.295	-4.67789	0.142109	-32.9175	1.23e-237	2.03e-236
LOC117634602	2489.72	1.25439	0.0381162	32.9095	1.61e-237	2.63e-236
LOC117637310	567.999	3.6495	0.110913	32.9041	1.92e-237	3.15e-236
LOC117636389	543.499	-4.27904	0.130132	-32.8822	3.95e-237	6.46e-236
LOC117618887	542.135	3.97296	0.120945	32.8492	1.17e-236	1.91e-235
LOC117616376	566.502	4.87718	0.148534	32.8354	1.84e-236	3.01e-235
LOC117635847	629.039	3.5547	0.108338	32.8111	4.09e-236	6.69e-235
LOC117631429	656.515	5.67503	0.173114	32.782	1.06e-235	1.74e-234
LOC117633956	888.638	-6.66391	0.203315	-32.7762	1.29e-235	2.1e-234
LOC117625785	816.513	2.41452	0.0736865	32.7675	1.71e-235	2.79e-234
LOC117633031	592.865	-3.48838	0.1065	-32.7548	2.59e-235	4.21e-234
LOC117633723	2079.8	-1.35629	0.0414267	-32.7395	4.29e-235	6.97e-234
LOC117637094	824.195	2.38356	0.0728049	32.739	4.35e-235	7.07e-234
LOC117612502	656.537	-5.65286	0.172778	-32.7175	8.81e-235	1.43e-233
LOC117633587	1495.44	-1.70924	0.0522549	-32.7097	1.14e-234	1.84e-233
LOC117636922	1428.89	-1.77921	0.0544072	-32.7018	1.47e-234	2.39e-233
LOC117620116	3022.13	1.14532	0.0350237	32.7012	1.5e-234	2.43e-233
LOC117630096	814.727	-2.55334	0.0781397	-32.6766	3.36e-234	5.43e-233
LOC117623041	546.686	4.80699	0.147123	32.6733	3.74e-234	6.03e-233
LOC117628286	1154.11	1.94943	0.059704	32.6515	7.62e-234	1.23e-232
LOC117637775	713.457	-2.78605	0.0853868	-32.6286	1.61e-233	2.6e-232
LOC117624356	818.124	2.508	0.0768662	32.6281	1.64e-233	2.64e-232
LOC117629918	542.143	-4.31741	0.132369	-32.6165	2.4e-233	3.86e-232
LOC117624553	923.857	-2.18558	0.0670384	-32.6019	3.85e-233	6.19e-232
LOC117633999	575.852	-4.96896	0.152512	-32.5808	7.66e-233	1.23e-231
LOC117616323	564.283	3.31013	0.10167	32.5575	1.64e-232	2.63e-231
LOC117630901	954.816	-2.12859	0.0653876	-32.5535	1.87e-232	3e-231
LOC117614672	2769.15	-1.38011	0.0424594	-32.5044	9.25e-232	1.48e-230
LOC117628104	573.4	3.45653	0.106392	32.4887	1.54e-231	2.47e-230
LOC117637403	636.353	-2.90463	0.0894206	-32.4828	1.87e-231	2.98e-230
LOC117632115	590.281	-5.16297	0.158977	-32.4761	2.32e-231	3.71e-230
LOC117630851	1472.3	-1.60068	0.0492956	-32.471	2.74e-231	4.37e-230
LOC117634133	754.652	-6.22304	0.191688	-32.4645	3.38e-231	5.39e-230
LOC117617424	839.186	-2.35423	0.0725381	-32.4551	4.59e-231	7.32e-230
LOC117623957	950.28	2.1829	0.0673601	32.4064	2.23e-230	3.55e-229
LOC117632696	619.933	-3.21779	0.0993319	-32.3944	3.29e-230	5.24e-229
LOC117632003	1010.93	-2.07581	0.0641164	-32.3757	6.03e-230	9.59e-229
LOC117636450	549.613	3.43872	0.106471	32.2973	7.62e-229	1.21e-227
LOC117636624	1614.09	-1.55811	0.0482602	-32.2856	1.11e-228	1.77e-227
LOC117615792	738.621	-2.6103	0.080851	-32.2853	1.13e-228	1.79e-227
LOC117615949	1010.35	-2.0852	0.0646446	-32.2563	2.87e-228	4.55e-227
LOC117620380	1262.13	-1.82047	0.0564498	-32.2493	3.59e-228	5.69e-227
LOC117627732	1453.62	-1.63095	0.0505738	-32.2488	3.65e-228	5.78e-227
LOC117633189	1219.83	1.98134	0.0614466	32.245	4.13e-228	6.54e-227
LOC117631381	527.315	4.63624	0.143902	32.218	9.89e-228	1.56e-226
LOC117635616	1061.61	-1.98757	0.0616949	-32.2162	1.05e-227	1.65e-226
LOC117616375	1817.63	-1.51839	0.0471622	-32.1951	2.07e-227	3.26e-226
LOC117615697	592.547	3.30635	0.102734	32.1836	3e-227	4.72e-226
LOC117624420	516.05	3.99012	0.124	32.1785	3.53e-227	5.56e-226
LOC117619189	550.018	-3.64329	0.113234	-32.1749	3.96e-227	6.22e-226
LOC117617529	1622.6	-1.57237	0.0488731	-32.1725	4.27e-227	6.72e-226
LOC117617250	739.411	2.70886	0.0842183	32.1647	5.5e-227	8.64e-226
LOC117614793	570.166	-5.05818	0.15737	-32.142	1.14e-226	1.79e-225
LOC117632643	1288.25	1.7167	0.053427	32.1317	1.59e-226	2.5e-225
LOC117615811	539.563	4.75709	0.148116	32.1174	2.52e-226	3.95e-225
LOC117615785	546.814	-4.74229	0.147697	-32.1082	3.39e-226	5.3e-225
LOC117620580	582.851	-5.23999	0.163321	-32.084	7.36e-226	1.15e-224
LOC117624968	633.075	2.89652	0.0903702	32.0517	2.08e-225	3.25e-224
LOC117620743	765.949	-2.52124	0.0786693	-32.0486	2.3e-225	3.59e-224
LOC117625850	1517.06	-1.58505	0.0495391	-31.9959	1.24e-224	1.94e-223
LOC117627689	668.014	-5.88987	0.184095	-31.9937	1.33e-224	2.08e-223
LOC117637987	530.59	3.68837	0.115303	31.9884	1.58e-224	2.46e-223
LOC117633261	1291.62	-1.72908	0.0540573	-31.986	1.71e-224	2.66e-223
LOC117629626	514.207	4.25197	0.132968	31.9773	2.26e-224	3.51e-223
LOC117615076	2198.08	1.37299	0.0429743	31.949	5.58e-224	8.67e-223
LOC117633947	1480.55	-1.6334	0.0511761	-31.9172	1.54e-223	2.4e-222
LOC117627252	519.093	4.04491	0.12678	31.9049	2.28e-223	3.54e-222
LOC117636490	743.682	-2.66132	0.0834308	-31.8985	2.8e-223	4.35e-222
LOC117616666	604.677	3.03797	0.0953114	31.8741	6.1e-223	9.44e-222
LOC117621546	3051	-1.17124	0.0367555	-31.8658	7.96e-223	1.23e-221
LOC117631009	524.13	-4.69593	0.147487	-31.8396	1.84e-222	2.84e-221
LOC117624753	1265.24	-1.78223	0.0559806	-31.8365	2.03e-222	3.13e-221
LOC117628732	615.764	-2.8877	0.0907093	-31.8347	2.15e-222	3.32e-221
LOC117638782	638.008	5.80365	0.182452	31.8091	4.84e-222	7.47e-221
LOC117634843	1072.19	2.04892	0.0644207	31.8053	5.46e-222	8.42e-221
LOC117633810	534.687	3.46865	0.109094	31.795	7.58e-222	1.17e-220
LOC117616119	2933.36	1.13682	0.0357629	31.7876	9.6e-222	1.48e-220
LOC117623497	920.66	-2.08982	0.0657825	-31.7686	1.76e-221	2.7e-220
LOC117625818	1162.67	-1.88284	0.0593022	-31.7499	3.19e-221	4.9e-220
LOC117633702	1831.99	-1.42853	0.0450612	-31.702	1.46e-220	2.24e-219
LOC117634428	528.209	4.9678	0.156755	31.6915	2.04e-220	3.12e-219
LOC117627340	1571.12	1.61879	0.051095	31.6819	2.76e-220	4.22e-219
LOC117636103	840.86	2.36673	0.0747048	31.6811	2.83e-220	4.33e-219
LOC117637476	907.604	-2.22254	0.0701989	-31.6607	5.41e-220	8.27e-219
LOC117636598	1597.43	-1.50001	0.0473815	-31.6583	5.84e-220	8.93e-219
LOC117633275	1827.24	-1.49071	0.0471174	-31.6382	1.1e-219	1.68e-218
LOC117626348	636.625	-3.06359	0.0969039	-31.6147	2.32e-219	3.54e-218
LOC117629765	1453.34	-1.60505	0.0507793	-31.6083	2.84e-219	4.33e-218
LOC117633798	508.164	-4.29574	0.135926	-31.6035	3.3e-219	5.03e-218
LOC117626020	953.832	7.12078	0.225629	31.5597	1.32e-218	2.01e-217
LOC117617134	953.473	-2.03377	0.0644476	-31.5569	1.44e-218	2.19e-217
LOC117634179	1479.87	-1.58192	0.0501362	-31.5525	1.66e-218	2.52e-217
LOC117622135	819.632	2.27235	0.072072	31.5289	3.49e-218	5.31e-217
LOC117619450	559.199	-3.45001	0.109473	-31.5146	5.48e-218	8.33e-217
LOC117634720	529.053	5.03071	0.15969	31.503	7.89e-218	1.2e-216
LOC117618515	956.062	-2.01793	0.0641623	-31.4504	4.15e-217	6.29e-216
LOC117637373	546.077	-3.18941	0.101566	-31.4023	1.88e-216	2.85e-215
LOC117616221	810.516	-2.37736	0.0757104	-31.4007	1.98e-216	3e-215
LOC117638465	3048.52	1.05288	0.0335406	31.3911	2.67e-216	4.05e-215
LOC117614942	820.948	2.38559	0.0760077	31.3862	3.12e-216	4.72e-215
LOC117633883	1061.04	-1.87002	0.0596115	-31.3701	5.18e-216	7.83e-215
LOC117631958	2334.81	-1.34311	0.0428297	-31.3592	7.29e-216	1.1e-214
LOC117616659	1002.37	1.96283	0.0626256	31.3423	1.24e-215	1.87e-214
LOC117623900	546.062	-3.52923	0.112624	-31.3365	1.48e-215	2.24e-214
LOC117617607	817.095	2.34846	0.0749642	31.3278	1.95e-215	2.94e-214
LOC117619585	2017.32	-1.35234	0.0431726	-31.3241	2.19e-215	3.29e-214
LOC117623489	555.989	3.27079	0.104454	31.3133	3.08e-215	4.63e-214
LOC117626800	1009.45	-2.03793	0.0650821	-31.3133	3.08e-215	4.63e-214
LOC117627105	988.015	2.0824	0.0666035	31.2656	1.37e-214	2.06e-213
LOC117633849	2361.96	-1.22319	0.0391387	-31.2527	2.05e-214	3.08e-213
LOC117625655	1623.82	-3.43916	0.110132	-31.2277	4.48e-214	6.72e-213
LOC117630708	1585.04	-1.59555	0.0511346	-31.2029	9.74e-214	1.46e-212
LOC117627719	1265.23	-1.68931	0.0541438	-31.2004	1.05e-213	1.57e-212
LOC117634759	493.024	3.97462	0.127453	31.1848	1.71e-213	2.56e-212
LOC117620727	592.357	-2.97722	0.0954785	-31.1821	1.87e-213	2.79e-212
LOC117626602	1009.41	-2.02235	0.0648603	-31.1801	1.98e-213	2.96e-212
LOC117616176	546.902	-3.39604	0.108943	-31.1727	2.5e-213	3.73e-212
LOC117616383	537.439	-3.33614	0.107092	-31.1522	4.74e-213	7.07e-212
LOC117621990	577.784	3.00757	0.0965546	31.1489	5.25e-213	7.82e-212
LOC117624097	504.94	4.59985	0.147709	31.1413	6.66e-213	9.91e-212
LOC117616042	863.899	-2.40486	0.0772622	-31.1259	1.08e-212	1.6e-211
LOC117616585	1812.56	1.36501	0.0438564	31.1246	1.12e-212	1.66e-211
LOC117619966	497.407	-4.48574	0.144149	-31.1188	1.34e-212	1.99e-211
LOC117623190	794.13	-2.29727	0.0738392	-31.1118	1.67e-212	2.47e-211
LOC117620022	1006.59	7.34592	0.236304	31.0867	3.64e-212	5.41e-211
LOC117637164	653.035	2.77443	0.0892849	31.0739	5.42e-212	8.04e-211
LOC117631235	1392.38	-1.6656	0.0536092	-31.0694	6.25e-212	9.26e-211
LOC117618551	2047.55	-1.29249	0.0416177	-31.0563	9.37e-212	1.39e-210
LOC117612256	2855.13	1.23648	0.0398148	31.0558	9.52e-212	1.41e-210
LOC117617049	1642.94	1.43215	0.0461179	31.054	1.01e-211	1.49e-210
LOC117630759	1524.3	1.6063	0.0517314	31.0507	1.11e-211	1.65e-210
LOC117628430	647.833	6.00896	0.193624	31.0342	1.86e-211	2.75e-210
LOC117616370	908.496	-2.10696	0.0679347	-31.0145	3.43e-211	5.06e-210
LOC117635580	1270.95	1.79437	0.0578623	31.0111	3.82e-211	5.62e-210
LOC117632434	1212.13	-1.77218	0.0571973	-30.9836	8.97e-211	1.32e-209
LOC117634452	1114.03	-1.86033	0.0600503	-30.9795	1.02e-210	1.5e-209
LOC117634680	2108.65	-1.30098	0.0420121	-30.9669	1.5e-210	2.21e-209
LOC117633494	1270.87	-1.73169	0.0559671	-30.9412	3.34e-210	4.9e-209
LOC117616239	2909.77	-1.06037	0.0342862	-30.9271	5.16e-210	7.57e-209
LOC117615841	3343.3	1.03458	0.0334613	30.9188	6.67e-210	9.78e-209
LOC117614757	522.898	3.22208	0.104298	30.8929	1.49e-209	2.18e-208
LOC117612887	489.056	-3.93433	0.127411	-30.8791	2.28e-209	3.34e-208
LOC117634352	1644.06	-1.56129	0.0505636	-30.8778	2.37e-209	3.47e-208
LOC117632040	493.284	3.90485	0.126519	30.8637	3.67e-209	5.37e-208
LOC117620748	1254.82	1.85703	0.0601796	30.8582	4.35e-209	6.36e-208
LOC117636725	643.869	2.7531	0.0892211	30.857	4.51e-209	6.59e-208
LOC117631643	1382.57	-1.65528	0.0536503	-30.8532	5.08e-209	7.41e-208
LOC117618815	1032.26	2.12636	0.068947	30.8404	7.52e-209	1.1e-207
LOC117612680	559.388	5.5212	0.179031	30.8394	7.78e-209	1.13e-207
LOC117619806	1482.69	1.63648	0.0530793	30.8308	1.01e-208	1.48e-207
LOC117620589	1246.91	-1.82569	0.0592209	-30.8285	1.09e-208	1.58e-207
LOC117630801	1076.36	-1.96565	0.0637607	-30.8285	1.09e-208	1.58e-207
LOC117619704	837.355	2.13551	0.0692925	30.8188	1.47e-208	2.13e-207
LOC117624806	576.186	5.69216	0.184701	30.8182	1.49e-208	2.17e-207
LOC117626499	2541.11	-1.24244	0.0403199	-30.8144	1.68e-208	2.44e-207
LOC117632374	1946.73	-1.31723	0.0427696	-30.7984	2.76e-208	4e-207
LOC117622513	494.459	4.81078	0.156215	30.796	2.96e-208	4.3e-207
LOC117618886	1144.95	-7.6629	0.248876	-30.7901	3.56e-208	5.15e-207
LOC117634762	1319.01	1.83608	0.0596412	30.7854	4.11e-208	5.95e-207
LOC117636023	488.631	4.70938	0.152983	30.7837	4.33e-208	6.26e-207
LOC117615884	621.434	2.64333	0.085922	30.7643	7.88e-208	1.14e-206
LOC117633910	3098.02	-1.02282	0.0332657	-30.7469	1.35e-207	1.94e-206
LOC117624009	638.631	2.78639	0.0906331	30.7436	1.49e-207	2.15e-206
LOC117637383	1250.42	1.71073	0.0556625	30.734	2e-207	2.88e-206
LOC117637153	756.278	-2.37801	0.0773886	-30.7282	2.39e-207	3.44e-206
LOC117617103	510.782	-3.59641	0.117043	-30.7274	2.45e-207	3.53e-206
LOC117631502	2292.44	-1.18102	0.0384582	-30.7091	4.31e-207	6.2e-206
LOC117638754	530.993	-3.4413	0.112078	-30.7044	4.97e-207	7.15e-206
LOC117637522	704.045	-2.45578	0.079991	-30.7007	5.57e-207	8e-206
LOC117614200	1047.67	-1.91028	0.0622451	-30.6896	7.82e-207	1.12e-205
LOC117620867	486.746	3.85644	0.125763	30.6645	1.69e-206	2.43e-205
LOC117631259	1009.76	-1.9342	0.0630884	-30.6586	2.03e-206	2.91e-205
LOC117617493	1349.41	1.61126	0.0525587	30.6563	2.18e-206	3.12e-205
LOC117621700	1131.09	1.75643	0.0573203	30.6424	3.34e-206	4.77e-205
LOC117630544	1510.45	-1.54605	0.0504667	-30.635	4.18e-206	5.98e-205
LOC117618494	569.337	-2.94832	0.0962615	-30.6282	5.16e-206	7.37e-205
LOC117621137	480.94	-3.78083	0.123467	-30.6222	6.21e-206	8.87e-205
LOC117614471	734.113	2.32031	0.0758285	30.5994	1.25e-205	1.78e-204
LOC117635018	1299.78	1.68811	0.055249	30.5545	4.92e-205	7.02e-204
LOC117628720	2179.55	-1.23072	0.0402861	-30.5496	5.72e-205	8.15e-204
LOC117623447	632.512	2.77079	0.0907281	30.5395	7.79e-205	1.11e-203
LOC117636724	1335.27	1.71993	0.0563424	30.5263	1.17e-204	1.66e-203
LOC117631204	957.582	-1.99587	0.065393	-30.5212	1.36e-204	1.94e-203
LOC117628093	472.859	4.09872	0.134307	30.5176	1.52e-204	2.16e-203
LOC117631252	960.396	-1.92947	0.0632734	-30.4942	3.12e-204	4.42e-203
LOC117633960	538.229	-3.40212	0.111664	-30.4675	7.02e-204	9.95e-203
LOC117626593	614.991	-2.69046	0.0883245	-30.4611	8.53e-204	1.21e-202
LOC117620818	1413.15	-1.58455	0.0520299	-30.4546	1.04e-203	1.47e-202
LOC117636383	515.304	5.26113	0.172845	30.4385	1.7e-203	2.41e-202
LOC117614459	996.22	1.9163	0.0629663	30.4337	1.97e-203	2.79e-202
LOC117619819	665.135	2.53526	0.0833134	30.4304	2.18e-203	3.08e-202
LOC117637381	570.464	-2.82833	0.0929609	-30.4249	2.57e-203	3.63e-202
LOC117617520	568.828	5.72088	0.188039	30.4239	2.65e-203	3.75e-202
LOC117623579	740.653	-2.33224	0.0766787	-30.4158	3.4e-203	4.79e-202
LOC117620560	1417.58	-1.57152	0.0516682	-30.4157	3.41e-203	4.8e-202
LOC117634434	498.892	5.04733	0.165982	30.409	4.18e-203	5.89e-202
LOC117637296	915.807	2.00918	0.0661096	30.3917	7.07e-203	9.95e-202
LOC117622234	998.029	1.95649	0.064387	30.3864	8.31e-203	1.17e-201
LOC117626807	2308.9	-1.18894	0.0391439	-30.3735	1.23e-202	1.73e-201
LOC117620934	550.655	-3.17788	0.104656	-30.3648	1.6e-202	2.25e-201
LOC117631054	3006.95	1.18118	0.038919	30.3497	2.54e-202	3.56e-201
LOC117617636	609.476	-5.93389	0.195587	-30.3388	3.53e-202	4.96e-201
LOC117620275	1082.84	-1.78591	0.0588966	-30.3229	5.73e-202	8.03e-201
LOC117618983	1199.44	-1.79451	0.0591805	-30.3226	5.77e-202	8.08e-201
LOC117625457	558.172	-3.32258	0.10958	-30.321	6.07e-202	8.49e-201
LOC117630665	788.273	-2.44919	0.0808741	-30.2839	1.87e-201	2.61e-200
LOC117627009	824.998	-2.27701	0.0752013	-30.2789	2.17e-201	3.04e-200
LOC117613232	765.145	2.23676	0.073965	30.2408	6.89e-201	9.63e-200
LOC117634282	881.704	-2.15762	0.0713627	-30.2345	8.33e-201	1.16e-199
LOC117612704	556.572	-5.46538	0.180835	-30.223	1.18e-200	1.65e-199
LOC117621236	2459.38	1.18207	0.0391361	30.2041	2.09e-200	2.92e-199
LOC117630135	1019.85	-1.83834	0.0609049	-30.1838	3.87e-200	5.4e-199
LOC117630097	531.09	-3.25001	0.107759	-30.16	7.94e-200	1.11e-198
LOC117615422	837.889	2.31319	0.0767098	30.1551	9.19e-200	1.28e-198
LOC117637083	699.078	-2.44822	0.0812362	-30.1371	1.58e-199	2.2e-198
LOC117629953	2508.46	-1.27798	0.0424209	-30.1261	2.2e-199	3.06e-198
LOC117637040	843.304	2.09634	0.0695986	30.1204	2.62e-199	3.64e-198
LOC117632072	461.497	-3.97522	0.132046	-30.1048	4.19e-199	5.82e-198
LOC117623319	720.242	-2.59817	0.0863471	-30.0899	6.57e-199	9.11e-198
LOC117633618	488.913	3.57422	0.118793	30.0878	7e-199	9.7e-198
LOC117617725	910.847	1.99382	0.0663565	30.0471	2.39e-198	3.31e-197
LOC117617905	831.363	-2.38435	0.0794464	-30.012	6.84e-198	9.48e-197
LOC117637172	1021.3	-1.82659	0.0608701	-30.008	7.72e-198	1.07e-196
LOC117636345	443.949	4.2764	0.142524	30.0048	8.5e-198	1.18e-196
LOC117631155	1725.36	1.38835	0.046277	30.0008	9.58e-198	1.32e-196
LOC117615914	2847.66	1.12594	0.0375465	29.988	1.41e-197	1.95e-196
LOC117625860	841.697	2.1162	0.0705777	29.9839	1.59e-197	2.2e-196
LOC117613871	826.019	-2.10459	0.0702139	-29.974	2.14e-197	2.95e-196
LOC117634677	1068.44	-1.81026	0.0604155	-29.9634	2.94e-197	4.05e-196
LOC117618569	1670.02	-1.38153	0.0461166	-29.9574	3.53e-197	4.86e-196
LOC117622212	456.242	4.63356	0.154681	29.9556	3.72e-197	5.11e-196
LOC117630792	3326.01	-1.01758	0.0339727	-29.9528	4.04e-197	5.56e-196
LOC117624456	724.396	-2.45861	0.0821766	-29.9187	1.13e-196	1.55e-195
LOC117626078	696.982	-6.45024	0.215636	-29.9127	1.35e-196	1.85e-195
LOC117616074	522.371	-5.32599	0.178122	-29.9007	1.92e-196	2.64e-195
LOC117622829	1010.99	-1.83694	0.0614352	-29.9004	1.94e-196	2.66e-195
LOC117631778	492.121	-3.28885	0.109997	-29.8993	2.01e-196	2.75e-195
LOC117614401	1835.75	-1.29665	0.0433902	-29.8834	3.23e-196	4.43e-195
LOC117631227	1159.48	-1.83005	0.0612481	-29.8793	3.66e-196	5e-195
LOC117631284	1033.35	-1.86487	0.0624333	-29.8699	4.85e-196	6.63e-195
LOC117637209	1103	1.84261	0.0617009	29.8637	5.84e-196	7.97e-195
LOC117628700	450.982	-4.36403	0.146139	-29.8622	6.1e-196	8.34e-195
LOC117616365	920.665	-7.26448	0.243272	-29.8615	6.22e-196	8.49e-195
LOC117628560	2067.04	1.24614	0.0417407	29.8542	7.74e-196	1.06e-194
LOC117612558	531.559	3.03653	0.101756	29.8414	1.14e-195	1.55e-194
LOC117620006	792.262	2.16944	0.0727459	29.8222	2.01e-195	2.74e-194
LOC117636449	777.003	-2.15367	0.0722217	-29.8203	2.13e-195	2.9e-194
LOC117614238	467.96	-4.76177	0.159726	-29.8121	2.73e-195	3.71e-194
LOC117636839	2182.67	-1.18947	0.0399105	-29.8035	3.52e-195	4.78e-194
LOC117633029	1221.8	1.77285	0.0595587	29.7664	1.07e-194	1.45e-193
LOC117634291	2868.12	-1.16386	0.0391084	-29.7598	1.29e-194	1.76e-193
LOC117618677	459.717	-4.73117	0.159069	-29.7429	2.14e-194	2.9e-193
LOC117636756	2906.82	-1.07887	0.0362864	-29.732	2.96e-194	4.01e-193
LOC117637371	973.584	-2.21719	0.0745734	-29.7317	2.99e-194	4.05e-193
LOC117617886	1330.3	1.56784	0.0527704	29.7106	5.6e-194	7.58e-193
LOC117636026	559.489	2.79644	0.0941287	29.7087	5.93e-194	8.01e-193
LOC117636760	875.884	1.99123	0.0670302	29.7065	6.33e-194	8.56e-193
LOC117623282	508.263	3.00675	0.10122	29.7051	6.6e-194	8.91e-193
LOC117622062	877.078	-2.08104	0.070057	-29.705	6.62e-194	8.94e-193
LOC117617921	852.641	-2.27824	0.0767298	-29.6918	9.8e-194	1.32e-192
LOC117629322	473.864	3.56645	0.120249	29.6588	2.61e-193	3.52e-192
LOC117619747	618.874	-6.16136	0.207829	-29.6463	3.79e-193	5.1e-192
LOC117617652	923.779	1.93123	0.0652315	29.6058	1.26e-192	1.69e-191
LOC117627466	1953.36	-1.31877	0.0445554	-29.5984	1.57e-192	2.11e-191
LOC117624735	439.386	3.85967	0.13043	29.5919	1.9e-192	2.55e-191
LOC117635727	594.479	-6.04342	0.204528	-29.5482	6.93e-192	9.31e-191
LOC117617584	1768.67	-1.34254	0.0454474	-29.5404	8.72e-192	1.17e-190
LOC117633161	490.175	3.2225	0.10911	29.5344	1.04e-191	1.4e-190
LOC117637905	1488.12	-1.43353	0.0485418	-29.5318	1.12e-191	1.51e-190
LOC117626708	763.271	-6.84153	0.232148	-29.4706	6.86e-191	9.18e-190
LOC117631457	451.549	4.86074	0.164963	29.4656	7.94e-191	1.06e-189
LOC117615561	1057.01	-1.75349	0.0595397	-29.4509	1.23e-190	1.64e-189
LOC117620297	571.438	2.8398	0.096436	29.4475	1.35e-190	1.81e-189
LOC117615376	814.384	-2.06516	0.0701563	-29.4366	1.87e-190	2.5e-189
LOC117616270	1012.66	1.89894	0.0645233	29.4304	2.24e-190	2.99e-189
LOC117638197	1426.28	-1.56358	0.053153	-29.4166	3.36e-190	4.49e-189
LOC117637512	974.56	-1.89845	0.0645593	-29.4062	4.57e-190	6.09e-189
LOC117624734	1283.25	-1.62755	0.0553516	-29.4038	4.91e-190	6.54e-189
LOC117621289	591.13	2.64677	0.0901764	29.351	2.32e-189	3.09e-188
LOC117621301	475.225	-3.88681	0.132505	-29.3333	3.9e-189	5.18e-188
LOC117615346	2006.75	1.3534	0.0461475	29.3278	4.59e-189	6.1e-188
LOC117635897	838.81	-2.06581	0.0704586	-29.3195	5.85e-189	7.77e-188
LOC117637165	1064.02	-1.87853	0.0641047	-29.3041	9.2e-189	1.22e-187
LOC117623833	817.85	2.12164	0.0724441	29.2865	1.54e-188	2.04e-187
LOC117613880	476.767	3.52544	0.120495	29.2578	3.57e-188	4.72e-187
LOC117621389	1051.93	-7.7177	0.263826	-29.253	4.12e-188	5.45e-187
LOC117634336	592.273	2.68488	0.0919121	29.2114	1.39e-187	1.84e-186
LOC117614550	1997.27	-1.2418	0.0425752	-29.1671	5.06e-187	6.68e-186
LOC117614205	1137.34	1.6651	0.0571012	29.1605	6.15e-187	8.11e-186
LOC117615757	545.941	2.73448	0.093817	29.1469	9.15e-187	1.21e-185
LOC117621519	2004.4	1.39667	0.0479563	29.1239	1.79e-186	2.36e-185
LOC117628440	2419.58	1.10475	0.0379331	29.1237	1.8e-186	2.37e-185
LOC117617268	669.988	2.30164	0.0790446	29.1182	2.11e-186	2.78e-185
LOC117636362	993.308	1.84094	0.0632616	29.1005	3.54e-186	4.66e-185
LOC117638367	1852.6	1.32596	0.0455889	29.0853	5.51e-186	7.24e-185
LOC117635786	862.513	-2.0124	0.0692401	-29.0641	1.02e-185	1.34e-184
LOC117631045	447.074	-4.18328	0.143941	-29.0625	1.07e-185	1.4e-184
LOC117628860	417.15	4.27173	0.147098	29.0401	2.05e-185	2.69e-184
LOC117621166	943.142	-1.88686	0.064979	-29.038	2.18e-185	2.86e-184
LOC117619757	552.053	-2.6947	0.0928124	-29.0339	2.46e-185	3.22e-184
LOC117624607	973.74	1.86978	0.0644005	29.0337	2.47e-185	3.24e-184
LOC117638069	916.178	-1.90504	0.0656332	-29.0255	3.14e-185	4.1e-184
LOC117617242	421.149	4.17958	0.144112	29.0022	6.17e-185	8.06e-184
LOC117630753	1984.22	-1.23684	0.0426788	-28.9801	1.17e-184	1.53e-183
LOC117617218	2368.11	1.08003	0.037304	28.9521	2.64e-184	3.45e-183
LOC117616006	1703.41	-1.33979	0.0462765	-28.952	2.65e-184	3.46e-183
LOC117636530	705.25	-6.72905	0.232646	-28.924	5.95e-184	7.76e-183
LOC117630866	1715.08	-1.32948	0.0459689	-28.9214	6.43e-184	8.38e-183
LOC117632523	1256.02	-1.60914	0.0556703	-28.9048	1.04e-183	1.35e-182
LOC117616623	1106.85	1.68446	0.0583691	28.8588	3.93e-183	5.11e-182
LOC117634797	504.181	3.11522	0.107989	28.8476	5.43e-183	7.06e-182
LOC117618885	2238.62	-1.21037	0.04196	-28.8458	5.72e-183	7.43e-182
LOC117636849	1561.96	1.34408	0.0465969	28.8448	5.89e-183	7.65e-182
LOC117621111	439.501	4.09832	0.14209	28.843	6.2e-183	8.04e-182
LOC117619796	416.725	4.64627	0.161283	28.8082	1.69e-182	2.19e-181
LOC117624058	1362.24	-8.40236	0.291867	-28.7883	3e-182	3.89e-181
LOC117623572	443.894	4.92909	0.171257	28.7818	3.63e-182	4.7e-181
LOC117632301	650.518	2.5692	0.0892888	28.774	4.53e-182	5.87e-181
LOC117631336	693.761	2.35835	0.081977	28.7685	5.32e-182	6.88e-181
LOC117614539	844.484	-1.97373	0.0686238	-28.7616	6.48e-182	8.38e-181
LOC117631050	888.898	-2.02741	0.0706291	-28.7051	3.3e-181	4.26e-180
LOC117621549	538.703	-5.9004	0.205881	-28.6593	1.23e-180	1.58e-179
LOC117614618	441.146	-3.47051	0.121117	-28.6541	1.43e-180	1.84e-179
LOC117638858	422.979	3.74632	0.13083	28.6351	2.46e-180	3.17e-179
LOC117636666	903.476	-1.95026	0.0681306	-28.6253	3.26e-180	4.2e-179
LOC117631607	894.464	-2.00431	0.0700731	-28.603	6.16e-180	7.93e-179
LOC117624502	906.136	-1.87834	0.0656881	-28.5949	7.78e-180	1e-178
LOC117631350	745.897	2.26261	0.0791458	28.5879	9.49e-180	1.22e-178
LOC117613899	749.629	-6.96696	0.24397	-28.5567	2.32e-179	2.98e-178
LOC117638045	2119.77	-1.27327	0.0446008	-28.5481	2.97e-179	3.81e-178
LOC117619963	404.746	3.85313	0.134975	28.547	3.06e-179	3.92e-178
LOC117616624	546.104	-2.63873	0.0924443	-28.544	3.34e-179	4.28e-178
LOC117634327	2193.27	-3.76019	0.131752	-28.54	3.74e-179	4.79e-178
LOC117614282	2450.93	-2.21413	0.0775941	-28.5347	4.34e-179	5.56e-178
LOC117620373	472.639	-3.18664	0.111678	-28.5341	4.42e-179	5.66e-178
LOC117619470	413.612	-4.20942	0.147538	-28.5311	4.82e-179	6.17e-178
LOC117618979	1006.14	-1.77456	0.0622146	-28.5232	6.04e-179	7.72e-178
LOC117632055	545.172	-2.8127	0.0986382	-28.5153	7.57e-179	9.68e-178
LOC117614269	540.093	-5.96214	0.209111	-28.5118	8.37e-179	1.07e-177
LOC117624938	1318.74	-1.50511	0.0527993	-28.5063	9.8e-179	1.25e-177
LOC117638241	2273.27	-1.14729	0.0403154	-28.4577	3.91e-178	4.98e-177
LOC117636678	735.298	-2.24322	0.0788372	-28.4538	4.38e-178	5.58e-177
LOC117624004	1194.06	1.57127	0.0552378	28.4455	5.54e-178	7.06e-177
LOC117632911	493.131	3.05505	0.107427	28.4385	6.77e-178	8.62e-177
LOC117630446	870.558	2.03285	0.0714874	28.4364	7.17e-178	9.13e-177
LOC117626714	1021.67	1.75721	0.0618352	28.4176	1.23e-177	1.56e-176
LOC117637231	410.234	4.42527	0.155734	28.4156	1.3e-177	1.65e-176
LOC117636617	755.744	-2.1889	0.0770393	-28.4127	1.41e-177	1.79e-176
LOC117633551	1075.1	-1.76888	0.0623342	-28.3773	3.85e-177	4.89e-176
LOC117624381	1869.01	-1.31637	0.0464227	-28.3562	7.02e-177	8.91e-176
LOC117612506	564.521	-2.58758	0.0912546	-28.3556	7.14e-177	9.05e-176
LOC117636482	2715.84	-1.01372	0.0357503	-28.3554	7.18e-177	9.09e-176
LOC117616162	744.592	2.0525	0.0724007	28.3492	8.56e-177	1.08e-175
LOC117622042	418.856	-4.70976	0.166238	-28.3314	1.42e-176	1.79e-175
LOC117621496	1909.61	-1.25901	0.0444748	-28.3085	2.72e-176	3.44e-175
LOC117619415	859.941	-2.13831	0.0755769	-28.2931	4.2e-176	5.3e-175
LOC117627019	1403.84	1.39842	0.0494603	28.2735	7.32e-176	9.24e-175
LOC117629615	1857.87	-1.23704	0.0437653	-28.2652	9.25e-176	1.17e-174
LOC117616357	1588.35	-1.47005	0.0520291	-28.2544	1.26e-175	1.58e-174
LOC117623745	1190.2	-1.57618	0.0558028	-28.2456	1.61e-175	2.03e-174
LOC117627280	584.352	2.7773	0.0983286	28.2451	1.63e-175	2.06e-174
LOC117623851	1645.75	-1.47544	0.0522468	-28.2399	1.9e-175	2.39e-174
LOC117616578	1868.14	1.27497	0.0451845	28.2171	3.61e-175	4.55e-174
LOC117627656	878.902	1.86708	0.066174	28.2147	3.86e-175	4.86e-174
LOC117631438	711.925	2.23737	0.0793021	28.2133	4.02e-175	5.05e-174
LOC117616053	2669.54	-1.03306	0.0366237	-28.2074	4.75e-175	5.96e-174
LOC117636416	408.567	4.52512	0.160566	28.1823	9.63e-175	1.21e-173
LOC117612143	439.721	3.45921	0.12275	28.181	9.99e-175	1.25e-173
LOC117624497	401.485	3.77745	0.134069	28.1753	1.17e-174	1.47e-173
LOC117633864	834.81	-1.97167	0.0699918	-28.17	1.36e-174	1.71e-173
LOC117627637	452.563	3.11978	0.110801	28.1565	2e-174	2.5e-173
LOC117621125	734.66	-2.21625	0.0787332	-28.1489	2.47e-174	3.1e-173
LOC117619752	2560.45	-1.15773	0.0411416	-28.1401	3.17e-174	3.97e-173
LOC117622604	598.708	-2.5439	0.0904173	-28.1351	3.65e-174	4.56e-173
LOC117617771	513.004	2.80992	0.100037	28.0888	1.34e-173	1.68e-172
LOC117616314	520.453	-2.67865	0.0954509	-28.0631	2.76e-173	3.45e-172
LOC117637073	739.243	-2.13536	0.0761146	-28.0545	3.52e-173	4.39e-172
LOC117631461	1502.82	-1.41713	0.0505154	-28.0535	3.62e-173	4.52e-172
LOC117620561	3197.19	1.05708	0.0376877	28.0484	4.18e-173	5.21e-172
LOC117631592	770.693	-2.15559	0.0768527	-28.0483	4.19e-173	5.22e-172
LOC117632566	501.908	5.82064	0.207532	28.047	4.35e-173	5.42e-172
LOC117629660	389.838	3.90628	0.139286	28.045	4.6e-173	5.72e-172
LOC117612694	1085.3	-1.61721	0.0576979	-28.0289	7.23e-173	8.99e-172
LOC117623613	575.446	2.54737	0.0909104	28.0207	9.09e-173	1.13e-171
LOC117630672	1464.09	1.35609	0.0484083	28.0137	1.11e-172	1.37e-171
LOC117615150	437.55	5.20824	0.185935	28.011	1.19e-172	1.48e-171
LOC117624918	1873	-2.47812	0.0884719	-28.0102	1.22e-172	1.51e-171
LOC117620011	1722.99	1.27727	0.0456153	28.0008	1.59e-172	1.97e-171
LOC117624359	459.008	2.98293	0.106531	28.0005	1.6e-172	1.98e-171
LOC117624722	704.204	-2.15503	0.0770039	-27.986	2.41e-172	2.98e-171
LOC117632674	907.258	1.8323	0.0654881	27.9791	2.92e-172	3.62e-171
LOC117623827	1001.1	-1.75142	0.06262	-27.969	3.87e-172	4.78e-171
LOC117626019	462.677	3.17333	0.113474	27.9653	4.29e-172	5.31e-171
LOC117613173	816.795	-2.00119	0.071611	-27.9452	7.53e-172	9.3e-171
LOC117613550	419.195	-3.48319	0.124679	-27.9371	9.45e-172	1.17e-170
LOC117618865	615.098	2.41989	0.0866541	27.9259	1.29e-171	1.6e-170
LOC117622197	521.852	-2.72444	0.0975682	-27.9234	1.39e-171	1.71e-170
LOC117615035	388.788	3.89525	0.139548	27.9134	1.83e-171	2.26e-170
LOC117618607	522.761	2.83245	0.101517	27.9012	2.58e-171	3.18e-170
LOC117624717	2494.78	1.08535	0.0389427	27.8706	6.07e-171	7.46e-170
LOC117617308	425.88	-3.21249	0.115366	-27.8462	1.2e-170	1.47e-169
LOC117635680	714.787	-2.11818	0.0761286	-27.8238	2.24e-170	2.75e-169
LOC117638025	807.479	-1.9579	0.0704189	-27.8036	3.92e-170	4.81e-169
LOC117632119	1375.57	-1.49308	0.0537079	-27.8	4.34e-170	5.32e-169
LOC117616511	753.548	2.01486	0.0724839	27.7974	4.66e-170	5.72e-169
LOC117622534	1045.85	-1.83967	0.0662104	-27.7852	6.55e-170	8.03e-169
LOC117616338	416.298	3.42445	0.123279	27.7781	7.97e-170	9.76e-169
LOC117633445	1664.45	-1.30351	0.0469405	-27.7693	1.02e-169	1.25e-168
LOC117620319	631.529	-2.31246	0.0832969	-27.7617	1.26e-169	1.54e-168
LOC117631220	1134.94	-1.58057	0.056947	-27.755	1.52e-169	1.85e-168
LOC117636079	646.919	-2.47991	0.0893863	-27.7437	2.08e-169	2.54e-168
LOC117617278	611.435	2.39352	0.0862969	27.7359	2.58e-169	3.15e-168
LOC117614637	416.457	-4.37479	0.157742	-27.7339	2.73e-169	3.33e-168
LOC117633489	459.703	2.96367	0.106968	27.7061	5.89e-169	7.18e-168
LOC117631072	3049.13	-1.02465	0.0369995	-27.6937	8.32e-169	1.01e-167
LOC117614338	530.546	-2.59851	0.0938355	-27.6921	8.68e-169	1.06e-167
LOC117625879	486.322	2.87911	0.104008	27.6816	1.16e-168	1.42e-167
LOC117620017	475.397	-2.87376	0.103829	-27.6778	1.29e-168	1.57e-167
LOC117634060	551.323	-2.64635	0.0956382	-27.6704	1.59e-168	1.93e-167
LOC117625809	399.967	-3.66348	0.132471	-27.655	2.43e-168	2.96e-167
LOC117627020	386.696	-4.14962	0.150072	-27.6509	2.72e-168	3.31e-167
LOC117620008	1359.67	1.40762	0.0509099	27.6492	2.85e-168	3.46e-167
LOC117612828	419.521	5.22516	0.189151	27.6243	5.68e-168	6.89e-167
LOC117630864	768.648	1.95672	0.0708456	27.6195	6.48e-168	7.85e-167
LOC117616763	717.223	2.09123	0.0757286	27.6147	7.4e-168	8.97e-167
LOC117622148	781.064	2.08974	0.0757408	27.5906	1.44e-167	1.74e-166
LOC117631408	480.5	2.90541	0.105307	27.5899	1.47e-167	1.78e-166
LOC117632737	517.777	2.73784	0.0992393	27.5882	1.54e-167	1.86e-166
LOC117616226	474.52	5.80263	0.210337	27.5874	1.58e-167	1.91e-166
LOC117631077	542.194	-2.7691	0.100387	-27.5842	1.72e-167	2.08e-166
LOC117623968	383.494	-4.46604	0.161936	-27.579	1.98e-167	2.39e-166
LOC117616622	753.031	2.06605	0.074922	27.576	2.16e-167	2.6e-166
LOC117624937	1336.15	-1.40052	0.0508055	-27.5664	2.82e-167	3.39e-166
LOC117628143	745.077	-2.14825	0.0779491	-27.5596	3.39e-167	4.08e-166
LOC117632321	401.107	3.56811	0.129572	27.5377	6.21e-167	7.48e-166
LOC117629099	427.862	3.2131	0.116705	27.5317	7.33e-167	8.81e-166
LOC117638777	383.284	4.64037	0.168547	27.5317	7.33e-167	8.81e-166
LOC117615545	705.694	-2.30031	0.0835648	-27.5272	8.29e-167	9.96e-166
LOC117626619	1476.71	-1.42513	0.0517932	-27.5157	1.14e-166	1.37e-165
LOC117634782	383.636	-4.10689	0.14949	-27.4726	3.73e-166	4.48e-165
LOC117621186	889.684	2.06016	0.0749928	27.4714	3.86e-166	4.62e-165
LOC117631463	396.294	3.79518	0.13816	27.4694	4.07e-166	4.88e-165
LOC117627008	2200.52	-1.12609	0.0409968	-27.4677	4.27e-166	5.11e-165
LOC117620783	803.459	-1.99922	0.0727893	-27.4659	4.49e-166	5.37e-165
LOC117616329	802.984	1.95184	0.0710647	27.4657	4.51e-166	5.39e-165
LOC117626582	1602.16	-1.44901	0.0527836	-27.4518	6.61e-166	7.89e-165
LOC117636177	915.526	-1.92309	0.070088	-27.4382	9.61e-166	1.15e-164
LOC117637214	1109.68	-1.58031	0.0576737	-27.4009	2.67e-165	3.19e-164
LOC117628666	471.808	-2.89213	0.105562	-27.3974	2.95e-165	3.51e-164
LOC117622201	568.376	-2.44613	0.0893242	-27.3848	4.16e-165	4.95e-164
LOC117618605	1759.8	-3.52957	0.128899	-27.3825	4.43e-165	5.28e-164
LOC117629396	510.815	-2.64453	0.0965913	-27.3786	4.94e-165	5.87e-164
LOC117617163	466.993	-3.18962	0.116542	-27.3687	6.46e-165	7.69e-164
LOC117619234	452.912	2.91974	0.106724	27.358	8.68e-165	1.03e-163
LOC117617312	522.912	2.6203	0.0958302	27.3432	1.3e-164	1.55e-163
LOC117617199	1827.82	-1.21919	0.0445885	-27.3432	1.3e-164	1.55e-163
LOC117637245	1090.4	-1.61356	0.0590205	-27.339	1.46e-164	1.73e-163
LOC117615491	375.211	-4.15353	0.151956	-27.3338	1.68e-164	2e-163
LOC117614253	557.293	2.45476	0.0898329	27.3258	2.09e-164	2.48e-163
LOC117614511	1006.71	1.66486	0.0609884	27.298	4.48e-164	5.31e-163
LOC117619258	590.925	2.6207	0.0960614	27.2815	7.04e-164	8.33e-163
LOC117618817	471.085	2.82915	0.103751	27.2685	1e-163	1.19e-162
LOC117625930	989.108	-1.73569	0.0636714	-27.2601	1.26e-163	1.49e-162
LOC117615039	1052.17	-1.70647	0.0626015	-27.2592	1.29e-163	1.53e-162
LOC117614206	431.592	3.16453	0.116125	27.2511	1.61e-163	1.91e-162
LOC117630951	366.108	3.92213	0.143961	27.2444	1.93e-163	2.28e-162
LOC117626098	398.105	3.45424	0.126871	27.2264	3.16e-163	3.73e-162
LOC117613823	653.82	-6.85113	0.251661	-27.2237	3.41e-163	4.02e-162
LOC117618510	385.591	3.65933	0.134519	27.203	5.98e-163	7.05e-162
LOC117631874	2065.97	-1.13287	0.041674	-27.1842	9.99e-163	1.18e-161
LOC117617676	1062.3	-1.59841	0.0588152	-27.1768	1.22e-162	1.44e-161
LOC117632450	2163.85	1.1304	0.0415988	27.1739	1.32e-162	1.56e-161
LOC117613420	432.984	5.55529	0.20461	27.1506	2.49e-162	2.93e-161
LOC117627822	997.909	-1.64423	0.0605615	-27.1498	2.54e-162	2.99e-161
LOC117629402	399.431	5.10377	0.188149	27.1262	4.84e-162	5.68e-161
LOC117614118	1338.04	-1.44158	0.0531451	-27.1253	4.95e-162	5.81e-161
LOC117615092	628.442	-2.20677	0.0813746	-27.1186	5.94e-162	6.97e-161
LOC117631667	373.82	3.84424	0.141837	27.1033	9.01e-162	1.06e-160
LOC117631297	394.087	-4.0515	0.149531	-27.0947	1.14e-161	1.33e-160
LOC117621541	425.969	5.3817	0.198692	27.0857	1.45e-161	1.7e-160
LOC117630970	2215.2	-1.06744	0.0394111	-27.0846	1.49e-161	1.75e-160
LOC117630644	631.458	2.19036	0.0808902	27.0782	1.78e-161	2.08e-160
LOC117618770	396.381	-3.32986	0.123027	-27.0661	2.47e-161	2.88e-160
LOC117634348	490.339	2.73834	0.101182	27.0635	2.65e-161	3.09e-160
LOC117626468	1428.89	-1.34036	0.0495441	-27.054	3.43e-161	4e-160
LOC117626661	445.564	-3.05957	0.113124	-27.0461	4.25e-161	4.96e-160
LOC117629345	476.396	-2.70358	0.100004	-27.0348	5.76e-161	6.71e-160
LOC117614687	372.834	-4.07905	0.150942	-27.024	7.72e-161	8.99e-160
LOC117619187	375.974	-4.26005	0.157661	-27.0204	8.52e-161	9.91e-160
LOC117621037	1030.57	1.64187	0.0608023	27.0034	1.35e-160	1.57e-159
LOC117626288	435.948	-3.06016	0.113365	-26.9938	1.75e-160	2.03e-159
LOC117630821	1961.67	1.1605	0.0430072	26.9837	2.29e-160	2.67e-159
LOC117632600	375.686	3.7453	0.138818	26.98	2.54e-160	2.95e-159
LOC117627287	366.714	-4.14459	0.153765	-26.954	5.12e-160	5.94e-159
LOC117616559	424.997	-3.15186	0.116936	-26.9537	5.16e-160	5.98e-159
LOC117631114	2380.02	-1.01532	0.0377034	-26.9292	1e-159	1.16e-158
LOC117617701	1777.99	-1.31337	0.0487778	-26.9256	1.1e-159	1.27e-158
LOC117635949	374.593	-4.5767	0.170011	-26.92	1.28e-159	1.48e-158
LOC117635838	701.847	-2.41924	0.0898986	-26.9108	1.64e-159	1.9e-158
LOC117632104	1350.53	-3.37669	0.125506	-26.9045	1.94e-159	2.25e-158
LOC117629594	1727.57	-1.19321	0.0443549	-26.9015	2.11e-159	2.44e-158
LOC117621525	583.432	-2.28538	0.0849847	-26.8917	2.75e-159	3.17e-158
LOC117619929	569.23	-2.39885	0.0892109	-26.8897	2.9e-159	3.35e-158
LOC117626871	1212.92	-1.4562	0.0542216	-26.8564	7.1e-159	8.19e-158
LOC117628083	914.796	-1.74374	0.0649626	-26.8423	1.04e-158	1.2e-157
LOC117615989	390.379	5.03843	0.187718	26.8404	1.09e-158	1.26e-157
LOC117636204	447.635	-5.62904	0.209772	-26.8341	1.29e-158	1.49e-157
LOC117626563	386.731	-3.57694	0.133299	-26.834	1.3e-158	1.49e-157
LOC117624545	366.678	-4.51542	0.168386	-26.8158	2.11e-158	2.43e-157
LOC117616746	783.146	-2.10174	0.0783787	-26.8152	2.15e-158	2.47e-157
LOC117635991	380.876	4.97279	0.18548	26.8104	2.45e-158	2.81e-157
LOC117638260	607.97	6.69857	0.249897	26.8053	2.8e-158	3.21e-157
LOC117636818	1315.11	1.43558	0.0535698	26.7983	3.38e-158	3.88e-157
LOC117629734	1361.13	-1.51121	0.0564078	-26.7908	4.14e-158	4.74e-157
LOC117613826	1055.27	-1.63653	0.0610981	-26.7853	4.79e-158	5.48e-157
LOC117620988	462.695	-5.85191	0.218509	-26.7811	5.37e-158	6.14e-157
LOC117628821	672.113	-2.22983	0.0832731	-26.7773	5.94e-158	6.79e-157
LOC117629190	510.581	-2.61026	0.0975281	-26.7642	8.43e-158	9.64e-157
LOC117620000	429.707	3.37401	0.126101	26.7564	1.04e-157	1.19e-156
LOC117621520	453.025	5.84192	0.218369	26.7525	1.15e-157	1.32e-156
LOC117623392	375.832	-3.56403	0.13327	-26.7429	1.49e-157	1.7e-156
LOC117622259	371.426	-4.0039	0.149818	-26.725	2.41e-157	2.75e-156
LOC117619518	1817.15	1.22612	0.0459137	26.7049	4.13e-157	4.7e-156
LOC117612131	717.477	1.97349	0.0739177	26.6984	4.91e-157	5.59e-156
LOC117617946	356.498	4.4161	0.165447	26.6919	5.85e-157	6.65e-156
LOC117624599	2803.35	-1.0571	0.0396434	-26.6652	1.19e-156	1.36e-155
LOC117629946	876.778	-1.80925	0.0678646	-26.6596	1.38e-156	1.57e-155
LOC117617763	1723.11	-1.28185	0.0480844	-26.6582	1.44e-156	1.63e-155
LOC117629124	2658.04	1.08539	0.0407262	26.6509	1.75e-156	1.99e-155
LOC117624439	1548.11	1.35563	0.0508982	26.6342	2.73e-156	3.1e-155
LOC117635885	381.587	-5.03893	0.189389	-26.6063	5.74e-156	6.51e-155
LOC117634766	519.828	2.51352	0.0944742	26.6053	5.89e-156	6.68e-155
LOC117631305	385.546	5.14254	0.193379	26.593	8.17e-156	9.26e-155
LOC117628925	625.154	2.24293	0.0843886	26.5786	1.2e-155	1.36e-154
LOC117633075	375.759	3.93568	0.148147	26.5661	1.67e-155	1.89e-154
LOC117622071	959.62	1.64247	0.0618305	26.5641	1.76e-155	1.99e-154
LOC117624576	634.772	-2.25203	0.0848014	-26.5565	2.16e-155	2.44e-154
LOC117628542	2444.97	-1.0159	0.0382683	-26.5467	2.8e-155	3.17e-154
LOC117627359	847.766	1.8248	0.0687511	26.5422	3.16e-155	3.57e-154
LOC117615274	913.155	1.93911	0.0730689	26.538	3.53e-155	3.98e-154
LOC117631579	355.471	3.81583	0.143804	26.535	3.83e-155	4.32e-154
LOC117628385	917.667	-1.74537	0.0658046	-26.5236	5.18e-155	5.84e-154
LOC117614400	380.276	-3.48373	0.13135	-26.5224	5.34e-155	6.02e-154
LOC117630906	624.25	-2.16022	0.0814614	-26.5183	5.97e-155	6.71e-154
LOC117634258	773.574	-1.8941	0.0714535	-26.5082	7.8e-155	8.77e-154
LOC117614609	367.894	3.52758	0.133106	26.502	9.19e-155	1.03e-153
LOC117634828	1005.86	-1.69922	0.0641685	-26.4806	1.62e-154	1.82e-153
LOC117630737	379.096	3.60086	0.135987	26.4794	1.67e-154	1.88e-153
LOC117619911	861.667	-1.78954	0.067589	-26.4767	1.8e-154	2.02e-153
LOC117631474	1881.5	-2.71075	0.102405	-26.471	2.09e-154	2.35e-153
LOC117614198	533.776	2.46365	0.0930967	26.4633	2.56e-154	2.87e-153
LOC117627864	1924.21	-2.93892	0.111059	-26.4628	2.6e-154	2.91e-153
LOC117638781	710.298	1.959	0.0740845	26.4428	4.41e-154	4.94e-153
LOC117629311	497.278	-2.58537	0.0978423	-26.4238	7.29e-154	8.16e-153
LOC117630950	1067.28	-1.52568	0.0577587	-26.4147	9.28e-154	1.04e-152
LOC117626887	347.737	4.10647	0.155497	26.4086	1.09e-153	1.22e-152
LOC117628059	353.832	3.84217	0.145694	26.3714	2.91e-153	3.25e-152
LOC117618807	581.22	-2.27941	0.0865631	-26.3324	8.17e-153	9.12e-152
LOC117633472	1518.42	1.27258	0.0483327	26.3297	8.77e-153	9.79e-152
LOC117635965	730.638	-1.90901	0.0725146	-26.3259	9.69e-153	1.08e-151
LOC117614629	805.212	-1.83285	0.0696407	-26.3186	1.17e-152	1.31e-151
LOC117628813	390.442	-5.23034	0.198798	-26.3098	1.48e-152	1.65e-151
LOC117628366	377.71	-5.00964	0.190427	-26.3074	1.58e-152	1.75e-151
LOC117626032	489.946	2.82169	0.107266	26.3055	1.66e-152	1.84e-151
LOC117616077	1163.78	-1.45229	0.055216	-26.3019	1.83e-152	2.03e-151
LOC117635519	2155.83	-1.03231	0.0392591	-26.2949	2.2e-152	2.44e-151
LOC117628101	350.919	3.70474	0.140962	26.2819	3.09e-152	3.43e-151
LOC117622596	360.339	-4.17696	0.159429	-26.1995	2.69e-151	2.98e-150
LOC117618647	1078.41	-1.53408	0.058581	-26.1873	3.71e-151	4.11e-150
LOC117618788	401.399	3.23802	0.123745	26.1669	6.32e-151	7e-150
LOC117632315	1356.92	-1.34912	0.051559	-26.1666	6.38e-151	7.06e-150
LOC117613805	365.945	3.70451	0.141601	26.1617	7.26e-151	8.03e-150
LOC117615998	402.478	-5.47508	0.209284	-26.1609	7.4e-151	8.18e-150
LOC117618846	1973.59	-1.09999	0.0420581	-26.154	8.88e-151	9.81e-150
LOC117617356	711.719	-2.08055	0.0795632	-26.1497	9.94e-151	1.1e-149
LOC117637856	579.693	2.44289	0.0934588	26.1387	1.32e-150	1.46e-149
LOC117633134	399.702	3.41133	0.130517	26.137	1.38e-150	1.53e-149
LOC117613793	665.254	7.1787	0.274757	26.1274	1.78e-150	1.96e-149
LOC117633679	1938.16	-1.172	0.0448654	-26.1225	2.02e-150	2.23e-149
LOC117627846	886.563	1.76039	0.06739	26.1225	2.03e-150	2.23e-149
LOC117636698	340.662	-4.28334	0.164047	-26.1104	2.78e-150	3.06e-149
LOC117637700	545.867	-6.50011	0.24896	-26.1091	2.88e-150	3.17e-149
LOC117617861	830.067	-1.825	0.069906	-26.1065	3.08e-150	3.38e-149
LOC117628043	1643.44	-1.20838	0.046303	-26.0972	3.92e-150	4.31e-149
LOC117616505	349.171	4.42021	0.16938	26.0964	4e-150	4.4e-149
LOC117624260	2375.57	1.10959	0.0425309	26.089	4.86e-150	5.33e-149
LOC117625283	379.008	3.49922	0.134221	26.0705	7.88e-150	8.64e-149
LOC117618857	348.459	3.61463	0.13866	26.0683	8.34e-150	9.15e-149
LOC117625377	542.172	-2.3149	0.0888268	-26.0609	1.01e-149	1.11e-148
LOC117632498	1384.26	1.30747	0.0501767	26.0574	1.11e-149	1.22e-148
LOC117623271	1228.65	-1.47857	0.0567436	-26.057	1.12e-149	1.23e-148
LOC117623915	953.688	1.61727	0.0620698	26.0556	1.16e-149	1.27e-148
LOC117633009	2680.65	-1.02862	0.0394885	-26.0487	1.39e-149	1.52e-148
LOC117616732	722.601	-1.96703	0.0755181	-26.0471	1.45e-149	1.59e-148
LOC117623924	367.07	-3.54457	0.13609	-26.0458	1.5e-149	1.64e-148
LOC117617972	726.58	-7.38463	0.283985	-26.0036	4.51e-149	4.92e-148
LOC117634378	342.782	-3.85248	0.148205	-25.9942	5.75e-149	6.28e-148
LOC117631827	1080.79	-1.77582	0.0683596	-25.9776	8.88e-149	9.68e-148
LOC117627148	665.435	2.08574	0.0803181	25.9685	1.12e-148	1.22e-147
LOC117628942	1042.93	-1.57382	0.0606053	-25.9683	1.13e-148	1.23e-147
LOC117636816	447.175	-2.80765	0.108135	-25.9644	1.25e-148	1.36e-147
LOC117637705	847.044	1.74549	0.0672287	25.9635	1.28e-148	1.39e-147
LOC117636603	425.265	2.79367	0.107626	25.9571	1.51e-148	1.64e-147
LOC117613816	523.348	2.52755	0.0973972	25.9509	1.77e-148	1.93e-147
LOC117614167	419.571	-2.86467	0.110402	-25.9476	1.94e-148	2.1e-147
LOC117628327	777.977	1.81897	0.0701269	25.9383	2.46e-148	2.68e-147
LOC117638734	460.877	-2.87271	0.110818	-25.9228	3.68e-148	4e-147
LOC117627024	347.903	3.60269	0.139006	25.9175	4.22e-148	4.58e-147
LOC117631001	444.332	2.73376	0.105516	25.9084	5.35e-148	5.81e-147
LOC117637147	640.883	-2.08695	0.080556	-25.9068	5.58e-148	6.05e-147
LOC117619760	351.911	4.8444	0.187082	25.8945	7.69e-148	8.33e-147
LOC117612102	756.297	-1.90645	0.0736511	-25.8848	9.87e-148	1.07e-146
LOC117638225	1609.32	1.21825	0.0470793	25.8767	1.22e-147	1.32e-146
LOC117629823	1119.23	-1.50473	0.0581529	-25.8755	1.26e-147	1.36e-146
LOC117613427	580.175	2.18753	0.0845424	25.8749	1.28e-147	1.38e-146
LOC117618489	1164.49	-1.52571	0.0589653	-25.8747	1.28e-147	1.39e-146
LOC117635140	340.024	-3.77708	0.146015	-25.8677	1.54e-147	1.66e-146
LOC117628123	828.473	1.73877	0.0672283	25.8636	1.71e-147	1.84e-146
LOC117613980	331.033	4.25919	0.164685	25.8627	1.75e-147	1.89e-146
LOC117637777	364.404	4.0825	0.157884	25.8576	2e-147	2.15e-146
LOC117633584	377.09	5.35261	0.207068	25.8496	2.46e-147	2.65e-146
LOC117634250	929.368	1.63055	0.0630848	25.8469	2.63e-147	2.84e-146
LOC117623336	595.094	2.36531	0.091547	25.8371	3.4e-147	3.65e-146
LOC117637123	1465.62	-1.28194	0.0496455	-25.8218	5.05e-147	5.43e-146
LOC117633480	698.989	-7.33073	0.28412	-25.8015	8.53e-147	9.16e-146
LOC117633693	2591.06	-1.92541	0.0747218	-25.7677	2.04e-146	2.19e-145
LOC117620143	961.664	-1.63685	0.0635285	-25.7656	2.16e-146	2.32e-145
LOC117617157	334.792	4.57001	0.177371	25.7652	2.18e-146	2.33e-145
LOC117615816	347.108	4.8247	0.187291	25.7605	2.46e-146	2.64e-145
LOC117622078	1086.04	-1.53051	0.0594336	-25.7515	3.1e-146	3.32e-145
LOC117630989	1161.23	-1.61103	0.0625638	-25.7503	3.2e-146	3.43e-145
LOC117623107	571.668	2.20514	0.0857076	25.7287	5.58e-146	5.97e-145
LOC117630849	1036.04	-1.5642	0.0608233	-25.7171	7.53e-146	8.05e-145
LOC117631883	455.287	2.63534	0.102517	25.7063	9.94e-146	1.06e-144
LOC117635862	351.765	-3.76536	0.146489	-25.7039	1.06e-145	1.13e-144
LOC117632451	812.44	1.75109	0.0681867	25.6809	1.91e-145	2.04e-144
LOC117621297	451.558	-2.77779	0.108307	-25.6473	4.53e-145	4.83e-144
LOC117616434	1782.09	1.27423	0.0496872	25.6449	4.82e-145	5.13e-144
LOC117637494	813.244	-1.78304	0.0695372	-25.6415	5.26e-145	5.61e-144
LOC117636948	553.488	-2.26941	0.0885887	-25.6173	9.78e-145	1.04e-143
LOC117615478	1757.89	-1.17593	0.0459113	-25.613	1.09e-144	1.16e-143
LOC117617858	1440.81	1.24258	0.0485247	25.6071	1.27e-144	1.35e-143
LOC117632792	329.029	3.75936	0.14691	25.5896	1.99e-144	2.12e-143
LOC117621801	951.193	-1.74426	0.068296	-25.5397	7.14e-144	7.59e-143
LOC117613801	1807.75	-9.55144	0.37403	-25.5366	7.74e-144	8.22e-143
LOC117636058	1688.27	-1.29701	0.0507999	-25.5317	8.77e-144	9.31e-143
LOC117615645	767.502	1.88256	0.0737493	25.5264	1e-143	1.06e-142
LOC117614765	431.335	2.77678	0.108876	25.504	1.78e-143	1.89e-142
LOC117626048	511.518	2.33558	0.0916183	25.4925	2.39e-143	2.53e-142
LOC117620337	416.337	2.72987	0.107097	25.4896	2.57e-143	2.72e-142
LOC117628855	382.373	3.01858	0.118497	25.4739	3.84e-143	4.06e-142
LOC117626279	918.649	1.60295	0.0629384	25.4686	4.39e-143	4.64e-142
LOC117623026	501.722	6.50035	0.255263	25.4653	4.78e-143	5.06e-142
LOC117636438	1111.5	-1.59022	0.0624551	-25.4618	5.23e-143	5.53e-142
LOC117616640	974.06	1.5679	0.0615862	25.4587	5.66e-143	5.98e-142
LOC117623521	1049.94	-1.55711	0.0611895	-25.4473	7.55e-143	7.97e-142
LOC117623375	832.551	1.72414	0.0678293	25.4188	1.56e-142	1.65e-141
LOC117631634	1086.57	-1.49068	0.0586684	-25.4085	2.03e-142	2.14e-141
LOC117633141	1726.22	-1.18589	0.0466761	-25.4067	2.13e-142	2.24e-141
LOC117638806	353.242	-4.76937	0.187801	-25.3958	2.8e-142	2.95e-141
LOC117634834	629.844	-2.02209	0.0796409	-25.3901	3.24e-142	3.42e-141
LOC117619896	882.529	-1.67094	0.0658465	-25.3763	4.6e-142	4.85e-141
LOC117632108	659.826	-2.05799	0.0811584	-25.3577	7.38e-142	7.77e-141
LOC117625943	325.895	-4.22353	0.16659	-25.3529	8.35e-142	8.78e-141
LOC117629218	861.729	-1.68353	0.0664596	-25.3316	1.43e-141	1.51e-140
LOC117615654	346.342	3.5404	0.13978	25.3283	1.56e-141	1.64e-140
LOC117615628	704.864	-1.8506	0.0731279	-25.3064	2.72e-141	2.85e-140
LOC117626736	339.316	3.76353	0.148755	25.3002	3.18e-141	3.34e-140
LOC117632306	2197.72	-1.10646	0.0437434	-25.2943	3.69e-141	3.87e-140
LOC117617328	738.047	-1.91318	0.0756709	-25.2829	4.92e-141	5.15e-140
LOC117615827	386.055	2.93362	0.116083	25.2718	6.53e-141	6.84e-140
LOC117628675	1655.7	-1.23795	0.0490228	-25.2526	1.06e-140	1.11e-139
LOC117638153	733.37	3.87336	0.153536	25.2277	1.99e-140	2.08e-139
LOC117619070	335.949	-3.61278	0.143272	-25.2162	2.66e-140	2.78e-139
LOC117617521	704.834	-7.45686	0.295735	-25.2146	2.77e-140	2.89e-139
LOC117619987	940.571	-1.72166	0.0683088	-25.2041	3.62e-140	3.78e-139
LOC117612280	517.723	-2.32424	0.0922248	-25.2019	3.82e-140	3.98e-139
LOC117633497	776.431	-1.832	0.0727584	-25.1792	6.77e-140	7.07e-139
LOC117617101	366.468	-5.3951	0.214277	-25.1782	6.95e-140	7.25e-139
LOC117617624	556.619	2.16827	0.0861322	25.1737	7.77e-140	8.1e-139
LOC117631468	319.934	4.23731	0.168329	25.1728	7.96e-140	8.29e-139
LOC117623926	725.93	-7.554	0.300208	-25.1625	1.03e-139	1.07e-138
LOC117616230	326.909	3.87745	0.154106	25.161	1.07e-139	1.11e-138
LOC117628645	2327.9	1.05895	0.0420977	25.1546	1.26e-139	1.31e-138
LOC117628660	317.888	3.89978	0.155041	25.1533	1.3e-139	1.35e-138
LOC117622293	530.127	-2.47528	0.0984314	-25.1473	1.51e-139	1.57e-138
LOC117627804	321.099	-4.42808	0.176324	-25.1133	3.56e-139	3.7e-138
LOC117618671	398.478	-2.90191	0.115555	-25.1127	3.62e-139	3.75e-138
LOC117636848	319.076	4.62117	0.184071	25.1053	4.35e-139	4.52e-138
LOC117631091	316.239	4.08035	0.162536	25.1043	4.46e-139	4.63e-138
LOC117627508	483.412	-2.43892	0.0971553	-25.1033	4.57e-139	4.74e-138
LOC117626425	357.86	3.18062	0.126735	25.0965	5.43e-139	5.63e-138
LOC117627434	886.854	1.59478	0.0635595	25.0911	6.22e-139	6.44e-138
LOC117613020	368.246	-2.99591	0.119504	-25.0696	1.07e-138	1.11e-137
LOC117626236	384.134	2.89033	0.115296	25.0688	1.09e-138	1.13e-137
LOC117624707	378.16	-3.00322	0.119803	-25.0679	1.11e-138	1.15e-137
LOC117628016	379.271	3.05244	0.121783	25.0646	1.21e-138	1.25e-137
LOC117626557	327.721	3.60563	0.14387	25.0617	1.3e-138	1.34e-137
LOC117621257	327.453	-4.79244	0.191279	-25.0548	1.55e-138	1.6e-137
LOC117632514	425.243	-2.67591	0.106832	-25.0478	1.85e-138	1.9e-137
LOC117616749	404.082	2.96701	0.118523	25.0332	2.66e-138	2.74e-137
LOC117614171	330.947	4.97066	0.19869	25.0172	3.98e-138	4.1e-137
LOC117615490	370.611	-3.04513	0.121756	-25.0101	4.75e-138	4.89e-137
LOC117626515	1938.23	-1.05582	0.0422159	-25.0099	4.77e-138	4.9e-137
LOC117633840	666.456	2.02233	0.0808933	25	6.11e-138	6.29e-137
LOC117628146	881.535	-1.60603	0.064243	-24.9992	6.23e-138	6.4e-137
LOC117625791	1145.53	1.36504	0.0546175	24.9927	7.34e-138	7.54e-137
LOC117614462	1301.48	5.72563	0.229224	24.9783	1.05e-137	1.08e-136
LOC117628193	348.099	3.44178	0.137841	24.9692	1.32e-137	1.36e-136
LOC117622995	786.023	-1.75594	0.0703382	-24.9643	1.5e-137	1.53e-136
LOC117628220	611.597	-7.13443	0.286025	-24.9433	2.52e-137	2.59e-136
LOC117627341	459.446	2.55062	0.102257	24.9432	2.53e-137	2.6e-136
LOC117618708	814.22	-3.61916	0.14519	-24.927	3.79e-137	3.89e-136
LOC117630115	1186.51	1.4031	0.0562989	24.9224	4.25e-137	4.36e-136
LOC117616117	370.839	2.92173	0.117303	24.9076	6.15e-137	6.3e-136
LOC117634211	2232.23	-1.0439	0.0419174	-24.9037	6.78e-137	6.93e-136
LOC117636092	311.666	4.16294	0.167224	24.8944	8.56e-137	8.75e-136
LOC117636145	327.707	3.61489	0.145314	24.8764	1.34e-136	1.37e-135
LOC117629418	1049.41	-1.49804	0.0602368	-24.8692	1.6e-136	1.64e-135
LOC117637681	518.46	2.23449	0.0898592	24.8666	1.71e-136	1.75e-135
LOC117637210	1579.87	1.16709	0.04695	24.8581	2.11e-136	2.16e-135
LOC117621591	479.702	-2.42958	0.0977582	-24.853	2.4e-136	2.45e-135
LOC117623301	367.912	-3.02028	0.121554	-24.8472	2.77e-136	2.82e-135
LOC117626742	319.787	3.55549	0.143189	24.8308	4.17e-136	4.25e-135
LOC117628905	349.416	3.17506	0.127936	24.8176	5.79e-136	5.89e-135
LOC117617722	1057.86	-1.42779	0.0575342	-24.8164	5.96e-136	6.06e-135
LOC117626608	603.799	-2.10294	0.0848127	-24.7951	1.01e-135	1.03e-134
LOC117620652	1742.7	-3.52375	0.142125	-24.7934	1.06e-135	1.07e-134
LOC117614132	1103.65	1.38833	0.0560033	24.7902	1.14e-135	1.16e-134
LOC117634842	1107.34	-1.43268	0.0577933	-24.7897	1.16e-135	1.18e-134
LOC117620567	832.903	-1.98311	0.0800071	-24.7867	1.25e-135	1.26e-134
LOC117618017	317.748	4.18735	0.168978	24.7804	1.46e-135	1.48e-134
LOC117622077	307.421	4.14073	0.167107	24.7789	1.51e-135	1.53e-134
LOC117613083	595.619	2.06447	0.0833226	24.7769	1.59e-135	1.61e-134
LOC117636412	927.985	-1.54615	0.0624393	-24.7625	2.28e-135	2.3e-134
LOC117627953	1552.27	-1.16408	0.0470497	-24.7416	3.82e-135	3.86e-134
LOC117625892	393.781	5.79524	0.234307	24.7335	4.67e-135	4.72e-134
LOC117625085	624.628	-2.04813	0.0828757	-24.7133	7.69e-135	7.77e-134
LOC117614939	305.629	4.58653	0.185643	24.7062	9.17e-135	9.26e-134
LOC117634098	354.585	3.054	0.123616	24.7056	9.31e-135	9.4e-134
LOC117634576	338.871	3.23398	0.130928	24.7006	1.05e-134	1.06e-133
LOC117625924	691.551	1.88474	0.0763245	24.6938	1.25e-134	1.26e-133
LOC117632214	447.474	-2.49758	0.101341	-24.6453	4.13e-134	4.16e-133
LOC117624060	380.143	3.06262	0.12455	24.5895	1.64e-133	1.64e-132
LOC117627041	346.544	3.21492	0.130761	24.5862	1.78e-133	1.78e-132
LOC117621532	324.466	4.40224	0.17908	24.5826	1.94e-133	1.94e-132
LOC117624641	696.666	1.86642	0.0759684	24.5683	2.75e-133	2.76e-132
LOC117613883	971.431	-1.56331	0.0636463	-24.5624	3.19e-133	3.19e-132
LOC117614122	427.261	2.65244	0.107999	24.5598	3.4e-133	3.41e-132
LOC117623223	1344.67	-1.30328	0.0530777	-24.5541	3.91e-133	3.91e-132
LOC117630670	334.229	-3.44299	0.14024	-24.5507	4.26e-133	4.26e-132
LOC117618707	303.568	4.23321	0.172495	24.5411	5.39e-133	5.39e-132
LOC117629773	1530.14	-1.18555	0.0483344	-24.5281	7.41e-133	7.41e-132
LOC117623378	1137.76	-1.46253	0.0596506	-24.5182	9.44e-133	9.44e-132
LOC117638101	308.365	3.70061	0.150943	24.5165	9.85e-133	9.84e-132
LOC117634536	781.794	1.72755	0.0705225	24.4964	1.61e-132	1.61e-131
LOC117627117	791.81	1.66142	0.0678258	24.4954	1.66e-132	1.65e-131
LOC117623357	301.37	4.57629	0.186874	24.4887	1.95e-132	1.95e-131
LOC117616027	426.374	6.25725	0.255668	24.4741	2.79e-132	2.78e-131
LOC117627159	1854.52	-1.08512	0.0443659	-24.4583	4.1e-132	4.09e-131
LOC117621260	806.01	-1.65561	0.0677068	-24.4526	4.72e-132	4.71e-131
LOC117633591	432.462	-2.46847	0.10096	-24.4499	5.05e-132	5.03e-131
LOC117627526	1833.19	-1.12438	0.0460098	-24.4377	6.8e-132	6.76e-131
LOC117621152	1080.2	-1.45179	0.0594307	-24.4284	8.55e-132	8.5e-131
LOC117615650	1317.37	1.24774	0.0510934	24.4208	1.03e-131	1.02e-130
LOC117617768	1292.66	1.28874	0.0527759	24.4191	1.07e-131	1.07e-130
LOC117633860	312.821	-4.79848	0.196566	-24.4115	1.29e-131	1.28e-130
[truncated: 7,877 more rows]

## Sheet: D22
DESeq2-Results: D22
GeneID	Base mean	log2(FC)	StdErr	Wald-Stats	P-value	P-adj
LOC117616375	2264.81	-2.93479	0.0483646	-60.6806	0	0
LOC117614219	2374.7	2.29694	0.0441951	51.9728	0	0
LOC117635631	751.736	-3.35858	0.088086	-38.1284	0	0
LOC117625902	3312.65	1.40002	0.0333731	41.9506	0	0
LOC117631699	4429.31	-1.33596	0.030499	-43.8035	0	0
LOC117615551	1964.92	-2.54675	0.0475599	-53.5483	0	0
LOC117614846	852.449	-3.97074	0.0954262	-41.6106	0	0
LOC117638046	2284.63	-1.66903	0.0418295	-39.9009	0	0
LOC117612785	2267.45	-3.7107	0.054851	-67.6506	0	0
LOC117622699	2705.57	-1.85688	0.0369397	-50.2678	0	0
LOC117616440	1902.97	-3.73817	0.0603655	-61.9255	0	0
LOC117634091	4424.82	-2.248	0.0301514	-74.5569	0	0
LOC117614265	4171.73	-2.30237	0.0315486	-72.9786	0	0
LOC117631037	4162.25	-1.55805	0.0328956	-47.3635	0	0
LOC117622590	29725.8	-1.56716	0.0111781	-140.198	0	0
LOC117614267	2036.04	-7.19139	0.150861	-47.6689	0	0
LOC117629140	4958.47	-5.96677	0.113047	-52.7812	0	0
LOC117623797	2784.87	-1.53409	0.0388916	-39.4452	0	0
LOC117633454	1210.06	-3.76507	0.0757819	-49.683	0	0
LOC117616831	5014.02	-2.56226	0.0310651	-82.4803	0	0
LOC117631743	4378.69	-1.92054	0.0292117	-65.7457	0	0
LOC117632568	1234.37	-4.59777	0.0893629	-51.4506	0	0
LOC117635033	7909.5	-1.47018	0.0211063	-69.6561	0	0
LOC117616514	3422.8	-1.78501	0.033525	-53.2441	0	0
LOC117615225	2485.64	-2.01129	0.0419507	-47.9441	0	0
LOC117634530	2592.26	-1.65711	0.0382819	-43.2871	0	0
LOC117615181	10478.2	1.24363	0.0177377	70.1123	0	0
LOC117616062	1925.07	-8.1257	0.209938	-38.7052	0	0
LOC117626310	5228.55	-1.71504	0.0275018	-62.3612	0	0
LOC117616006	2501.28	-2.65174	0.0448399	-59.1379	0	0
LOC117616786	2568.32	-1.51256	0.0383855	-39.4044	0	0
LOC117615847	4622.22	-1.02524	0.0262029	-39.1271	0	0
LOC117615422	5026.14	2.21294	0.0294526	75.1359	0	0
LOC117614478	1477.11	-2.30314	0.0561434	-41.0223	0	0
LOC117616578	2288.32	-1.91061	0.0408288	-46.7957	0	0
LOC117616732	1151.53	-2.36323	0.0616021	-38.3628	0	0
LOC117623032	4903.45	-1.40123	0.0267406	-52.4009	0	0
LOC117613898	5484.02	-1.19372	0.0259101	-46.0718	0	0
LOC117616299	8862	2.31407	0.02332	99.2311	0	0
LOC117616428	4141.02	-1.67061	0.031585	-52.8926	0	0
LOC117623303	3516.96	2.82553	0.0388317	72.7634	0	0
LOC117615130	1690.46	-3.7934	0.0644284	-58.8778	0	0
LOC117637107	15317.6	-2.09283	0.0155727	-134.391	0	0
LOC117627108	5033.76	-1.71978	0.0271878	-63.2555	0	0
LOC117616279	2927.18	-1.40606	0.0362493	-38.7886	0	0
LOC117613925	1201.27	-3.1831	0.0674432	-47.1967	0	0
LOC117614787	1273.18	-2.23424	0.0593625	-37.6372	0	0
LOC117616105	3330.6	-1.37598	0.0336291	-40.9165	0	0
LOC117627978	3755.3	-1.53017	0.0305179	-50.1401	0	0
LOC117624825	3670.08	-1.93465	0.0328591	-58.8772	0	0
LOC117615405	1551.79	-2.1263	0.0513797	-41.3841	0	0
LOC117624916	10728.2	-1.91807	0.0367786	-52.1517	0	0
LOC117615051	5343.12	-2.01071	0.026725	-75.237	0	0
LOC117616053	4579.97	-2.51523	0.0334622	-75.1664	0	0
LOC117615489	5071.34	-2.39714	0.0292907	-81.8398	0	0
LOC117633726	2954.84	-3.11941	0.0432101	-72.1916	0	0
LOC117629170	4679.96	-1.43675	0.0273915	-52.4522	0	0
LOC117631299	2424.17	-2.96531	0.0471005	-62.9571	0	0
LOC117614973	10630.2	-1.80698	0.0205559	-87.9059	0	0
LOC117615343	7649.46	-1.00769	0.0216594	-46.5243	0	0
LOC117615346	2049.42	1.87491	0.0441414	42.4751	0	0
LOC117615254	3987.3	-1.89689	0.0318753	-59.5095	0	0
LOC117623663	2588.11	-1.89421	0.0399751	-47.3848	0	0
LOC117614132	1890.92	-2.40176	0.0468206	-51.297	0	0
LOC117621777	3260.06	-1.6628	0.0345672	-48.1034	0	0
LOC117616357	1353.85	-2.03101	0.0529043	-38.3903	0	0
LOC117615997	26890.3	2.17204	0.0121339	179.006	0	0
LOC117615996	2667.96	2.25302	0.0410578	54.8743	0	0
LOC117614411	2062.99	-2.86788	0.0512676	-55.9395	0	0
LOC117616177	3070.5	-2.18715	0.0380394	-57.4968	0	0
LOC117634930	2185.16	-2.84759	0.0480965	-59.2057	0	0
LOC117624571	2873.93	-1.40571	0.0344428	-40.8128	0	0
LOC117613941	2004.32	-6.66507	0.128622	-51.819	0	0
LOC117622730	4537.11	-2.00037	0.0300506	-66.5669	0	0
LOC117632897	16052.8	-1.06868	0.0139753	-76.4693	0	0
LOC117633974	3154.47	-1.75574	0.0352996	-49.7382	0	0
LOC117630401	2276.44	2.62544	0.0467338	56.1787	0	0
LOC117615316	5240.21	-1.97584	0.0269215	-73.3926	0	0
LOC117624700	2901.16	-1.68108	0.0402868	-41.7278	0	0
LOC117636791	6278.49	1.00962	0.0237759	42.4638	0	0
LOC117618651	5276.38	-1.73017	0.0270927	-63.8611	0	0
LOC117618580	3920.9	-1.13464	0.0297777	-38.1037	0	0
LOC117618772	3739.59	1.86875	0.0323997	57.6779	0	0
LOC117617757	12101.9	1.16239	0.016434	70.7305	0	0
LOC117617863	1063.19	-3.01454	0.0743314	-40.5554	0	0
LOC117617154	4087.71	-2.10967	0.0311576	-67.7097	0	0
LOC117619362	1467.96	-2.55448	0.0565931	-45.1376	0	0
LOC117620261	8490.57	-1.74947	0.0212733	-82.2375	0	0
LOC117619907	3172.61	1.84064	0.0375841	48.974	0	0
LOC117620230	2709.81	-2.47252	0.0403979	-61.2041	0	0
LOC117617100	2205.55	-3.7867	0.0579173	-65.3813	0	0
LOC117617963	22151.7	-2.01603	0.0126949	-158.806	0	0
LOC117617686	14554.3	-1.30262	0.0147867	-88.0944	0	0
LOC117618523	6314.89	-1.92593	0.0242343	-79.4712	0	0
LOC117618531	8858.06	-1.26015	0.0191537	-65.7911	0	0
LOC117620252	12604.5	-2.11014	0.0182019	-115.93	0	0
LOC117617094	2543.32	-1.81337	0.0393664	-46.0639	0	0
LOC117618056	3751.44	-1.4675	0.0309115	-47.4743	0	0
LOC117618058	7439.28	-2.1774	0.0236178	-92.1933	0	0
LOC117618493	3462.64	1.54373	0.0345971	44.6204	0	0
LOC117619138	996.03	4.12996	0.0956494	43.1781	0	0
LOC117617078	2533.13	-1.68746	0.0396551	-42.5533	0	0
LOC117617951	4693.06	-1.33256	0.0270251	-49.3082	0	0
LOC117619020	6780.77	-1.57684	0.0240981	-65.4345	0	0
LOC117620056	2426.18	-1.58969	0.0388469	-40.922	0	0
LOC117618568	4943.45	-3.93436	0.0390121	-100.85	0	0
LOC117617115	14864.2	-2.25472	0.0174349	-129.322	0	0
LOC117617051	1880.13	-6.62689	0.131555	-50.3736	0	0
LOC117617323	2794.52	-1.81837	0.0405845	-44.8045	0	0
LOC117619175	821.034	-3.15306	0.0835421	-37.7422	0	0
LOC117620777	3094.73	-1.5059	0.0345765	-43.5527	0	0
LOC117622776	1195.6	-3.43288	0.0740191	-46.3782	0	0
LOC117621303	7415.53	-1.67723	0.0222029	-75.5411	0	0
LOC117621302	32003.4	-2.54416	0.0109236	-232.905	0	0
LOC117622389	975.154	-4.98153	0.111741	-44.5809	0	0
LOC117623358	6470.93	-1.13955	0.0241079	-47.2686	0	0
LOC117621049	12447.3	-1.1157	0.0158481	-70.3999	0	0
LOC117623464	1264.65	-3.00443	0.0644953	-46.5838	0	0
LOC117621644	3932.46	-1.12978	0.0291229	-38.7934	0	0
LOC117623218	1607.71	-2.31145	0.05089	-45.4205	0	0
LOC117620615	1197.01	-2.46287	0.0592845	-41.5432	0	0
LOC117623093	1916.83	-2.61882	0.0495378	-52.8652	0	0
LOC117622362	1489.87	-2.141	0.0519954	-41.1768	0	0
LOC117622716	4738.16	-9.34662	0.202655	-46.1208	0	0
LOC117623581	2596.05	-1.50707	0.036893	-40.8497	0	0
LOC117621036	4854.41	1.50257	0.028283	53.1262	0	0
LOC117620715	1013.51	3.45285	0.0822396	41.9852	0	0
LOC117621220	6664.62	-1.53307	0.0236065	-64.9427	0	0
LOC117622160	17931.9	1.35842	0.0268929	50.5121	0	0
LOC117623053	1026.5	-4.3954	0.0939614	-46.7788	0	0
LOC117622847	5542	-3.82462	0.0352442	-108.518	0	0
LOC117621185	10608.4	-1.46974	0.0184033	-79.8633	0	0
LOC117621926	4767.44	2.50012	0.0313256	79.8108	0	0
LOC117620857	7364.54	-1.40186	0.0236064	-59.3848	0	0
LOC117622052	1361.52	-2.16618	0.0569745	-38.0202	0	0
LOC117621580	2480.09	-2.49812	0.0427077	-58.4935	0	0
LOC117621021	18019.8	-3.24314	0.0171551	-189.048	0	0
LOC117621428	2830.8	2.13137	0.0404821	52.6496	0	0
LOC117623275	4568.49	1.18041	0.0283243	41.6748	0	0
LOC117621385	12184.9	-1.04765	0.0164811	-63.5671	0	0
LOC117621188	2782.27	2.84195	0.0436065	65.1727	0	0
LOC117620775	2345.45	-1.99913	0.0406762	-49.1476	0	0
LOC117620625	1421.51	-2.33525	0.0561516	-41.5882	0	0
LOC117620964	1721.01	-1.87929	0.0496028	-37.8868	0	0
LOC117621469	3540.71	-1.41248	0.0334289	-42.2533	0	0
LOC117621444	1977.4	-1.84196	0.0447858	-41.1283	0	0
LOC117622530	3268.75	1.31134	0.0340542	38.5073	0	0
LOC117621508	1113.64	-2.74626	0.0697101	-39.3954	0	0
LOC117622029	867.081	-3.71999	0.0889535	-41.8195	0	0
LOC117624101	2075.86	-3.64202	0.0560741	-64.9501	0	0
LOC117624877	1333.69	-2.18639	0.0551707	-39.6295	0	0
LOC117624661	27754.2	-1.32118	0.0106645	-123.885	0	0
LOC117624692	1285.45	-2.71858	0.0613817	-44.2898	0	0
LOC117625858	1081.67	-4.60576	0.0969958	-47.4841	0	0
LOC117626135	7298.7	-1.16994	0.0214049	-54.6574	0	0
LOC117626085	3650.1	-1.24853	0.0325418	-38.367	0	0
LOC117626300	1260.7	-2.41932	0.0594494	-40.6954	0	0
LOC117624564	4804.28	1.28847	0.0274113	47.005	0	0
LOC117624005	7695.19	-1.83277	0.0214985	-85.2511	0	0
LOC117626582	2571.39	-2.49473	0.0409871	-60.8662	0	0
LOC117625163	2923.33	-1.60591	0.0364436	-44.0655	0	0
LOC117624775	1375.18	2.62718	0.0593193	44.2888	0	0
LOC117625940	3575.82	-2.34302	0.0350801	-66.7905	0	0
LOC117624883	4740.94	-1.49102	0.0267177	-55.8065	0	0
LOC117624333	2435.02	-1.80881	0.0402541	-44.9349	0	0
LOC117623803	2873.97	-2.78467	0.0405428	-68.6847	0	0
LOC117625852	5434.28	-1.01928	0.025394	-40.1387	0	0
LOC117624481	5847.42	-1.87128	0.0260024	-71.9657	0	0
LOC117624601	1551.65	-2.48128	0.0571774	-43.3962	0	0
LOC117626230	1789.93	-3.72264	0.0610497	-60.9773	0	0
LOC117624345	2999.32	-1.29303	0.0339476	-38.089	0	0
LOC117624487	1244.94	-2.47812	0.0594776	-41.6649	0	0
LOC117624787	1481.81	2.32171	0.0550866	42.1466	0	0
LOC117624799	3141.97	-2.73626	0.041216	-66.3882	0	0
LOC117624319	1757.89	-1.9457	0.0501715	-38.7809	0	0
LOC117627466	1632.2	-1.93319	0.047754	-40.4822	0	0
LOC117629287	1556.61	-2.3433	0.0520395	-45.0293	0	0
LOC117627181	2519.21	-1.47538	0.0393181	-37.5242	0	0
LOC117628084	1624.6	-1.80562	0.0473976	-38.0951	0	0
LOC117627864	1564.09	-2.91899	0.0568359	-51.3581	0	0
LOC117627673	1727.9	-1.88567	0.0472052	-39.9463	0	0
LOC117628664	4415.85	-2.32568	0.0319926	-72.6943	0	0
LOC117627231	4395.65	-1.7296	0.0298156	-58.0099	0	0
LOC117628657	3446.71	-1.58156	0.0317012	-49.8896	0	0
LOC117629363	14097.9	-1.23327	0.0153002	-80.605	0	0
LOC117627652	1614.27	-2.76354	0.054471	-50.7342	0	0
LOC117628014	9901.89	-1.39827	0.018435	-75.8488	0	0
LOC117628554	3997.3	2.58942	0.0376229	68.8255	0	0
LOC117626996	13717.4	-1.04448	0.0157277	-66.4106	0	0
LOC117627712	1485.76	-2.66735	0.0565123	-47.1994	0	0
LOC117629354	6897.64	-1.17943	0.0223638	-52.7383	0	0
LOC117627196	2006.74	-2.01499	0.0449514	-44.8259	0	0
LOC117627254	2534.11	-1.52157	0.0372612	-40.8354	0	0
LOC117628778	1747.57	-2.60803	0.0529198	-49.2828	0	0
LOC117628838	2540.83	-2.48313	0.0410148	-60.5422	0	0
LOC117627180	1140.75	-2.85179	0.0676365	-42.1635	0	0
LOC117628197	19603.1	-2.08774	0.014054	-148.551	0	0
LOC117627048	3104.03	-1.99161	0.0369633	-53.8808	0	0
LOC117628800	3167.71	-1.57183	0.0346093	-45.4162	0	0
LOC117631061	3825.17	1.35427	0.0315901	42.87	0	0
LOC117631964	3690.41	1.80518	0.0325414	55.4734	0	0
LOC117632033	2200.61	-3.10732	0.0487265	-63.7706	0	0
LOC117630763	1755.26	-2.07421	0.0487499	-42.548	0	0
LOC117630112	2791.08	-1.49911	0.03584	-41.8278	0	0
LOC117630727	4908.25	-1.43975	0.0268945	-53.5335	0	0
LOC117629739	10998.6	-1.89328	0.019266	-98.2705	0	0
LOC117632345	4173.14	-1.1404	0.0281318	-40.5378	0	0
LOC117629800	3281.13	-1.35833	0.0323613	-41.974	0	0
LOC117632894	1471.9	-1.89492	0.050127	-37.8025	0	0
LOC117631901	1526.08	-3.2568	0.0607247	-53.6322	0	0
LOC117630053	1439.73	1.97967	0.0523665	37.8042	0	0
LOC117630962	1838.94	-1.67129	0.0435972	-38.3348	0	0
LOC117631302	1927	-1.65151	0.0427326	-38.6475	0	0
LOC117633177	6934.11	1.11874	0.0226372	49.4204	0	0
LOC117632152	1432.57	2.94493	0.0621299	47.3996	0	0
LOC117631433	11132.6	-1.7818	0.0183149	-97.2865	0	0
LOC117630752	6178.1	-1.14522	0.0239355	-47.8459	0	0
LOC117632913	3104.34	-1.60228	0.0365201	-43.874	0	0
LOC117632780	5181.63	-1.08397	0.025832	-41.9623	0	0
LOC117631291	2710.82	1.66378	0.0374245	44.457	0	0
LOC117632398	6940.77	-1.40527	0.0248449	-56.5618	0	0
LOC117633125	2921.1	-7.20211	0.127153	-56.6413	0	0
LOC117631869	7914.96	-1.88381	0.0233859	-80.5533	0	0
LOC117632940	4010.43	-1.70262	0.0303093	-56.175	0	0
LOC117629838	5418.94	1.08153	0.0278291	38.8633	0	0
LOC117630399	2995.87	-2.41681	0.0377386	-64.0408	0	0
LOC117631596	12639.7	-1.40346	0.0163607	-85.7826	0	0
LOC117630082	1172.39	-6.71746	0.170345	-39.4345	0	0
LOC117632858	3257.32	-2.4238	0.0357575	-67.7845	0	0
LOC117630023	2817.48	-3.01363	0.042195	-71.4216	0	0
LOC117631590	2295.3	-2.01294	0.0436005	-46.1678	0	0
LOC117630113	6075.86	-1.63847	0.0262169	-62.4966	0	0
LOC117632817	6681.38	1.64304	0.0238043	69.023	0	0
LOC117631509	1879.17	-1.83802	0.0456168	-40.2928	0	0
LOC117629766	1763.73	-3.00308	0.0530587	-56.5993	0	0
LOC117632782	5875.7	-2.06092	0.0256787	-80.2581	0	0
LOC117631326	3411.29	-1.24191	0.0314822	-39.4481	0	0
LOC117631953	2447.67	-3.25636	0.0479527	-67.9077	0	0
LOC117629940	1430.87	-2.11791	0.0546789	-38.7336	0	0
LOC117632411	4767.45	-1.60512	0.0293916	-54.6115	0	0
LOC117632835	2072.64	-1.62035	0.0412712	-39.2612	0	0
LOC117631892	17739.6	-1.86402	0.0138665	-134.426	0	0
LOC117631480	5377.44	1.72022	0.0273048	63.0007	0	0
LOC117630761	5979.77	-1.5115	0.0243899	-61.9721	0	0
LOC117631741	3291.67	-1.72052	0.0339643	-50.6567	0	0
LOC117633691	37168.2	-2.93977	0.0161454	-182.081	0	0
LOC117634573	20362.8	-1.7782	0.0131867	-134.848	0	0
LOC117635666	7425.28	-1.68332	0.0221707	-75.9254	0	0
LOC117635572	6706.23	-1.82567	0.0239865	-76.1123	0	0
LOC117635793	861.246	-3.66908	0.0899068	-40.8098	0	0
LOC117634438	2339.73	-1.67214	0.0412306	-40.5558	0	0
LOC117634737	11115.3	-1.92786	0.0183706	-104.943	0	0
LOC117635728	4661.45	-1.34857	0.0295476	-45.6405	0	0
LOC117633669	3637.88	-1.24036	0.0329998	-37.587	0	0
LOC117634328	969.323	-2.75409	0.0710395	-38.7684	0	0
LOC117633494	1358.86	-3.01237	0.0620922	-48.5145	0	0
LOC117635055	2341.54	-1.47967	0.0385704	-38.3629	0	0
LOC117635450	2073.95	-2.87888	0.04866	-59.1633	0	0
LOC117635451	1478.18	-2.18082	0.055291	-39.4426	0	0
LOC117635453	21670.5	-1.26616	0.0120296	-105.254	0	0
LOC117634475	1211.81	-3.77351	0.0778023	-48.5013	0	0
LOC117635050	3742.91	-3.173	0.038056	-83.3772	0	0
LOC117636070	10072.2	-1.72968	0.0192147	-90.0185	0	0
LOC117636073	12969.3	-1.60359	0.0160109	-100.156	0	0
LOC117634241	6641.27	-2.22202	0.0255494	-86.9696	0	0
LOC117635689	3804.52	-1.41322	0.0298324	-47.372	0	0
LOC117633425	18111	-1.55847	0.0134105	-116.212	0	0
LOC117634503	1612.74	-2.53365	0.0530765	-47.7358	0	0
LOC117634187	3587.49	-4.50237	0.0517527	-86.9979	0	0
LOC117633640	2077.27	-2.20201	0.0439471	-50.1059	0	0
LOC117633643	2006.69	-1.73281	0.0427186	-40.5633	0	0
LOC117635612	2081.8	-2.80084	0.0484335	-57.8286	0	0
LOC117635872	5176.81	1.03468	0.0259529	39.8676	0	0
LOC117634029	6018.35	-1.763	0.0250789	-70.298	0	0
LOC117637259	805.171	-3.46034	0.0854875	-40.4777	0	0
LOC117636818	2537.4	1.54656	0.0391186	39.5352	0	0
LOC117637013	2791.48	-2.02276	0.0388796	-52.0263	0	0
LOC117637305	1234.75	-5.06914	0.102006	-49.6945	0	0
LOC117636948	937.867	-2.53168	0.067328	-37.6022	0	0
LOC117636853	5539.75	-1.88825	0.0276873	-68.1992	0	0
LOC117637028	10113.5	1.36044	0.0185389	73.3827	0	0
LOC117638202	1264.07	-3.22011	0.0655242	-49.1439	0	0
LOC117636469	2551.5	-1.80336	0.039243	-45.9537	0	0
LOC117636837	2092.88	-2.39813	0.0462683	-51.831	0	0
LOC117638367	1950.69	-1.65959	0.0440658	-37.6617	0	0
LOC117612117	2676.94	-1.52533	0.038417	-39.7045	0	0
LOC117636386	10098.4	-1.67173	0.0188063	-88.8919	0	0
LOC117636525	3313.67	-1.34948	0.0326681	-41.3088	0	0
LOC117636449	1028.16	-2.84761	0.0687568	-41.4158	0	0
LOC117636783	1291.18	-2.07374	0.0545838	-37.9919	0	0
LOC117636518	4174.95	-1.48488	0.0291941	-50.8624	0	0
LOC117636762	2956.78	1.67591	0.0360755	46.4555	0	0
LOC117636971	1790.63	-2.33364	0.0501341	-46.548	0	0
LOC117638761	1985.57	-2.18219	0.0450782	-48.4089	0	0
LOC117636489	4604.61	-2.91219	0.0344876	-84.4418	0	0
LOC117637158	3157.5	-1.45455	0.0341545	-42.5873	0	0
LOC117636563	893.944	-3.65507	0.0857106	-42.6443	0	0
LOC117636756	2950.89	-2.20259	0.0375767	-58.6158	0	0
LOC117636355	2988.13	-2.99631	0.0411992	-72.7273	0	0
LOC117636586	7320.4	-1.08555	0.0213438	-50.8603	0	0
LOC117636990	1958.09	-1.72196	0.0457555	-37.6339	0	0
LOC117637976	1549.74	-2.04259	0.0534688	-38.2014	0	0
LOC117638852	4109.53	-1.38287	0.0291213	-47.4865	0	0
LOC117638626	1270.4	-2.17102	0.0559563	-38.7984	0	0
LOC117638728	2472.18	-2.73207	0.0444832	-61.4181	0	0
LOC117636672	2441.54	-2.39214	0.0414358	-57.7314	0	0
LOC117636590	1114.33	-2.69638	0.0634186	-42.5173	0	0
LOC117636444	1594.42	-1.98799	0.0494021	-40.2411	0	0
LOC117636684	11591	-2.39381	0.0185644	-128.946	0	0
LOC117637978	2196.11	-3.05987	0.0482427	-63.4265	0	0
LOC117612704	1299.16	-2.32991	0.0565863	-41.1744	0	0
LOC117612827	4320.19	1.21612	0.0305751	39.7751	0	0
LOC117612986	5623.64	-1.22432	0.024112	-50.7763	0	0
LOC117613623	3579.88	-3.29658	0.039456	-83.551	0	0
LOC117624652	1523.3	1.99439	0.0532761	37.4349	1.06e-306	6.51e-305
LOC117638711	1001.16	-2.41719	0.0647556	-37.3279	5.78e-305	3.55e-303
LOC117626537	2934.38	-1.30014	0.0348704	-37.2849	2.88e-304	1.76e-302
LOC117631473	4000.74	-1.1986	0.032208	-37.2144	4e-303	2.44e-301
LOC117618704	3012	-9.34448	0.251613	-37.1384	6.75e-302	4.11e-300
LOC117630993	3748.57	-1.17824	0.0317783	-37.0767	6.67e-301	4.05e-299
LOC117620052	958.68	2.65749	0.0717832	37.021	5.25e-300	3.17e-298
LOC117629735	2256.05	1.55972	0.0421332	37.0187	5.72e-300	3.44e-298
LOC117629745	3241.64	-1.22659	0.0332373	-36.904	3.99e-298	2.39e-296
LOC117638032	2310.81	-1.5152	0.0411335	-36.8363	4.85e-297	2.9e-295
LOC117632722	712.392	-3.29534	0.089513	-36.8141	1.1e-296	6.54e-295
LOC117627387	916.707	-2.53679	0.069077	-36.7241	3.02e-295	1.79e-293
LOC117617799	2882.63	1.33003	0.0362609	36.6795	1.55e-294	9.19e-293
LOC117637170	3297.18	-1.17163	0.0320205	-36.59	4.13e-293	2.44e-291
LOC117633048	1231.26	-2.06932	0.056676	-36.5115	7.29e-292	4.3e-290
LOC117637367	1857.28	-1.6721	0.0458387	-36.4778	2.49e-291	1.46e-289
LOC117618576	3050.57	1.34157	0.0368702	36.3864	6.98e-290	4.1e-288
LOC117637427	2569.72	1.42386	0.039154	36.3655	1.49e-289	8.74e-288
LOC117619478	1159.01	-2.09692	0.0577925	-36.2835	2.94e-288	1.72e-286
LOC117628856	3026.52	-1.27511	0.0351809	-36.2444	1.22e-287	7.07e-286
LOC117627070	1480.71	-1.9452	0.0537638	-36.1804	1.24e-286	7.19e-285
LOC117618569	1676.06	-1.76591	0.0488414	-36.156	2.99e-286	1.72e-284
LOC117621601	774.915	-2.81894	0.0780056	-36.1377	5.81e-286	3.34e-284
LOC117628223	3263.53	1.22755	0.0339732	36.1328	6.94e-286	3.98e-284
LOC117616795	1088.37	-2.14769	0.059454	-36.1236	9.68e-286	5.54e-284
LOC117619685	1654.73	-1.6979	0.0470256	-36.1058	1.84e-285	1.05e-283
LOC117631595	603.762	-4.40828	0.122222	-36.0679	7.23e-285	4.11e-283
LOC117623908	4393.25	-1.0444	0.0289719	-36.0487	1.44e-284	8.19e-283
LOC117618796	2882.86	-1.25658	0.0349103	-35.9946	1.02e-283	5.76e-282
LOC117628632	2396.88	-1.51898	0.0423236	-35.8898	4.41e-282	2.48e-280
LOC117619527	884.936	-2.54603	0.0709411	-35.8894	4.47e-282	2.51e-280
LOC117616788	1855.83	-1.61038	0.0450527	-35.7443	8.13e-280	4.55e-278
LOC117622155	2000.44	-1.55471	0.0435267	-35.7186	2.04e-279	1.14e-277
LOC117634385	3255.16	-1.15298	0.0322926	-35.704	3.42e-279	1.9e-277
LOC117637804	3723.46	-1.1302	0.0317103	-35.6415	3.19e-278	1.77e-276
LOC117638790	3848.55	-1.15541	0.0325261	-35.5225	2.21e-276	1.22e-274
LOC117634277	755.16	-6.00809	0.169745	-35.3947	2.06e-274	1.14e-272
LOC117624059	1546.69	-1.72822	0.0488742	-35.3605	6.92e-274	3.8e-272
LOC117633968	1736.86	1.65017	0.0466968	35.3379	1.54e-273	8.43e-272
LOC117623352	609.643	-5.03536	0.142931	-35.2294	7.11e-272	3.88e-270
LOC117624078	1638.67	1.70629	0.0485735	35.128	2.52e-270	1.37e-268
LOC117621527	2032.61	-1.49908	0.0426761	-35.1269	2.62e-270	1.42e-268
LOC117617580	593.984	-4.79425	0.136499	-35.1231	3e-270	1.62e-268
LOC117632462	2240.74	-1.53515	0.0437153	-35.1171	3.7e-270	2e-268
LOC117620551	1186.3	-1.98054	0.0564157	-35.1061	5.44e-270	2.93e-268
LOC117632058	2193.89	-1.4165	0.0403555	-35.1005	6.62e-270	3.56e-268
LOC117612539	2652.16	-1.32161	0.0376568	-35.0963	7.69e-270	4.12e-268
LOC117621250	3067.61	-1.16929	0.0333283	-35.0841	1.18e-269	6.3e-268
LOC117622268	1497.02	1.78237	0.0508431	35.0562	3.14e-269	1.67e-267
LOC117622595	2533.52	-1.35558	0.038693	-35.0342	6.78e-269	3.61e-267
LOC117635741	865.827	-2.52051	0.0720098	-35.0023	2.07e-268	1.1e-266
LOC117622822	943.075	-2.35628	0.0673514	-34.9849	3.82e-268	2.02e-266
LOC117620781	3353.71	1.16058	0.0332067	34.9501	1.29e-267	6.81e-266
LOC117622355	1757.72	-1.54341	0.0442058	-34.9143	4.52e-267	2.38e-265
LOC117633950	934.964	2.46375	0.0706713	34.8621	2.79e-266	1.47e-264
LOC117638277	1867.29	-1.52388	0.0437573	-34.8257	9.94e-266	5.21e-264
LOC117636596	1628.39	-1.80101	0.0517308	-34.8151	1.44e-265	7.5e-264
LOC117635100	1048.36	-2.24312	0.0644606	-34.7983	2.58e-265	1.34e-263
LOC117633512	2321.56	-1.42018	0.0408254	-34.7867	3.86e-265	2e-263
LOC117624488	1767.04	-1.64421	0.047274	-34.7805	4.8e-265	2.48e-263
LOC117624879	3144.17	1.18061	0.0339759	34.7484	1.47e-264	7.58e-263
LOC117614552	1907.88	-1.55032	0.044658	-34.7153	4.63e-264	2.39e-262
LOC117638525	801.358	-2.57717	0.0743555	-34.6602	3.14e-263	1.61e-261
LOC117624974	738.102	3.06252	0.0883771	34.6529	4.05e-263	2.07e-261
LOC117627868	1969.37	-1.49341	0.0431004	-34.6495	4.55e-263	2.33e-261
LOC117615845	875.639	2.57128	0.0743295	34.593	3.22e-262	1.64e-260
LOC117634000	954.736	-2.3424	0.0678853	-34.5052	6.7e-261	3.41e-259
LOC117618932	630.634	-3.13796	0.0910184	-34.4761	1.83e-260	9.3e-259
LOC117636647	3334.77	-1.10332	0.0320343	-34.4418	5.98e-260	3.03e-258
LOC117623970	2663.5	-1.25819	0.0366945	-34.2882	1.18e-257	5.95e-256
LOC117615054	1567.57	1.71101	0.0499675	34.2424	5.66e-257	2.85e-255
LOC117631189	1104.97	-2.03989	0.0597814	-34.1224	3.43e-255	1.73e-253
LOC117617545	2880.88	-1.18871	0.0349309	-34.0303	7.93e-254	3.98e-252
LOC117623363	794.173	-2.55689	0.0754996	-33.8663	2.09e-251	1.04e-249
LOC117637153	645.328	-2.96469	0.0875593	-33.8592	2.66e-251	1.33e-249
LOC117624054	747.464	-2.62138	0.0774611	-33.8412	4.89e-251	2.43e-249
LOC117618678	2989.21	1.25219	0.0370044	33.8389	5.29e-251	2.62e-249
LOC117636621	2822.47	-1.21683	0.0359958	-33.8047	1.68e-250	8.33e-249
LOC117624654	2401.15	-3.35084	0.0991315	-33.802	1.84e-250	9.09e-249
LOC117638793	3330.18	-1.14566	0.0338996	-33.7957	2.28e-250	1.12e-248
LOC117616554	3538.9	1.08176	0.0320561	33.7459	1.23e-249	6.02e-248
LOC117630967	1758.31	-1.60406	0.0475873	-33.7078	4.44e-249	2.17e-247
LOC117630005	2972.9	1.19899	0.0355876	33.6912	7.77e-249	3.8e-247
LOC117634070	2745.3	-1.21273	0.0359955	-33.6912	7.78e-249	3.8e-247
LOC117612201	786.904	3.09428	0.0918929	33.6727	1.45e-248	7.07e-247
LOC117613279	1229.97	-1.85372	0.0550793	-33.6554	2.6e-248	1.26e-246
LOC117615129	655.434	-2.85528	0.0848905	-33.6349	5.19e-248	2.51e-246
LOC117613462	1836.48	-1.59738	0.0476097	-33.5515	8.57e-247	4.14e-245
LOC117621037	930.21	2.39462	0.0714253	33.5262	2e-246	9.65e-245
LOC117616239	2692.56	-1.26731	0.0378856	-33.4508	2.5e-245	1.2e-243
LOC117626972	1672.42	-1.57972	0.0472747	-33.4159	8.07e-245	3.87e-243
LOC117631032	1971.36	-1.43802	0.0431208	-33.3486	7.63e-244	3.65e-242
LOC117619878	653.918	-2.82748	0.0849045	-33.3019	3.62e-243	1.73e-241
LOC117615626	2009.42	-1.46708	0.0440641	-33.2941	4.69e-243	2.24e-241
LOC117636885	2458.07	-1.32187	0.0397948	-33.2171	6.1e-242	2.9e-240
LOC117638788	1315.43	1.83139	0.0553029	33.1156	1.77e-240	8.39e-239
LOC117620918	1197.7	-1.88088	0.0568661	-33.0756	6.68e-240	3.16e-238
LOC117620712	727.02	2.76149	0.0836726	33.0035	7.24e-239	3.41e-237
LOC117637911	567.262	-3.22183	0.0981094	-32.8392	1.63e-236	7.62e-235
LOC117636351	2414.89	-1.20693	0.0368364	-32.7647	1.88e-235	8.75e-234
LOC117623230	3543.42	1.08226	0.0330358	32.7603	2.17e-235	1.01e-233
LOC117618885	2475.88	-1.24691	0.0380922	-32.734	5.14e-235	2.39e-233
LOC117628430	760.264	2.58757	0.0790554	32.7311	5.64e-235	2.61e-233
LOC117637653	1819.88	-1.50153	0.0458901	-32.7201	8.09e-235	3.74e-233
LOC117626970	899.051	2.35187	0.0720379	32.6476	8.66e-234	4e-232
LOC117614064	2238.84	-1.30364	0.0399684	-32.6168	2.37e-233	1.09e-231
LOC117636347	640.707	-2.85287	0.0874726	-32.6144	2.56e-233	1.18e-231
LOC117635994	2802.95	-1.1997	0.0368309	-32.5733	9.8e-233	4.5e-231
LOC117637709	732.321	2.63406	0.0810863	32.4847	1.75e-231	8.01e-230
LOC117638468	1142.01	-1.89228	0.0583007	-32.4573	4.27e-231	1.95e-229
LOC117636425	847.057	2.39267	0.0741773	32.2561	2.89e-228	1.31e-226
LOC117614689	1125.11	1.93984	0.0601679	32.2404	4.8e-228	2.17e-226
LOC117615729	3328.51	-1.09401	0.0339586	-32.216	1.05e-227	4.76e-226
LOC117631030	1066.69	2.00533	0.0623003	32.1882	2.58e-227	1.16e-225
LOC117612483	759.723	2.66695	0.0828644	32.1845	2.91e-227	1.31e-225
LOC117614287	849.168	2.3364	0.0725999	32.1819	3.16e-227	1.42e-225
LOC117637455	1276.17	1.79573	0.0562471	31.9257	1.17e-223	5.25e-222
LOC117629952	2722.1	-1.14022	0.0357764	-31.8707	6.81e-223	3.04e-221
LOC117624946	1052.44	-2.166	0.0680817	-31.8147	4.06e-222	1.81e-220
LOC117626288	527.017	-3.31824	0.104412	-31.7801	1.22e-221	5.42e-220
LOC117622790	749.02	-2.38604	0.075184	-31.7361	4.94e-221	2.19e-219
LOC117633261	881.115	-2.09269	0.0660154	-31.7	1.56e-220	6.88e-219
LOC117629945	1227.01	2.00801	0.0633581	31.693	1.94e-220	8.55e-219
LOC117627703	563.783	3.31472	0.105026	31.561	1.27e-218	5.56e-217
LOC117631449	546.182	-3.33193	0.105582	-31.5576	1.41e-218	6.17e-217
LOC117617710	2585.61	-1.13557	0.0360101	-31.5348	2.89e-218	1.26e-216
LOC117615816	860.008	2.31329	0.073459	31.4909	1.16e-217	5.02e-216
LOC117628059	746.456	-2.40692	0.0765382	-31.4473	4.56e-217	1.98e-215
LOC117622522	1785.89	-1.43674	0.0457182	-31.4261	8.91e-217	3.86e-215
LOC117635885	479.596	-4.92671	0.156848	-31.4108	1.44e-216	6.23e-215
LOC117636550	1541.82	1.72428	0.0550128	31.3432	1.21e-215	5.2e-214
LOC117616650	1102.96	-1.84785	0.0590883	-31.2728	1.09e-214	4.71e-213
LOC117616350	2271.31	-1.30585	0.0418195	-31.2258	4.75e-214	2.04e-212
LOC117625237	806.021	-2.349	0.0752512	-31.2154	6.58e-214	2.82e-212
LOC117636164	1450.88	-1.64861	0.0528714	-31.1815	1.9e-213	8.1e-212
LOC117624222	1439.71	1.68527	0.0540575	31.1756	2.29e-213	9.73e-212
LOC117620607	2149.88	1.3825	0.0443635	31.163	3.39e-213	1.44e-211
LOC117634117	1174.96	-1.83145	0.0591576	-30.9588	1.93e-210	8.2e-209
LOC117634915	452.586	-4.00647	0.129465	-30.9465	2.84e-210	1.2e-208
LOC117630475	636.461	-2.92183	0.0944347	-30.9403	3.44e-210	1.45e-208
LOC117624159	2526.87	-1.18302	0.0382601	-30.9204	6.35e-210	2.67e-208
LOC117636829	1730.96	1.4597	0.0472416	30.8986	1.25e-209	5.24e-208
LOC117636628	797.931	2.32896	0.0757854	30.731	2.2e-207	9.2e-206
LOC117614040	641.234	2.74292	0.0895175	30.6412	3.46e-206	1.45e-204
LOC117631398	809.011	2.27954	0.074445	30.6205	6.53e-206	2.72e-204
LOC117635278	1993.76	-1.3901	0.0456148	-30.4747	5.65e-204	2.35e-202
LOC117618784	1613.96	-1.40746	0.0462021	-30.4632	8.01e-204	3.33e-202
LOC117616662	493.981	-5.52873	0.18169	-30.4295	2.24e-203	9.28e-202
LOC117614396	983.164	1.96951	0.0647531	30.4157	3.4e-203	1.41e-201
LOC117616376	1120.77	1.77154	0.0582448	30.4154	3.43e-203	1.42e-201
LOC117628455	1654.26	1.43262	0.04715	30.3842	8.88e-203	3.66e-201
LOC117636713	516.102	3.31677	0.109181	30.3786	1.05e-202	4.33e-201
LOC117613818	499.004	-3.32616	0.10966	-30.3316	4.39e-202	1.8e-200
LOC117620772	2558.16	1.13641	0.0376119	30.2142	1.54e-200	6.31e-199
LOC117630924	1615.74	-1.55622	0.0515539	-30.1862	3.6e-200	1.47e-198
LOC117637017	798.569	-2.23139	0.0741433	-30.0956	5.53e-199	2.25e-197
LOC117627954	477.223	-3.4548	0.114798	-30.0946	5.71e-199	2.32e-197
LOC117632240	1862.14	-1.38456	0.0460169	-30.0882	6.92e-199	2.81e-197
LOC117638201	647.474	-2.61814	0.08702	-30.0867	7.24e-199	2.93e-197
LOC117619729	1028.65	-1.79165	0.0596318	-30.0452	2.52e-198	1.02e-196
LOC117627013	589.383	2.87779	0.0957828	30.045	2.54e-198	1.03e-196
LOC117616721	2800.59	-1.07222	0.035691	-30.0419	2.79e-198	1.12e-196
LOC117622377	2200.95	-1.17342	0.0390704	-30.0334	3.6e-198	1.45e-196
LOC117615036	1771.98	-1.35142	0.0450538	-29.9958	1.11e-197	4.47e-196
LOC117630792	2573.9	-1.16647	0.0389612	-29.9393	6.07e-197	2.43e-195
LOC117637696	856.436	-1.97093	0.0659969	-29.8639	5.79e-196	2.31e-194
LOC117630990	2661.74	-1.10615	0.0371774	-29.7533	1.57e-194	6.25e-193
LOC117616924	488.192	-3.03088	0.101912	-29.7401	2.33e-194	9.24e-193
LOC117630925	993.727	1.87719	0.0631249	29.7377	2.5e-194	9.91e-193
LOC117629815	471.587	-5.53724	0.186658	-29.6652	2.16e-193	8.54e-192
LOC117616008	557.216	-2.80658	0.0946164	-29.6627	2.32e-193	9.16e-192
LOC117631709	726.086	-2.18697	0.0738446	-29.6158	9.34e-193	3.68e-191
LOC117622463	413.038	-4.00621	0.135346	-29.5998	1.5e-192	5.91e-191
LOC117624933	963.578	-1.8818	0.0635818	-29.5965	1.66e-192	6.49e-191
LOC117634511	2349.27	-1.27558	0.0431619	-29.5534	5.94e-192	2.32e-190
LOC117618588	2034.77	-1.27585	0.0432292	-29.5137	1.92e-191	7.51e-190
LOC117627892	1041.65	1.79979	0.0610763	29.4679	7.43e-191	2.89e-189
LOC117633679	2238.38	-1.11407	0.0379184	-29.3807	9.69e-190	3.77e-188
LOC117638880	2288.93	-1.13799	0.0387687	-29.3534	2.16e-189	8.38e-188
LOC117616779	1567.21	1.43525	0.0489332	29.3308	4.2e-189	1.62e-187
LOC117617561	1826.47	1.47659	0.0503647	29.318	6.11e-189	2.36e-187
LOC117627862	705.54	-2.32484	0.0793539	-29.2971	1.13e-188	4.35e-187
LOC117628057	2994.1	1.0498	0.0358457	29.2866	1.54e-188	5.92e-187
LOC117615385	1457.03	1.50067	0.0513902	29.2014	1.86e-187	7.15e-186
LOC117612726	1467.43	-1.41515	0.0485107	-29.1719	4.41e-187	1.69e-185
LOC117615166	2068.19	-1.1656	0.0400083	-29.1339	1.34e-186	5.1e-185
LOC117636461	1251.11	-1.58154	0.054289	-29.1319	1.42e-186	5.4e-185
LOC117620380	1507.95	-1.46568	0.0503161	-29.1294	1.52e-186	5.79e-185
LOC117630801	1076.19	-1.70949	0.0587229	-29.1111	2.59e-186	9.86e-185
LOC117632732	1826.02	-1.31939	0.0453953	-29.0646	1.01e-185	3.81e-184
LOC117630137	1917.61	-1.29045	0.0444436	-29.0357	2.33e-185	8.82e-184
LOC117633822	2811.64	1.06225	0.0366978	28.946	3.15e-184	1.19e-182
LOC117627154	662.361	-2.30965	0.0798611	-28.9209	6.52e-184	2.46e-182
LOC117627651	383.225	-4.03737	0.139778	-28.8842	1.88e-183	7.07e-182
LOC117637122	1141.42	1.88927	0.0654308	28.8743	2.51e-183	9.41e-182
LOC117630708	846.627	-2.14265	0.0743163	-28.8314	8.66e-183	3.24e-181
LOC117627360	1516.12	1.42737	0.0497251	28.7052	3.29e-181	1.23e-179
LOC117633102	779.379	2.2065	0.0768774	28.7015	3.65e-181	1.36e-179
LOC117629650	2523.67	1.05272	0.0367204	28.6686	9.39e-181	3.49e-179
LOC117623196	778.164	-2.13593	0.0747704	-28.5666	1.75e-179	6.46e-178
LOC117621557	811.302	2.21066	0.077448	28.5438	3.36e-179	1.24e-177
LOC117618671	556.51	2.82591	0.099087	28.5195	6.71e-179	2.47e-177
LOC117634602	1693.25	-1.35029	0.0473926	-28.4915	1.49e-178	5.49e-177
LOC117636467	1817.9	-1.27536	0.044861	-28.4291	8.85e-178	3.25e-176
LOC117621541	789.994	2.05755	0.072383	28.4259	9.69e-178	3.55e-176
LOC117628542	2191.97	-1.11014	0.0390633	-28.4189	1.18e-177	4.32e-176
LOC117614645	471.739	3.13939	0.110556	28.3964	2.24e-177	8.17e-176
LOC117614462	1568.51	1.3926	0.0490423	28.3958	2.28e-177	8.3e-176
LOC117629959	1953.54	-1.23973	0.0436621	-28.3939	2.41e-177	8.77e-176
LOC117614942	1157.37	1.58605	0.0559859	28.3295	1.5e-176	5.44e-175
LOC117615379	426.464	-3.25886	0.11521	-28.2863	5.1e-176	1.85e-174
LOC117634349	1645.52	-1.27208	0.0449733	-28.2853	5.25e-176	1.9e-174
LOC117633217	943.554	-1.84666	0.0652963	-28.2812	5.88e-176	2.12e-174
LOC117636530	367.786	-3.96609	0.140273	-28.274	7.21e-176	2.6e-174
LOC117625371	872.537	1.99185	0.0704709	28.2649	9.33e-176	3.35e-174
LOC117638098	1211.82	1.62591	0.057585	28.2349	2.18e-175	7.82e-174
LOC117637536	712.386	-2.20042	0.0779847	-28.216	3.72e-175	1.33e-173
LOC117627270	918.443	-1.94084	0.0688917	-28.1723	1.28e-174	4.57e-173
LOC117637381	520.849	-2.61125	0.0927408	-28.1564	2e-174	7.13e-173
LOC117617847	381.226	-3.52805	0.12541	-28.132	3.98e-174	1.42e-172
LOC117629406	2571.3	-1.0178	0.0361916	-28.1227	5.18e-174	1.84e-172
LOC117637928	456.627	5.16854	0.1841	28.0746	2e-173	7.07e-172
LOC117627283	2187.64	-1.11726	0.0398672	-28.0246	8.16e-173	2.87e-171
LOC117623189	1270.1	1.50916	0.0539431	27.9769	3.11e-172	1.09e-170
LOC117628429	1280.08	-1.44337	0.0516577	-27.9411	8.46e-172	2.96e-170
LOC117615109	391.977	-3.29273	0.117942	-27.9182	1.61e-171	5.62e-170
LOC117628725	1524.02	-1.31442	0.0471383	-27.8843	4.14e-171	1.44e-169
LOC117615391	1467.96	-1.50115	0.0538398	-27.8818	4.43e-171	1.55e-169
LOC117624921	2035.98	1.22181	0.043846	27.866	6.89e-171	2.4e-169
LOC117616155	497.53	-2.79944	0.101195	-27.6638	1.91e-168	6.62e-167
LOC117619535	1202.13	-1.51396	0.0547462	-27.6541	2.49e-168	8.63e-167
LOC117621566	1135.6	1.56369	0.0566385	27.6083	8.85e-168	3.06e-166
LOC117632761	547.738	-2.4387	0.0883677	-27.5972	1.2e-167	4.14e-166
LOC117613146	1393.6	1.39673	0.0506544	27.5737	2.3e-167	7.91e-166
LOC117622335	436.493	3.19581	0.116026	27.544	5.22e-167	1.79e-165
LOC117637245	1203.93	-1.51273	0.0549811	-27.5136	1.21e-166	4.14e-165
LOC117614700	605.109	-2.24557	0.081698	-27.4862	2.57e-166	8.77e-165
LOC117634159	2205.95	-1.08064	0.0393776	-27.4429	8.44e-166	2.88e-164
LOC117634258	707.16	-2.04415	0.0745798	-27.4089	2.15e-165	7.32e-164
LOC117638260	523.744	2.78105	0.101527	27.3922	3.39e-165	1.15e-163
LOC117620846	1012.72	1.68164	0.061418	27.3803	4.71e-165	1.6e-163
LOC117634796	1087.68	1.61341	0.0589677	27.3609	8.02e-165	2.72e-163
LOC117630891	1454.89	-1.43051	0.0523758	-27.3125	3.01e-164	1.02e-162
LOC117619393	382.105	-3.45557	0.126565	-27.3027	3.94e-164	1.33e-162
LOC117618689	349.546	-4.06365	0.149002	-27.2725	9e-164	3.04e-162
LOC117618790	980.657	1.71224	0.0628954	27.2235	3.42e-163	1.15e-161
LOC117627105	1576.54	1.30565	0.0480403	27.1783	1.17e-162	3.94e-161
LOC117632014	1045.48	-1.67483	0.0616398	-27.1713	1.42e-162	4.76e-161
LOC117622253	490.134	-2.57819	0.094962	-27.1498	2.55e-162	8.53e-161
LOC117622121	951.093	-1.71619	0.0632482	-27.1342	3.89e-162	1.3e-160
LOC117622337	1202.47	-1.54655	0.0570776	-27.0956	1.11e-161	3.7e-160
LOC117621316	1247.26	-1.55977	0.0575844	-27.0866	1.41e-161	4.71e-160
LOC117638325	782.317	2.07376	0.0766242	27.064	2.61e-161	8.69e-160
LOC117621844	2001.15	1.13192	0.0419176	27.0036	1.34e-160	4.45e-159
LOC117638208	434.968	-2.96878	0.110134	-26.956	4.85e-160	1.6e-158
LOC117624385	1614.29	-1.31966	0.0490031	-26.9301	9.75e-160	3.22e-158
LOC117627066	1747.54	1.21488	0.0451132	26.9295	9.91e-160	3.27e-158
LOC117636784	962.355	-1.71074	0.0637925	-26.8172	2.04e-158	6.69e-157
LOC117633086	553.568	2.51517	0.0937961	26.8153	2.14e-158	7.03e-157
LOC117616673	1758.38	-1.19955	0.0448438	-26.7494	1.25e-157	4.09e-156
LOC117631090	1265.04	1.48669	0.0556296	26.7248	2.43e-157	7.91e-156
LOC117617197	375.174	-3.46727	0.129783	-26.716	3.07e-157	9.98e-156
LOC117631510	684.009	2.09523	0.0784925	26.6934	5.62e-157	1.82e-155
LOC117630717	1090.65	-1.53631	0.0576487	-26.6496	1.81e-156	5.86e-155
LOC117636183	368.788	-3.37224	0.126882	-26.5777	1.23e-155	3.97e-154
LOC117625655	1056.68	-1.71878	0.0647217	-26.5565	2.16e-155	6.98e-154
LOC117615901	2350.48	1.02789	0.0387638	26.5168	6.2e-155	2e-153
LOC117616624	470.297	-2.72109	0.102864	-26.4533	3.34e-154	1.07e-152
LOC117624260	1400.86	-1.31299	0.0496812	-26.4283	6.48e-154	2.08e-152
LOC117633551	842.894	-1.79885	0.0680717	-26.4258	6.93e-154	2.22e-152
LOC117632636	1299.19	-1.36472	0.051657	-26.4189	8.32e-154	2.66e-152
LOC117629862	2164.98	1.11018	0.0420314	26.413	9.71e-154	3.11e-152
LOC117633999	431.016	-2.71554	0.103057	-26.3499	5.15e-153	1.64e-151
LOC117634381	928.423	-1.62336	0.0616661	-26.325	9.92e-153	3.15e-151
LOC117631135	519.755	2.54314	0.0966856	26.3032	1.76e-152	5.59e-151
LOC117623123	2849.31	1.00691	0.0382817	26.3028	1.78e-152	5.65e-151
LOC117633606	1109.71	-1.45924	0.0555565	-26.2659	4.7e-152	1.49e-150
LOC117631929	367.962	3.90559	0.148754	26.2554	6.21e-152	1.96e-150
LOC117623858	1097.55	-1.60201	0.0610273	-26.2507	7.01e-152	2.21e-150
LOC117626178	1107.39	-8.76843	0.33456	-26.2088	2.11e-151	6.63e-150
LOC117627792	2722.64	-3.044	0.116181	-26.2004	2.63e-151	8.26e-150
LOC117635209	1217.51	-1.50017	0.0573007	-26.1807	4.41e-151	1.38e-149
LOC117638197	1027.43	-1.56703	0.0598994	-26.161	7.39e-151	2.31e-149
LOC117614033	427.676	-2.84033	0.108581	-26.1587	7.84e-151	2.45e-149
LOC117614036	327.002	-3.76424	0.14394	-26.1514	9.49e-151	2.96e-149
LOC117627984	368.331	-5.23153	0.200133	-26.1403	1.27e-150	3.96e-149
LOC117638890	1602.2	-1.36865	0.0523632	-26.1376	1.36e-150	4.23e-149
LOC117633806	1872.77	1.27793	0.0489815	26.09	4.73e-150	1.47e-148
LOC117615272	2201.7	1.03993	0.0399024	26.0618	9.89e-150	3.07e-148
LOC117617958	1582.42	1.23495	0.0474227	26.0414	1.68e-149	5.21e-148
LOC117637898	645.603	-2.18129	0.0838547	-26.0127	3.56e-149	1.1e-147
LOC117634137	899.992	-1.68817	0.0650661	-25.9454	2.05e-148	6.29e-147
LOC117631341	343.342	-3.51862	0.135993	-25.8735	1.32e-147	4.05e-146
LOC117625920	392.42	-2.85022	0.110331	-25.8333	3.75e-147	1.15e-145
LOC117627230	324.25	-5.07858	0.196831	-25.8017	8.48e-147	2.59e-145
LOC117617751	605.564	2.27051	0.0880808	25.7776	1.58e-146	4.81e-145
LOC117628409	1806.09	1.13447	0.0440133	25.7757	1.66e-146	5.05e-145
LOC117612502	411.712	-6.19098	0.240537	-25.7381	4.38e-146	1.33e-144
LOC117632487	788.648	-1.81958	0.0707122	-25.7322	5.1e-146	1.54e-144
LOC117635670	3287.17	-1.61372	0.0627493	-25.7169	7.57e-146	2.29e-144
LOC117623102	1071.13	1.58065	0.0615367	25.6864	1.66e-145	5e-144
LOC117619194	421.139	-2.62969	0.102474	-25.662	3.11e-145	9.35e-144
LOC117623610	2264.04	1.12798	0.043982	25.6463	4.65e-145	1.4e-143
LOC117619032	306.07	-4.45853	0.173993	-25.6248	8.08e-145	2.42e-143
LOC117621272	1674.73	-1.24871	0.0488378	-25.5685	3.42e-144	1.02e-142
LOC117616705	743.098	-1.79455	0.070203	-25.5623	4.01e-144	1.2e-142
LOC117623234	629.265	-2.10966	0.0826853	-25.5143	1.37e-143	4.08e-142
LOC117630680	684.495	-1.97258	0.0773763	-25.4933	2.34e-143	6.97e-142
LOC117627720	2155.98	1.01031	0.039689	25.4558	6.09e-143	1.81e-141
LOC117632726	1190.78	1.37145	0.0540069	25.394	2.94e-142	8.71e-141
LOC117617140	1479.31	-1.22336	0.0481753	-25.3939	2.95e-142	8.73e-141
LOC117628017	810.454	-1.90825	0.0751962	-25.3769	4.54e-142	1.34e-140
LOC117630596	1490.81	-1.25475	0.0494563	-25.3709	5.29e-142	1.56e-140
LOC117631666	816.171	1.85224	0.0730209	25.3658	6.01e-142	1.77e-140
LOC117633746	1902.42	-1.06942	0.0422903	-25.2877	4.36e-141	1.28e-139
LOC117617673	797.559	-1.82219	0.0720765	-25.2813	5.12e-141	1.5e-139
LOC117612828	744.909	1.81334	0.0717715	25.2654	7.67e-141	2.25e-139
LOC117621382	377.086	3.12352	0.12369	25.2528	1.05e-140	3.08e-139
LOC117626375	1064.35	-1.49695	0.0593145	-25.2375	1.55e-140	4.53e-139
LOC117630875	912.938	-1.56525	0.0620332	-25.2324	1.77e-140	5.13e-139
LOC117622648	1424.99	-1.22868	0.0487435	-25.2071	3.35e-140	9.71e-139
LOC117618557	1225.37	-1.52453	0.0605244	-25.1887	5.32e-140	1.54e-138
LOC117626280	553.232	2.19087	0.0870037	25.1814	6.41e-140	1.85e-138
LOC117621976	392.423	-2.7739	0.110184	-25.1752	7.48e-140	2.16e-138
LOC117625791	718.069	-1.88953	0.0750857	-25.165	9.67e-140	2.79e-138
LOC117630140	2176.11	-1.04999	0.0417325	-25.1599	1.1e-139	3.17e-138
LOC117635932	707.754	1.97109	0.07841	25.1382	1.9e-139	5.46e-138
LOC117630942	1145.05	-1.4021	0.0559181	-25.0741	9.53e-139	2.73e-137
LOC117626020	1082.38	1.6045	0.0640129	25.0652	1.19e-138	3.41e-137
LOC117613919	997.117	-1.56315	0.0623721	-25.0617	1.3e-138	3.72e-137
LOC117624918	1145.56	-1.49586	0.0597219	-25.0471	1.88e-138	5.37e-137
LOC117615545	747.83	-1.75852	0.0702466	-25.0335	2.64e-138	7.54e-137
LOC117636535	1967.41	-1.01867	0.040697	-25.0305	2.84e-138	8.1e-137
LOC117624599	3135.47	-1.52692	0.061173	-24.9607	1.64e-137	4.65e-136
LOC117621197	1172.61	-1.36128	0.054539	-24.9597	1.68e-137	4.76e-136
LOC117637530	1181.26	-1.42229	0.0569847	-24.9593	1.69e-137	4.81e-136
LOC117632655	479.186	2.53218	0.101491	24.9498	2.14e-137	6.08e-136
LOC117628861	601.866	2.12521	0.0852511	24.9289	3.62e-137	1.02e-135
LOC117636733	1164.23	1.40782	0.0564888	24.9221	4.29e-137	1.21e-135
LOC117618966	1347.47	1.38432	0.0555871	24.9036	6.8e-137	1.92e-135
LOC117636659	1145.2	-1.49481	0.0600595	-24.8889	9.82e-137	2.76e-135
LOC117619962	881.236	-1.56816	0.0630576	-24.8687	1.62e-136	4.56e-135
LOC117624627	1148.5	-1.39764	0.0562039	-24.8673	1.68e-136	4.72e-135
LOC117628432	969.245	1.54524	0.0623511	24.7828	1.37e-135	3.85e-134
LOC117621103	1446.63	1.23687	0.0499643	24.7552	2.73e-135	7.63e-134
LOC117622443	307.261	-3.40816	0.137834	-24.7266	5.53e-135	1.54e-133
LOC117632663	842.341	-1.6187	0.0654654	-24.726	5.62e-135	1.56e-133
LOC117614418	290.174	-4.96609	0.20097	-24.7106	8.23e-135	2.29e-133
LOC117617861	591.52	-2.00074	0.0810976	-24.6708	2.2e-134	6.1e-133
LOC117631803	1889.38	1.0539	0.0428823	24.5766	2.25e-133	6.22e-132
LOC117636776	1456.46	1.17718	0.0479786	24.5355	6.17e-133	1.71e-131
LOC117632272	509.66	-2.16154	0.0882046	-24.5059	1.28e-132	3.52e-131
LOC117616174	719.721	1.92145	0.0784243	24.5007	1.45e-132	4e-131
LOC117638754	331.152	-3.39474	0.138615	-24.4904	1.87e-132	5.14e-131
LOC117615094	674.358	1.86201	0.0761744	24.444	5.83e-132	1.6e-130
LOC117634894	1270.7	-1.35514	0.0554735	-24.4287	8.48e-132	2.32e-130
LOC117630970	1835.88	-1.03946	0.0426771	-24.3563	4.97e-131	1.36e-129
LOC117616381	404.577	-2.63636	0.108319	-24.3389	7.59e-131	2.07e-129
LOC117630095	1775.05	1.20954	0.0498486	24.2644	4.66e-130	1.27e-128
LOC117626740	593.037	2.03713	0.0840873	24.2264	1.17e-129	3.18e-128
LOC117627458	1672.37	-1.09663	0.0452781	-24.22	1.37e-129	3.71e-128
LOC117632214	819.654	-1.66013	0.0685585	-24.2148	1.55e-129	4.21e-128
LOC117616198	1545.08	-1.26992	0.0524761	-24.2	2.23e-129	6e-128
LOC117630141	1815.76	1.09765	0.0453669	24.195	2.51e-129	6.76e-128
LOC117620637	714.073	1.82332	0.0755042	24.1486	7.72e-129	2.08e-127
LOC117634340	557.667	2.08266	0.0862858	24.1368	1.03e-128	2.76e-127
LOC117618673	1334.54	-1.22762	0.0509249	-24.1064	2.14e-128	5.73e-127
LOC117620301	779.967	1.73924	0.0721698	24.0993	2.54e-128	6.81e-127
LOC117617674	985.909	-1.50236	0.0624842	-24.0438	9.69e-128	2.59e-126
LOC117623517	479.431	-2.30127	0.0958189	-24.0169	1.85e-127	4.92e-126
LOC117627952	473.028	-2.33677	0.0975367	-23.9578	7.66e-127	2.03e-125
LOC117627293	1110.47	1.34417	0.0561653	23.9323	1.41e-126	3.74e-125
LOC117634189	364.224	3.09746	0.129703	23.8811	4.82e-126	1.27e-124
LOC117620966	1870.3	-1.12369	0.0470908	-23.8622	7.56e-126	2e-124
LOC117620796	263.886	-4.64384	0.194696	-23.8517	9.71e-126	2.56e-124
LOC117620211	320.481	-2.96068	0.124315	-23.8159	2.29e-125	6.01e-124
LOC117630206	1721.45	1.13714	0.047774	23.8024	3.15e-125	8.28e-124
LOC117636488	395.077	-6.56273	0.276176	-23.7629	8.09e-125	2.12e-123
LOC117629720	2007.19	-1.00217	0.0421818	-23.7583	9.02e-125	2.36e-123
LOC117634828	1060.41	-1.36639	0.0575221	-23.7541	9.97e-125	2.6e-123
LOC117624312	302.193	-3.35284	0.141236	-23.7393	1.42e-124	3.7e-123
LOC117636340	987.762	1.47756	0.0623004	23.7166	2.43e-124	6.33e-123
LOC117623509	396.652	2.62909	0.110949	23.6963	3.93e-124	1.02e-122
LOC117618912	834.649	-1.58916	0.0670878	-23.6877	4.83e-124	1.25e-122
LOC117625170	924.211	-8.88562	0.375121	-23.6873	4.87e-124	1.26e-122
LOC117633078	1615.92	-1.11558	0.0471025	-23.6841	5.26e-124	1.36e-122
LOC117627348	727.759	-1.79322	0.0758267	-23.649	1.21e-123	3.12e-122
LOC117634751	793.234	-1.90579	0.0807425	-23.6033	3.57e-123	9.19e-122
LOC117624540	943.3	-1.40997	0.0598546	-23.5566	1.07e-122	2.76e-121
LOC117613936	877.647	-1.51584	0.0643791	-23.5455	1.4e-122	3.59e-121
LOC117612204	322.741	-6.00004	0.254965	-23.5327	1.89e-122	4.84e-121
LOC117623274	573.504	2.14243	0.0910711	23.5248	2.28e-122	5.84e-121
LOC117628021	367.242	-2.65364	0.112853	-23.5141	2.93e-122	7.49e-121
LOC117631513	744.334	1.67979	0.0714432	23.5123	3.05e-122	7.81e-121
LOC117632947	779.923	-1.62423	0.0691317	-23.4947	4.62e-122	1.18e-120
LOC117621238	1435.11	-1.1318	0.0483379	-23.4143	3.05e-121	7.77e-120
LOC117622034	621.167	1.86786	0.0798791	23.3837	6.27e-121	1.59e-119
LOC117634782	287.639	-3.19135	0.136494	-23.3809	6.69e-121	1.7e-119
LOC117635173	512.161	2.08787	0.0894158	23.3501	1.37e-120	3.49e-119
LOC117633956	351.627	-2.64034	0.113223	-23.3199	2.79e-120	7.06e-119
LOC117628053	414.227	-2.40559	0.103339	-23.2786	7.3e-120	1.85e-118
LOC117630661	1757.08	-1.05757	0.0454555	-23.266	9.79e-120	2.47e-118
LOC117619975	1551.53	1.15422	0.0496978	23.2248	2.56e-119	6.45e-118
LOC117615663	732.37	-1.69738	0.0731491	-23.2044	4.11e-119	1.03e-117
LOC117615697	707.4	1.83221	0.0789688	23.2016	4.38e-119	1.1e-117
LOC117632119	1231.92	-1.25346	0.0541132	-23.1637	1.06e-118	2.65e-117
LOC117626599	422.048	2.40287	0.103737	23.1631	1.07e-118	2.68e-117
LOC117636356	1343.33	-1.15126	0.0497573	-23.1375	1.94e-118	4.86e-117
LOC117613985	875.811	1.55239	0.0671011	23.1351	2.05e-118	5.13e-117
LOC117632526	1229.43	-1.19349	0.0515962	-23.1313	2.24e-118	5.59e-117
LOC117634753	333.99	-2.7704	0.119813	-23.1227	2.74e-118	6.82e-117
LOC117617071	1330.35	1.31904	0.0571023	23.0997	4.66e-118	1.16e-116
LOC117637343	292.66	-3.08173	0.133429	-23.0965	5.03e-118	1.25e-116
LOC117632705	343.121	-2.75133	0.119261	-23.0698	9.31e-118	2.3e-116
LOC117620026	1691.01	-1.02184	0.0442953	-23.0688	9.52e-118	2.35e-116
LOC117637180	673.368	-1.69476	0.0735838	-23.0317	2.24e-117	5.53e-116
LOC117626620	1578.86	1.10984	0.0481964	23.0275	2.47e-117	6.09e-116
LOC117615255	573.636	1.95331	0.0848367	23.0244	2.66e-117	6.53e-116
LOC117617120	595.198	2.08769	0.0907554	23.0034	4.31e-117	1.06e-115
LOC117633840	1048.3	1.36298	0.0593371	22.9701	9.27e-117	2.27e-115
LOC117613871	404.521	-2.36572	0.103094	-22.9473	1.57e-116	3.84e-115
LOC117628498	1159.91	1.33905	0.0583547	22.9467	1.59e-116	3.88e-115
LOC117619189	244.298	-4.80197	0.209339	-22.9387	1.91e-116	4.66e-115
LOC117631330	785.704	1.56363	0.0681844	22.9323	2.21e-116	5.4e-115
LOC117636190	964.304	-9.16568	0.39988	-22.9211	2.86e-116	6.97e-115
LOC117632566	538.685	1.95478	0.0853424	22.9051	4.13e-116	1e-114
LOC117627506	619.037	-1.92226	0.0839267	-22.904	4.24e-116	1.03e-114
LOC117613980	413.846	2.37767	0.104084	22.8437	1.69e-115	4.09e-114
LOC117638069	664.263	-1.69404	0.0742349	-22.82	2.9e-115	7.03e-114
LOC117616744	854.174	-1.674	0.073435	-22.7957	5.06e-115	1.22e-113
LOC117626055	357.399	-2.56402	0.112509	-22.7896	5.82e-115	1.41e-113
LOC117633979	607.412	1.80833	0.0793777	22.7813	7.03e-115	1.69e-113
LOC117623809	1693.75	-1.079	0.0473707	-22.7779	7.6e-115	1.83e-113
LOC117619158	301.271	-3.02632	0.132928	-22.7666	9.82e-115	2.36e-113
LOC117622534	803.028	-1.49936	0.0658621	-22.7652	1.02e-114	2.44e-113
LOC117621501	513.007	2.20589	0.0969602	22.7505	1.42e-114	3.41e-113
LOC117616026	629.996	1.84458	0.0812146	22.7125	3.37e-114	8.09e-113
LOC117631806	847.606	-1.46275	0.0644226	-22.7056	3.95e-114	9.46e-113
LOC117630959	1573.14	1.04944	0.0463713	22.6314	2.13e-113	5.1e-112
LOC117632820	1315.41	1.1467	0.0506942	22.6199	2.76e-113	6.6e-112
LOC117624728	674.576	-1.6211	0.0716701	-22.6189	2.83e-113	6.75e-112
LOC117638659	305.085	-3.02439	0.133838	-22.5974	4.6e-113	1.1e-111
LOC117631688	494.714	2.04818	0.0907661	22.5655	9.47e-113	2.25e-111
LOC117623745	765.838	-1.61237	0.0715201	-22.5443	1.53e-112	3.63e-111
LOC117615951	693.856	-1.67682	0.0744459	-22.524	2.42e-112	5.72e-111
LOC117618728	1237.29	-1.24918	0.055626	-22.4567	1.1e-111	2.6e-110
LOC117635052	571.33	2.02322	0.090245	22.4192	2.56e-111	6.03e-110
LOC117621047	1267.56	1.29289	0.0576956	22.4088	3.23e-111	7.62e-110
LOC117618492	1384.53	1.11869	0.0499683	22.3879	5.16e-111	1.21e-109
LOC117617727	1332.06	-1.16599	0.0521594	-22.3544	1.09e-110	2.57e-109
LOC117625076	957.112	-1.34108	0.0600017	-22.3507	1.19e-110	2.79e-109
LOC117631643	978.544	-1.329	0.0594628	-22.3502	1.2e-110	2.82e-109
LOC117636396	1070.88	-1.2438	0.0556964	-22.3318	1.82e-110	4.25e-109
LOC117619342	1658.72	-1.00062	0.0448121	-22.3292	1.93e-110	4.5e-109
LOC117612601	847.108	-1.45706	0.0653689	-22.2897	4.65e-110	1.09e-108
LOC117613842	401.914	2.40353	0.107842	22.2876	4.88e-110	1.14e-108
LOC117623301	313.271	-2.64116	0.118515	-22.2854	5.12e-110	1.19e-108
LOC117612496	254.961	-5.34539	0.240063	-22.2666	7.79e-110	1.81e-108
LOC117627204	760.977	1.57723	0.0708783	22.2527	1.06e-109	2.47e-108
LOC117632094	572.2	1.88405	0.0846909	22.2462	1.23e-109	2.85e-108
LOC117628278	1147.44	-1.20782	0.0543027	-22.2424	1.34e-109	3.1e-108
LOC117628327	774.028	1.58452	0.0713304	22.2138	2.53e-109	5.86e-108
LOC117621603	398.973	-2.21739	0.0998459	-22.2081	2.87e-109	6.64e-108
LOC117621018	438.427	-2.17196	0.0978052	-22.207	2.94e-109	6.8e-108
LOC117627117	854.022	1.50108	0.0676146	22.2006	3.39e-109	7.81e-108
LOC117619616	818.13	-1.49586	0.0673983	-22.1944	3.89e-109	8.96e-108
LOC117627809	940.404	1.40483	0.0633296	22.1828	5.03e-109	1.16e-107
LOC117637272	243.135	-5.28279	0.238294	-22.1693	6.8e-109	1.56e-107
LOC117619017	306.744	-2.63308	0.118851	-22.1545	9.45e-109	2.17e-107
LOC117626799	307.411	-2.73574	0.123655	-22.124	1.86e-108	4.25e-107
LOC117637527	610.958	1.87651	0.0848201	22.1234	1.88e-108	4.31e-107
LOC117624102	1294.31	-1.17627	0.0531766	-22.1201	2.02e-108	4.62e-107
LOC117618582	693.844	-1.587	0.0717641	-22.1141	2.31e-108	5.28e-107
LOC117623137	1478	-1.06744	0.0482841	-22.1074	2.68e-108	6.11e-107
LOC117616087	1033.31	1.31272	0.0593927	22.1024	3e-108	6.83e-107
LOC117631378	1285.86	-1.19804	0.0542255	-22.0936	3.64e-108	8.28e-107
LOC117616275	760.736	-1.75006	0.0792817	-22.074	5.62e-108	1.28e-106
LOC117634956	267.807	3.62721	0.164746	22.017	1.98e-107	4.48e-106
LOC117623456	234.315	-3.41451	0.15531	-21.9851	4e-107	9.06e-106
LOC117620921	1363.04	-1.12525	0.0512705	-21.9474	9.17e-107	2.08e-105
LOC117625015	489.205	-1.94079	0.0884721	-21.9368	1.16e-106	2.62e-105
LOC117629339	478.805	2.08079	0.0948777	21.9313	1.31e-106	2.95e-105
LOC117614022	329.642	-2.71803	0.124219	-21.881	3.94e-106	8.89e-105
LOC117622571	374.234	-2.26603	0.103609	-21.8711	4.9e-106	1.1e-104
LOC117638246	1367.4	1.09118	0.0499422	21.8488	7.98e-106	1.8e-104
LOC117631388	488.467	1.98551	0.0908989	21.8431	9.05e-106	2.03e-104
LOC117631973	1082.14	-1.27173	0.0582254	-21.8416	9.35e-106	2.1e-104
LOC117616088	1050.76	-1.30327	0.0597002	-21.8303	1.2e-105	2.69e-104
LOC117612142	631.533	-1.63529	0.0750601	-21.7864	3.12e-105	6.99e-104
LOC117618877	1096.92	-1.24974	0.05752	-21.7271	1.14e-104	2.54e-103
LOC117614883	437.485	2.18821	0.100721	21.7254	1.18e-104	2.64e-103
LOC117625074	329.886	-2.51119	0.115615	-21.7204	1.32e-104	2.94e-103
LOC117629413	941.485	-1.28203	0.0591908	-21.6593	4.97e-104	1.11e-102
LOC117626947	360.619	-2.36954	0.109504	-21.6388	7.76e-104	1.72e-102
LOC117631204	638.368	-1.66726	0.0773168	-21.564	3.91e-103	8.67e-102
LOC117635886	1376.84	1.14379	0.0530713	21.552	5.08e-103	1.12e-101
LOC117637026	1156.15	1.19667	0.0555673	21.5355	7.25e-103	1.6e-101
LOC117624421	1049.9	-1.26524	0.0588182	-21.5111	1.23e-102	2.71e-101
LOC117618844	482.149	-1.9228	0.0893996	-21.5079	1.31e-102	2.89e-101
LOC117634441	1140.04	-1.20062	0.0558466	-21.4986	1.61e-102	3.53e-101
LOC117636819	1293.61	1.20973	0.0564509	21.4298	7.05e-102	1.55e-100
LOC117627913	301.697	-2.68413	0.125381	-21.4078	1.13e-101	2.48e-100
LOC117624653	825.833	-1.44274	0.0674925	-21.3763	2.22e-101	4.86e-100
LOC117621394	884.943	-1.49159	0.0698222	-21.3627	2.97e-101	6.5e-100
LOC117623071	1414.23	1.05088	0.0491935	21.3621	3.01e-101	6.57e-100
LOC117630961	919.294	-1.33897	0.0626887	-21.3591	3.21e-101	7.01e-100
LOC117627648	562.378	1.82553	0.0856401	21.3163	8.01e-101	1.75e-99
LOC117625135	1163.19	1.17041	0.0549584	21.2962	1.23e-100	2.68e-99
LOC117620580	208.884	-4.683	0.219983	-21.288	1.47e-100	3.19e-99
LOC117626484	293.563	-2.73225	0.128357	-21.2863	1.52e-100	3.31e-99
LOC117628108	764.306	1.62473	0.0763552	21.2785	1.8e-100	3.9e-99
LOC117623273	871.774	-1.30989	0.0617046	-21.2283	5.23e-100	1.13e-98
LOC117612887	212.014	-3.81569	0.179775	-21.2248	5.64e-100	1.22e-98
LOC117626966	1463.12	-1.01915	0.0480701	-21.2014	9.26e-100	2e-98
LOC117624972	209.302	-3.86135	0.182178	-21.1954	1.05e-99	2.27e-98
LOC117618535	1167.4	-1.15532	0.0545531	-21.1779	1.53e-99	3.29e-98
LOC117626736	500.591	1.96885	0.0929728	21.1766	1.57e-99	3.38e-98
LOC117624239	1239.72	1.14516	0.0541059	21.1652	2e-99	4.3e-98
LOC117633251	265.25	-3.07717	0.145388	-21.1653	2e-99	4.3e-98
LOC117634348	698.748	1.69411	0.0800551	21.1618	2.15e-99	4.62e-98
LOC117631540	727.731	-1.50489	0.071124	-21.1587	2.3e-99	4.93e-98
LOC117626501	852.486	1.44901	0.068509	21.1507	2.72e-99	5.83e-98
LOC117631611	1056.34	-1.20537	0.0571317	-21.0981	8.27e-99	1.77e-97
LOC117626703	584.553	-1.70234	0.0808119	-21.0654	1.65e-98	3.52e-97
LOC117631075	427.576	-2.02016	0.0959135	-21.0623	1.77e-98	3.76e-97
LOC117630777	1435.61	-1.03883	0.0493436	-21.0529	2.15e-98	4.57e-97
LOC117613036	578.769	-1.73341	0.0824542	-21.0227	4.06e-98	8.62e-97
LOC117615736	1468.67	1.11654	0.0531766	20.9968	7.02e-98	1.49e-96
LOC117617636	363.297	-2.24636	0.107009	-20.9922	7.73e-98	1.64e-96
LOC117625617	970.812	1.40441	0.0669612	20.9735	1.14e-97	2.42e-96
LOC117622197	360.178	-2.27874	0.108715	-20.9606	1.5e-97	3.16e-96
LOC117623592	321.79	-2.55028	0.121744	-20.948	1.96e-97	4.12e-96
LOC117615194	501.413	1.81973	0.086876	20.9463	2.03e-97	4.26e-96
LOC117618789	1547.7	1.07677	0.0514153	20.9426	2.19e-97	4.6e-96
LOC117627925	288.095	-2.64049	0.126171	-20.9279	2.99e-97	6.26e-96
LOC117634524	256.476	-2.91563	0.139673	-20.8746	9.11e-97	1.9e-95
LOC117621549	194.988	-4.01967	0.192683	-20.8615	1.2e-96	2.5e-95
LOC117618842	1273.05	1.08155	0.0519921	20.8021	4.14e-96	8.61e-95
LOC117614200	602.628	-1.5618	0.0751046	-20.795	4.8e-96	9.97e-95
LOC117635422	730.567	1.58176	0.0761247	20.7785	6.77e-96	1.41e-94
LOC117624537	1139.64	1.1605	0.0558713	20.7709	7.94e-96	1.64e-94
LOC117633757	744.96	-1.5329	0.0738117	-20.7677	8.47e-96	1.75e-94
LOC117618600	997.501	-1.21731	0.0586177	-20.7669	8.63e-96	1.78e-94
LOC117637373	346.457	-2.18433	0.105296	-20.7446	1.37e-95	2.83e-94
LOC117629809	1003.14	1.22247	0.0589304	20.7443	1.38e-95	2.84e-94
LOC117624581	1546.02	1.03154	0.0498103	20.7093	2.86e-95	5.87e-94
LOC117612815	331.603	2.4302	0.11737	20.7055	3.09e-95	6.34e-94
LOC117617690	770.735	-1.46325	0.0706818	-20.7019	3.33e-95	6.83e-94
LOC117622601	357.801	2.3061	0.111578	20.668	6.72e-95	1.38e-93
LOC117615540	458.292	-1.92693	0.0932796	-20.6576	8.34e-95	1.71e-93
LOC117632541	670.683	1.54316	0.0747129	20.6545	8.89e-95	1.82e-93
LOC117622408	618.169	-1.59582	0.0772865	-20.6481	1.02e-94	2.07e-93
LOC117638705	1432.78	-1.0227	0.0495827	-20.6261	1.6e-94	3.26e-93
LOC117624979	221.326	-3.39283	0.164918	-20.5729	4.8e-94	9.77e-93
LOC117628758	585.423	1.64984	0.0802274	20.5646	5.7e-94	1.16e-92
LOC117636201	1093.79	1.21112	0.0590437	20.5122	1.68e-93	3.4e-92
LOC117617465	194.064	-3.93444	0.191811	-20.5121	1.68e-93	3.41e-92
LOC117634168	706.795	1.51148	0.0737437	20.4964	2.32e-93	4.7e-92
LOC117623549	477.15	-2.06585	0.100874	-20.4795	3.28e-93	6.63e-92
LOC117635764	350.312	-2.2089	0.107936	-20.4649	4.43e-93	8.95e-92
LOC117621605	627.026	-1.56908	0.0770563	-20.3628	3.58e-92	7.2e-91
LOC117623143	522.718	-1.72331	0.0847385	-20.3368	6.08e-92	1.22e-90
LOC117620160	453.868	1.91192	0.0940134	20.3367	6.09e-92	1.22e-90
LOC117619711	768.572	1.39886	0.0687927	20.3345	6.37e-92	1.28e-90
LOC117635600	638.735	-1.49545	0.073582	-20.3235	7.96e-92	1.59e-90
LOC117626151	335.393	-2.49456	0.12294	-20.2909	1.55e-91	3.09e-90
LOC117637386	830.434	-1.40766	0.0693808	-20.2888	1.61e-91	3.22e-90
LOC117637893	465.181	-1.85456	0.0914236	-20.2853	1.73e-91	3.46e-90
LOC117634452	1037.83	-1.19611	0.0589871	-20.2775	2.03e-91	4.05e-90
LOC117624830	621.87	1.62656	0.0802884	20.259	2.96e-91	5.9e-90
LOC117631267	715.988	-1.42222	0.0702239	-20.2527	3.36e-91	6.69e-90
LOC117629530	790.538	-1.34647	0.0664994	-20.2479	3.71e-91	7.37e-90
LOC117623926	251.343	-2.7811	0.137405	-20.2402	4.34e-91	8.61e-90
LOC117617194	347.888	-2.29849	0.113632	-20.2274	5.62e-91	1.11e-89
LOC117632527	773.302	-1.35519	0.0670583	-20.2092	8.12e-91	1.61e-89
LOC117630701	1032.59	1.1885	0.0588136	20.2079	8.35e-91	1.65e-89
LOC117634852	636.09	1.53924	0.0762553	20.1854	1.32e-90	2.6e-89
LOC117614761	1055.2	-1.17468	0.0581992	-20.1838	1.36e-90	2.69e-89
LOC117624058	234.652	-2.94905	0.146118	-20.1827	1.39e-90	2.74e-89
LOC117620373	250.236	-2.78223	0.138025	-20.1575	2.31e-90	4.55e-89
LOC117621010	327.127	2.3496	0.11657	20.1562	2.38e-90	4.68e-89
LOC117619765	1430.97	-1.10209	0.0547206	-20.1404	3.27e-90	6.43e-89
LOC117631778	456.035	-1.80293	0.0895367	-20.1362	3.56e-90	6.98e-89
LOC117632190	839.902	-1.42164	0.0706571	-20.1203	4.9e-90	9.62e-89
LOC117621319	609.025	1.69878	0.0844482	20.1162	5.32e-90	1.04e-88
LOC117634101	1045.24	1.15935	0.0576361	20.1151	5.45e-90	1.07e-88
LOC117628062	312.03	2.49583	0.124131	20.1063	6.49e-90	1.27e-88
LOC117617827	901.375	-1.42608	0.0709911	-20.0882	9.37e-90	1.83e-88
LOC117634972	1391.04	1.03609	0.0515936	20.0817	1.07e-89	2.08e-88
LOC117633077	192.538	-3.62454	0.180567	-20.073	1.27e-89	2.48e-88
LOC117616657	465.167	-1.77938	0.0889934	-19.9945	6.15e-89	1.19e-87
LOC117624707	398.456	-1.99015	0.0996223	-19.977	8.74e-89	1.69e-87
LOC117617879	550.359	-1.75822	0.0880176	-19.9758	8.95e-89	1.73e-87
LOC117612126	606.017	1.53234	0.0768192	19.9473	1.58e-88	3.06e-87
LOC117620679	344.026	2.27961	0.114565	19.898	4.23e-88	8.17e-87
LOC117624605	729.542	1.41369	0.071049	19.8974	4.29e-88	8.26e-87
LOC117636193	922.989	-1.18593	0.059673	-19.8738	6.86e-88	1.32e-86
LOC117614790	1150.58	1.14318	0.0575297	19.871	7.25e-88	1.39e-86
LOC117626939	387.295	-2.03282	0.102339	-19.8637	8.4e-88	1.61e-86
LOC117621139	967.923	1.22681	0.0618921	19.8217	1.93e-87	3.71e-86
LOC117621498	753.729	-1.3486	0.0680413	-19.8204	1.99e-87	3.8e-86
LOC117621811	412.424	-1.96466	0.0992492	-19.7952	3.27e-87	6.26e-86
LOC117625204	1034.5	1.14297	0.0577492	19.792	3.49e-87	6.67e-86
LOC117622284	523.94	1.815	0.0918408	19.7624	6.27e-87	1.19e-85
LOC117624439	1235.62	1.19603	0.0605501	19.7527	7.6e-87	1.44e-85
LOC117632154	739.468	-9.37465	0.474875	-19.7413	9.53e-87	1.81e-85
LOC117628563	1083.69	1.18307	0.0599981	19.7184	1.5e-86	2.84e-85
LOC117624551	1359.02	-1.03053	0.0523881	-19.6711	3.81e-86	7.21e-85
LOC117615514	468.016	-1.74825	0.0889786	-19.648	6.02e-86	1.14e-84
LOC117623463	352.544	-2.04735	0.104248	-19.6392	7.16e-86	1.35e-84
LOC117637353	303.415	-2.25437	0.114892	-19.6216	1.01e-85	1.9e-84
LOC117619760	627.174	1.63505	0.0833602	19.6143	1.17e-85	2.2e-84
LOC117614569	679.831	-1.42847	0.0730158	-19.5639	3.14e-85	5.91e-84
LOC117633161	1187.79	1.18564	0.0606359	19.5534	3.86e-85	7.23e-84
LOC117637735	492.79	1.80114	0.0922	19.5351	5.52e-85	1.03e-83
LOC117631939	404.13	1.95603	0.100164	19.5283	6.31e-85	1.18e-83
LOC117624522	964.844	-1.20331	0.0616787	-19.5094	9.13e-85	1.71e-83
LOC117627904	179.853	-3.95643	0.20286	-19.5033	1.03e-84	1.93e-83
LOC117634035	535.358	-1.59118	0.0817515	-19.4636	2.23e-84	4.17e-83
LOC117630165	978.362	-1.15942	0.0595866	-19.4577	2.51e-84	4.67e-83
LOC117613793	530.916	1.69639	0.0871913	19.456	2.59e-84	4.82e-83
LOC117625085	916.564	1.19279	0.0613176	19.4526	2.77e-84	5.15e-83
LOC117619338	215.426	-3.15379	0.162279	-19.4343	3.96e-84	7.35e-83
LOC117632523	780.544	-1.28202	0.0660111	-19.4212	5.11e-84	9.46e-83
LOC117617972	172.901	-3.86813	0.199255	-19.413	5.99e-84	1.11e-82
LOC117628183	558.677	1.6132	0.0831344	19.4047	7.04e-84	1.3e-82
LOC117630770	1156.2	1.11209	0.0573732	19.3834	1.06e-83	1.97e-82
LOC117621588	283.579	-2.40271	0.123974	-19.3808	1.12e-83	2.07e-82
LOC117619837	1030.68	-1.16858	0.0603456	-19.3649	1.53e-83	2.81e-82
LOC117620841	1250.63	1.02525	0.0529748	19.3535	1.91e-83	3.5e-82
LOC117624962	345.759	-2.08535	0.107762	-19.3514	1.98e-83	3.65e-82
LOC117627987	782.649	-1.29285	0.0668136	-19.3501	2.03e-83	3.73e-82
LOC117620741	749.326	-1.28321	0.0663897	-19.3285	3.09e-83	5.66e-82
LOC117624820	464.766	1.78364	0.0924131	19.3007	5.3e-83	9.68e-82
LOC117633476	1166.15	1.05506	0.0546722	19.2979	5.59e-83	1.02e-81
LOC117630123	1403.52	-1.06429	0.0551593	-19.2949	5.93e-83	1.08e-81
LOC117636349	259.57	-2.7359	0.141816	-19.2918	6.29e-83	1.15e-81
LOC117635723	1165.03	-1.13511	0.058884	-19.277	8.38e-83	1.52e-81
LOC117616819	400.704	-1.92151	0.099754	-19.2625	1.11e-82	2.01e-81
LOC117616401	262.226	2.73362	0.142338	19.2051	3.35e-82	6.08e-81
LOC117619821	814.835	-1.23412	0.0643218	-19.1866	4.79e-82	8.67e-81
LOC117613823	392.549	-7.94313	0.414358	-19.1697	6.63e-82	1.2e-80
LOC117627675	945.032	1.16754	0.0609135	19.1672	6.95e-82	1.26e-80
LOC117635972	250.595	2.70809	0.141343	19.1597	8.03e-82	1.45e-80
LOC117637019	217.599	3.41367	0.178228	19.1534	9.07e-82	1.64e-80
LOC117633807	316.408	-2.25422	0.117707	-19.1511	9.47e-82	1.71e-80
LOC117632581	471.79	1.87132	0.0977198	19.1498	9.71e-82	1.75e-80
LOC117631566	167.718	-4.66526	0.243631	-19.1489	9.89e-82	1.78e-80
LOC117629967	518.436	-1.75996	0.0919255	-19.1455	1.06e-81	1.9e-80
LOC117618807	222.526	-2.7767	0.145181	-19.1258	1.54e-81	2.77e-80
LOC117632833	1162.97	-1.03135	0.0539532	-19.1156	1.87e-81	3.37e-80
LOC117632775	963.688	-1.1163	0.0584781	-19.0891	3.11e-81	5.57e-80
LOC117624348	355.273	-1.94696	0.102177	-19.0547	6.01e-81	1.07e-79
LOC117618886	204.398	-5.9761	0.313672	-19.052	6.32e-81	1.13e-79
LOC117638839	649.279	-1.46058	0.0766998	-19.0428	7.54e-81	1.34e-79
LOC117619099	613.932	1.4748	0.0775839	19.0091	1.43e-80	2.55e-79
LOC117635032	210.882	-2.9135	0.153395	-18.9934	1.93e-80	3.43e-79
LOC117615186	384.203	1.91892	0.101075	18.9851	2.27e-80	4.02e-79
LOC117619747	170.721	-3.62849	0.191591	-18.9387	5.47e-80	9.71e-79
LOC117614886	910.49	1.3011	0.0687099	18.9362	5.74e-80	1.02e-78
LOC117632488	246.042	-6.68066	0.35312	-18.919	7.96e-80	1.41e-78
LOC117623833	903.475	1.24773	0.0661095	18.8737	1.88e-79	3.31e-78
LOC117614021	351.643	-2.11107	0.111856	-18.8731	1.9e-79	3.35e-78
LOC117636059	162.885	-3.92023	0.207761	-18.869	2.05e-79	3.61e-78
LOC117635510	163.675	-4.49068	0.238083	-18.8618	2.35e-79	4.13e-78
LOC117624940	3817.57	-1.09812	0.0583403	-18.8227	4.92e-79	8.63e-78
LOC117630887	1009.46	-1.16142	0.0617817	-18.7988	7.73e-79	1.35e-77
LOC117615376	442.912	-1.74776	0.0930673	-18.7796	1.11e-78	1.94e-77
LOC117623007	738.674	-1.26894	0.0676185	-18.7662	1.43e-78	2.49e-77
LOC117634678	775.547	1.30989	0.0698322	18.7577	1.68e-78	2.92e-77
LOC117636178	494.579	1.61207	0.0859781	18.7498	1.94e-78	3.38e-77
LOC117623924	724.636	-1.5275	0.0814794	-18.7471	2.04e-78	3.55e-77
LOC117634492	602.65	-1.59242	0.0849489	-18.7456	2.1e-78	3.65e-77
LOC117620619	303.092	-2.25525	0.120331	-18.7421	2.25e-78	3.9e-77
LOC117616925	1098.46	-1.02288	0.0545833	-18.7398	2.35e-78	4.07e-77
LOC117634428	999.058	1.10811	0.0591434	18.736	2.52e-78	4.36e-77
LOC117626117	604.705	-1.39415	0.0744327	-18.7303	2.8e-78	4.85e-77
LOC117634582	218.477	-2.73299	0.146125	-18.7032	4.67e-78	8.06e-77
LOC117612680	777.902	1.33696	0.0714947	18.7001	4.94e-78	8.52e-77
LOC117636760	1071.78	-1.05107	0.056217	-18.6967	5.27e-78	9.08e-77
LOC117637264	1218.7	1.1099	0.0594508	18.6693	8.81e-78	1.52e-76
LOC117615824	630.138	1.41789	0.0760459	18.6452	1.38e-77	2.37e-76
LOC117615019	408.265	1.86649	0.100213	18.6251	2.01e-77	3.44e-76
LOC117631819	896.428	1.13662	0.061166	18.5825	4.45e-77	7.6e-76
LOC117616160	214.42	3.08295	0.166001	18.5718	5.43e-77	9.27e-76
LOC117615823	567.615	1.57285	0.0847827	18.5515	7.93e-77	1.35e-75
LOC117628330	303.007	-2.1273	0.114696	-18.5473	8.58e-77	1.46e-75
LOC117622451	1079.35	-1.08074	0.0583072	-18.5352	1.07e-76	1.83e-75
LOC117624478	837.358	-1.27381	0.0687861	-18.5184	1.47e-76	2.5e-75
LOC117615531	490.428	-1.59573	0.0862363	-18.5042	1.91e-76	3.25e-75
LOC117626557	569.631	1.55814	0.0842113	18.5027	1.96e-76	3.33e-75
LOC117614180	997.718	-1.19836	0.0647716	-18.5014	2.01e-76	3.41e-75
LOC117629601	1264.13	1.00579	0.0543839	18.4943	2.29e-76	3.89e-75
LOC117614539	616.197	-1.45152	0.0785096	-18.4884	2.56e-76	4.34e-75
LOC117627625	298.521	-2.0865	0.112946	-18.4734	3.38e-76	5.72e-75
LOC117620143	738.876	-1.38954	0.0752197	-18.4731	3.4e-76	5.74e-75
LOC117617830	430.038	-1.71399	0.0928105	-18.4677	3.76e-76	6.34e-75
LOC117620122	337.593	-2.07146	0.112287	-18.4479	5.42e-76	9.13e-75
LOC117632286	291.518	-2.14033	0.116035	-18.4456	5.65e-76	9.51e-75
LOC117636020	248.321	-2.52164	0.136754	-18.4393	6.36e-76	1.07e-74
LOC117617253	798.779	-1.20101	0.0653162	-18.3877	1.65e-75	2.76e-74
LOC117629939	154.174	-3.95419	0.215112	-18.382	1.83e-75	3.06e-74
LOC117637128	901.447	1.14971	0.0625879	18.3695	2.31e-75	3.85e-74
LOC117632860	826.294	-1.23861	0.0674682	-18.3585	2.82e-75	4.71e-74
LOC117638323	154.178	-3.77936	0.206008	-18.3457	3.57e-75	5.95e-74
LOC117631187	678.286	1.3326	0.0726938	18.3316	4.63e-75	7.7e-74
LOC117618973	303.254	2.3291	0.127064	18.3302	4.75e-75	7.91e-74
LOC117622176	179.165	-3.24612	0.177271	-18.3116	6.68e-75	1.11e-73
LOC117614533	1007.36	-1.19037	0.0650184	-18.3081	7.13e-75	1.18e-73
LOC117613854	384.518	2.05226	0.112135	18.3017	8.02e-75	1.33e-73
LOC117631538	944.657	-1.11223	0.0608778	-18.2698	1.44e-74	2.38e-73
LOC117617242	541.907	1.538	0.0842148	18.2628	1.64e-74	2.71e-73
LOC117619339	851.782	1.14188	0.062626	18.2333	2.81e-74	4.64e-73
LOC117627758	1160.59	-1.02305	0.0561342	-18.225	3.27e-74	5.39e-73
LOC117615387	494.095	1.67599	0.0920184	18.2137	4.02e-74	6.63e-73
LOC117630398	201.661	-2.6961	0.14817	-18.196	5.55e-74	9.15e-73
LOC117635991	462.883	-1.8186	0.0999505	-18.195	5.65e-74	9.3e-73
LOC117613342	157.235	-3.53913	0.194612	-18.1856	6.71e-74	1.1e-72
LOC117625043	331.002	-1.93521	0.106438	-18.1815	7.23e-74	1.19e-72
LOC117615817	291.765	2.28642	0.125765	18.1802	7.41e-74	1.22e-72
LOC117633253	381.175	-1.85494	0.10213	-18.1626	1.02e-73	1.67e-72
LOC117636112	725.098	-1.36219	0.0750362	-18.1537	1.2e-73	1.96e-72
LOC117613879	278.097	2.2694	0.125113	18.1388	1.57e-73	2.58e-72
LOC117637470	425.666	-1.76004	0.0970874	-18.1284	1.9e-73	3.11e-72
LOC117636603	940.444	1.0846	0.0598368	18.126	1.99e-73	3.25e-72
LOC117630136	460.053	-1.60504	0.0886427	-18.1069	2.81e-73	4.58e-72
LOC117623206	392.018	-1.79004	0.0988744	-18.1042	2.95e-73	4.81e-72
LOC117618884	1069.18	-1.02789	0.0567915	-18.0994	3.22e-73	5.24e-72
LOC117634398	833.572	1.18678	0.0657628	18.0463	8.44e-73	1.37e-71
LOC117634388	428.127	-1.65305	0.0916494	-18.0367	1e-72	1.63e-71
LOC117619394	241.612	-2.31779	0.128687	-18.0111	1.6e-72	2.58e-71
LOC117632912	166.462	-3.3218	0.184522	-18.0022	1.87e-72	3.02e-71
LOC117629010	692.246	-1.23724	0.0688391	-17.973	3.17e-72	5.11e-71
LOC117627177	247.324	2.57975	0.143717	17.9502	4.78e-72	7.69e-71
LOC117623904	733.285	1.26656	0.0705834	17.9442	5.33e-72	8.56e-71
LOC117631401	357.981	-1.80804	0.100799	-17.937	6.06e-72	9.74e-71
LOC117612118	463.186	-1.56977	0.0877236	-17.8945	1.3e-71	2.09e-70
LOC117631537	456.799	1.68904	0.0945612	17.8618	2.34e-71	3.74e-70
LOC117627040	331.929	1.97888	0.110817	17.8571	2.54e-71	4.07e-70
LOC117615163	900.887	-1.09441	0.0613363	-17.8429	3.28e-71	5.25e-70
LOC117614951	581.924	-1.36241	0.0764593	-17.8188	5.05e-71	8.06e-70
LOC117634590	410.549	1.80636	0.101495	17.7975	7.39e-71	1.18e-69
LOC117638230	746.945	1.20918	0.0679791	17.7875	8.83e-71	1.4e-69
LOC117617277	416.276	-1.72441	0.097029	-17.7721	1.16e-70	1.85e-69
LOC117617712	472.429	1.57815	0.0888441	17.7631	1.37e-70	2.17e-69
LOC117620383	163.267	-5.65159	0.318237	-17.7591	1.47e-70	2.33e-69
LOC117624925	199.672	-2.60146	0.146615	-17.7434	1.94e-70	3.07e-69
LOC117616002	702.278	1.30997	0.0738627	17.7352	2.24e-70	3.55e-69
LOC117637741	420.044	-8.63795	0.487078	-17.7342	2.28e-70	3.61e-69
LOC117631696	380.137	-1.87888	0.105961	-17.7318	2.38e-70	3.77e-69
LOC117615460	927.778	-1.08038	0.0609363	-17.7296	2.48e-70	3.91e-69
LOC117631251	685.211	-1.304	0.0735622	-17.7266	2.62e-70	4.13e-69
LOC117617588	1447.37	-1.61015	0.0908687	-17.7195	2.96e-70	4.67e-69
LOC117619361	589.357	-1.36563	0.0770815	-17.7167	3.12e-70	4.9e-69
LOC117632565	260.764	2.26883	0.128095	17.7121	3.38e-70	5.32e-69
LOC117626031	438.244	1.62762	0.0919065	17.7095	3.54e-70	5.56e-69
LOC117632399	995.977	1.07727	0.0608322	17.7089	3.58e-70	5.62e-69
LOC117631429	425.221	-1.66418	0.0940035	-17.7034	3.95e-70	6.17e-69
LOC117633892	216.834	-2.4241	0.137183	-17.6706	7.06e-70	1.1e-68
LOC117620547	703.121	1.27785	0.0723905	17.6522	9.79e-70	1.52e-68
LOC117620166	302.181	2.13197	0.120865	17.6392	1.23e-69	1.91e-68
LOC117632768	470.717	1.64203	0.0931279	17.632	1.4e-69	2.17e-68
LOC117634763	429.071	1.6561	0.093928	17.6316	1.41e-69	2.19e-68
LOC117631573	142.536	-4.80057	0.27278	-17.5987	2.52e-69	3.91e-68
LOC117615184	282.774	-2.17606	0.123779	-17.5802	3.49e-69	5.41e-68
LOC117620867	1043.97	1.02093	0.05818	17.5478	6.18e-69	9.55e-68
LOC117632287	325.797	-1.92621	0.109967	-17.5162	1.08e-68	1.66e-67
LOC117620713	792.399	1.17507	0.0671239	17.506	1.29e-68	1.99e-67
LOC117617169	157.603	-5.60752	0.320401	-17.5016	1.39e-68	2.15e-67
LOC117615478	1154.28	1.01201	0.0578967	17.4796	2.05e-68	3.15e-67
LOC117627583	291.088	-2.02436	0.115883	-17.469	2.47e-68	3.79e-67
LOC117635378	1110.92	-1.04618	0.0599282	-17.4573	3.03e-68	4.65e-67
LOC117636177	652.79	-1.33802	0.0766551	-17.4551	3.15e-68	4.82e-67
LOC117618486	394.432	-1.69723	0.0972369	-17.4546	3.17e-68	4.86e-67
LOC117627286	461.789	-1.53742	0.088202	-17.4306	4.83e-68	7.39e-67
LOC117613383	980.541	-1.16666	0.0669585	-17.4237	5.46e-68	8.34e-67
LOC117620674	580.328	1.36999	0.0786756	17.4131	6.56e-68	1e-66
LOC117613835	586.53	1.37342	0.0788877	17.4098	6.95e-68	1.06e-66
LOC117625939	805.888	-1.18576	0.0681211	-17.4066	7.35e-68	1.12e-66
LOC117622931	416.14	-1.63475	0.0939256	-17.4047	7.59e-68	1.15e-66
LOC117632854	478.166	-1.48031	0.0850981	-17.3954	8.94e-68	1.36e-66
LOC117616093	276.831	-2.06488	0.118735	-17.3906	9.72e-68	1.48e-66
LOC117630540	264.596	-2.27159	0.130637	-17.3886	1.01e-67	1.53e-66
LOC117629054	335.554	-8.16855	0.469866	-17.3848	1.07e-67	1.63e-66
LOC117620331	391.766	-1.77288	0.101986	-17.3836	1.1e-67	1.66e-66
LOC117634732	270.21	2.17608	0.125542	17.3334	2.63e-67	3.98e-66
LOC117626122	444.784	1.60927	0.0930537	17.294	5.22e-67	7.88e-66
LOC117630901	687.132	-1.2739	0.0736654	-17.293	5.31e-67	8.01e-66
LOC117633128	239.137	2.32384	0.134394	17.2913	5.47e-67	8.25e-66
LOC117617451	959.618	-1.12155	0.064884	-17.2855	6.05e-67	9.1e-66
LOC117636471	193.186	-2.65326	0.153617	-17.2718	7.66e-67	1.15e-65
LOC117621222	141.147	-3.78732	0.219587	-17.2474	1.17e-66	1.75e-65
LOC117625102	517.156	-1.43931	0.0834806	-17.2413	1.3e-66	1.95e-65
LOC117635896	620.554	-1.41815	0.0822884	-17.2339	1.48e-66	2.22e-65
LOC117632034	498.238	1.50266	0.0872056	17.2313	1.55e-66	2.32e-65
LOC117633531	499.536	-1.49225	0.0866349	-17.2246	1.74e-66	2.59e-65
LOC117622393	359.367	1.79263	0.104095	17.221	1.85e-66	2.76e-65
LOC117625968	163.156	5.12686	0.297773	17.2174	1.97e-66	2.93e-65
LOC117631460	172.556	-6.18636	0.35972	-17.1977	2.76e-66	4.11e-65
LOC117626742	376.062	1.79896	0.104641	17.1917	3.06e-66	4.56e-65
LOC117612906	312.303	2.00519	0.11671	17.1809	3.69e-66	5.48e-65
LOC117630726	185.385	-2.72615	0.158707	-17.1772	3.94e-66	5.85e-65
LOC117638192	324.724	-2.05697	0.119752	-17.1769	3.95e-66	5.87e-65
LOC117620022	901.764	1.04351	0.0607989	17.1633	5e-66	7.41e-65
LOC117625495	354.496	-8.42262	0.490794	-17.1612	5.18e-66	7.68e-65
LOC117620943	488.729	-1.44075	0.0839554	-17.1609	5.21e-66	7.72e-65
LOC117625113	362.284	-1.77296	0.103319	-17.1601	5.28e-66	7.82e-65
LOC117623491	433.482	1.66746	0.097249	17.1463	6.7e-66	9.91e-65
LOC117624580	549.935	-1.44495	0.0843192	-17.1367	7.9e-66	1.17e-64
LOC117635902	296.885	2.06141	0.120292	17.1367	7.91e-66	1.17e-64
LOC117618914	1020.12	-1.05265	0.0614373	-17.1337	8.31e-66	1.23e-64
LOC117619071	263.291	2.3115	0.135051	17.1157	1.13e-65	1.67e-64
LOC117616122	464.981	-1.47997	0.0864768	-17.114	1.17e-65	1.72e-64
LOC117623003	445.086	1.59577	0.0933374	17.0968	1.57e-65	2.3e-64
LOC117634791	474.208	-1.61079	0.0942745	-17.0861	1.88e-65	2.76e-64
LOC117613914	566.092	1.37365	0.0804304	17.0787	2.14e-65	3.14e-64
LOC117628088	207.638	2.58744	0.151759	17.0497	3.51e-65	5.14e-64
LOC117616714	375.549	1.73342	0.101712	17.0424	3.98e-65	5.82e-64
LOC117623990	953.548	1.06522	0.0625197	17.0381	4.28e-65	6.25e-64
LOC117619910	721.499	-1.15455	0.067767	-17.0371	4.36e-65	6.36e-64
LOC117637485	1916.28	-1.65653	0.0972479	-17.0341	4.59e-65	6.69e-64
LOC117615192	554.451	-1.47643	0.0866779	-17.0336	4.63e-65	6.75e-64
LOC117633802	389.533	1.6618	0.097679	17.0129	6.59e-65	9.6e-64
LOC117617776	717.037	-1.16846	0.0686813	-17.0128	6.6e-65	9.6e-64
LOC117625765	775.197	3.30483	0.194409	16.9994	8.3e-65	1.21e-63
LOC117624643	382.594	-1.69167	0.0995331	-16.9961	8.78e-65	1.27e-63
LOC117632499	783.039	-1.0842	0.0638727	-16.9745	1.27e-64	1.84e-63
LOC117632779	368.257	1.79484	0.105746	16.973	1.3e-64	1.88e-63
LOC117615335	437.418	-1.66803	0.0984486	-16.9432	2.16e-64	3.12e-63
LOC117621312	135.905	-5.12765	0.302711	-16.9391	2.32e-64	3.34e-63
LOC117634265	578.58	-1.32456	0.078217	-16.9345	2.51e-64	3.61e-63
LOC117637777	453.349	1.61618	0.0954527	16.9317	2.63e-64	3.78e-63
LOC117614746	243.269	-2.21487	0.130849	-16.9269	2.85e-64	4.09e-63
LOC117618635	483.871	-1.5216	0.0898928	-16.9268	2.85e-64	4.1e-63
LOC117634600	408.671	1.63136	0.0963811	16.9262	2.88e-64	4.14e-63
LOC117635786	720.168	-1.25206	0.0740057	-16.9184	3.29e-64	4.72e-63
LOC117632887	1021.82	-1.1122	0.0657715	-16.91	3.8e-64	5.43e-63
LOC117630096	733.976	-1.13606	0.0671858	-16.9093	3.84e-64	5.49e-63
LOC117629510	456.962	1.55452	0.0919347	16.9089	3.87e-64	5.52e-63
LOC117628732	354.985	-1.71627	0.101518	-16.9062	4.05e-64	5.79e-63
LOC117625938	792.855	-1.17447	0.0694815	-16.9033	4.25e-64	6.07e-63
LOC117612182	580.752	-1.30875	0.0774455	-16.899	4.58e-64	6.53e-63
LOC117635683	363.737	-1.81619	0.107502	-16.8945	4.94e-64	7.04e-63
LOC117636625	571.804	1.36285	0.080789	16.8693	7.57e-64	1.08e-62
LOC117638745	639.904	-1.22852	0.0729004	-16.8521	1.01e-63	1.44e-62
LOC117617289	126.973	-4.62859	0.27477	-16.8454	1.13e-63	1.61e-62
LOC117613825	750.12	-1.16656	0.0692656	-16.8419	1.2e-63	1.7e-62
LOC117634744	573.92	1.38211	0.0820837	16.8378	1.29e-63	1.82e-62
LOC117619302	220.909	2.38798	0.141889	16.8299	1.47e-63	2.08e-62
LOC117634439	257.157	-7.65933	0.455258	-16.8241	1.62e-63	2.29e-62
LOC117616759	220.376	2.44428	0.14547	16.8027	2.33e-63	3.28e-62
LOC117635577	680.763	1.25228	0.0745461	16.7988	2.49e-63	3.5e-62
LOC117618907	658.408	-1.26642	0.0754394	-16.7873	3.02e-63	4.25e-62
LOC117626397	295.995	-1.88046	0.112021	-16.7867	3.05e-63	4.29e-62
LOC117617655	276.898	2.00091	0.119207	16.7852	3.13e-63	4.4e-62
LOC117627908	658.219	1.20047	0.0715863	16.7695	4.08e-63	5.71e-62
LOC117633860	144.432	-3.26895	0.194949	-16.7683	4.16e-63	5.83e-62
LOC117624791	215.666	-7.14108	0.42632	-16.7505	5.61e-63	7.85e-62
LOC117626805	969.916	1.03226	0.0616506	16.7437	6.29e-63	8.79e-62
LOC117612452	154.879	3.5131	0.209852	16.7409	6.6e-63	9.22e-62
LOC117618489	419.384	-1.51744	0.0907114	-16.7282	8.17e-63	1.14e-61
LOC117636383	450.298	-1.53305	0.0916596	-16.7255	8.55e-63	1.19e-61
LOC117632068	464.146	1.46848	0.0878334	16.719	9.53e-63	1.33e-61
LOC117623565	794.101	-1.18427	0.0708634	-16.712	1.07e-62	1.49e-61
LOC117632102	583.998	1.32163	0.0790822	16.7121	1.07e-62	1.49e-61
LOC117614328	281.823	2.20036	0.131724	16.7043	1.22e-62	1.69e-61
LOC117635610	651.69	-1.24725	0.0746889	-16.6992	1.33e-62	1.84e-61
LOC117632588	355.963	1.72299	0.103181	16.6987	1.34e-62	1.86e-61
LOC117634607	337.156	-1.87002	0.112001	-16.6965	1.39e-62	1.92e-61
LOC117635611	208.673	-7.09202	0.425132	-16.6819	1.77e-62	2.45e-61
LOC117614481	368.984	-1.81093	0.108612	-16.6733	2.05e-62	2.83e-61
LOC117626076	558.812	-1.31891	0.079105	-16.6729	2.06e-62	2.85e-61
LOC117627331	232.851	-2.30724	0.138524	-16.6559	2.74e-62	3.78e-61
LOC117633683	869.164	-1.0091	0.0606913	-16.6268	4.46e-62	6.12e-61
LOC117627049	892.724	1.14522	0.0688886	16.6243	4.65e-62	6.38e-61
LOC117614159	346.836	1.78482	0.107379	16.6216	4.86e-62	6.67e-61
LOC117624518	716.587	-1.19738	0.0720456	-16.6197	5.02e-62	6.88e-61
LOC117638730	398.369	-1.60077	0.0963948	-16.6064	6.26e-62	8.56e-61
LOC117621389	150.845	-3.31974	0.199926	-16.6049	6.43e-62	8.79e-61
LOC117627326	891.936	1.06355	0.0640668	16.6006	6.9e-62	9.43e-61
LOC117615645	880.625	1.06108	0.0639559	16.5909	8.11e-62	1.11e-60
LOC117624607	921.564	1.09996	0.066343	16.5799	9.73e-62	1.33e-60
LOC117633954	444.477	-1.47353	0.0888857	-16.5778	1.01e-61	1.37e-60
LOC117630572	276.254	-1.93956	0.117242	-16.5432	1.79e-61	2.44e-60
LOC117631438	415.289	-1.55399	0.0939941	-16.5329	2.13e-61	2.88e-60
LOC117636515	702.608	-1.18886	0.0719095	-16.5327	2.13e-61	2.89e-60
LOC117634829	572.124	-1.48508	0.0899084	-16.5177	2.73e-61	3.7e-60
LOC117619098	455.676	-1.47762	0.0896001	-16.4913	4.23e-61	5.72e-60
LOC117620912	1037.1	-1.04928	0.0636443	-16.4867	4.58e-61	6.18e-60
LOC117622487	415.861	-1.49773	0.0909583	-16.4661	6.42e-61	8.65e-60
LOC117622606	658.903	1.22909	0.0746735	16.4595	7.17e-61	9.65e-60
LOC117619170	939.561	1.05483	0.0641116	16.453	7.98e-61	1.07e-59
LOC117623928	516.849	-2.52207	0.153325	-16.4491	8.51e-61	1.14e-59
LOC117628371	174.665	-2.69841	0.164152	-16.4385	1.01e-60	1.36e-59
LOC117622414	369.817	-1.6218	0.0988604	-16.4049	1.76e-60	2.36e-59
LOC117622950	964.393	-1.15819	0.0706014	-16.4046	1.77e-60	2.37e-59
LOC117630735	504.407	-1.39257	0.0849027	-16.402	1.85e-60	2.48e-59
LOC117625871	614.533	1.22396	0.0746541	16.3951	2.07e-60	2.77e-59
LOC117631077	338.369	-1.74477	0.106506	-16.382	2.57e-60	3.43e-59
LOC117635792	333.863	-1.9017	0.116138	-16.3745	2.91e-60	3.88e-59
LOC117619407	882.908	1.21068	0.0739525	16.3711	3.08e-60	4.1e-59
LOC117621118	662.848	-1.19046	0.0727175	-16.3711	3.08e-60	4.1e-59
LOC117629844	181.409	-2.56081	0.156797	-16.332	5.84e-60	7.77e-59
LOC117614619	358.284	-1.63725	0.100322	-16.32	7.12e-60	9.44e-59
LOC117623612	892.881	1.05424	0.0647148	16.2905	1.15e-59	1.53e-58
LOC117634576	574.768	1.3038	0.0800666	16.284	1.28e-59	1.7e-58
LOC117617931	690.436	1.21688	0.0747938	16.2699	1.62e-59	2.14e-58
LOC117617791	158.813	3.0033	0.184621	16.2674	1.68e-59	2.22e-58
LOC117632015	563.083	-1.28101	0.0788297	-16.2504	2.22e-59	2.93e-58
LOC117626552	388.046	1.7301	0.10658	16.2328	2.96e-59	3.89e-58
LOC117635715	435.194	1.46162	0.0900693	16.2277	3.21e-59	4.23e-58
LOC117631630	313.42	1.80921	0.111685	16.1992	5.11e-59	6.71e-58
LOC117637932	427.046	1.55162	0.0958355	16.1905	5.89e-59	7.72e-58
LOC117612199	183.798	2.76025	0.170634	16.1764	7.4e-59	9.68e-58
LOC117631718	295.234	-1.81552	0.112266	-16.1715	8.01e-59	1.05e-57
LOC117633819	471.586	-1.48519	0.0920067	-16.1423	1.29e-58	1.68e-57
LOC117637476	644.441	-1.28367	0.0796137	-16.1238	1.74e-58	2.26e-57
LOC117633665	795.422	-1.0929	0.0678562	-16.1061	2.31e-58	3.01e-57
LOC117634346	487.424	1.48878	0.0924668	16.1007	2.52e-58	3.28e-57
LOC117636666	447.87	-1.47686	0.0917418	-16.098	2.64e-58	3.42e-57
LOC117633486	176.024	-2.53106	0.15737	-16.0834	3.33e-58	4.33e-57
LOC117624766	727.874	-1.09579	0.0682281	-16.0606	4.81e-58	6.24e-57
LOC117626887	460.956	1.42458	0.0887026	16.0602	4.85e-58	6.28e-57
LOC117633169	585.197	-1.26912	0.0790517	-16.0543	5.33e-58	6.9e-57
LOC117627748	968.839	-1.01219	0.0630704	-16.0486	5.85e-58	7.55e-57
LOC117628215	254.105	2.14079	0.133425	16.0449	6.21e-58	8.02e-57
LOC117632518	632.657	-1.23123	0.07688	-16.015	1e-57	1.3e-56
LOC117636412	639.086	-1.19954	0.07491	-16.0132	1.03e-57	1.33e-56
LOC117623911	338.345	-8.77208	0.547998	-16.0075	1.13e-57	1.46e-56
LOC117623855	247.611	2.16237	0.135217	15.9919	1.45e-57	1.87e-56
LOC117617864	151.892	3.1137	0.194994	15.9682	2.13e-57	2.73e-56
LOC117637066	215.573	2.30919	0.144712	15.9572	2.54e-57	3.26e-56
LOC117630979	713.906	-1.07909	0.067712	-15.9364	3.54e-57	4.54e-56
LOC117626586	434.278	1.68909	0.10604	15.9287	4e-57	5.13e-56
LOC117630088	399.87	-1.53645	0.096477	-15.9256	4.21e-57	5.39e-56
LOC117628250	559.034	-1.24509	0.0782292	-15.9159	4.91e-57	6.29e-56
LOC117623190	253.83	-1.98673	0.124846	-15.9135	5.11e-57	6.54e-56
LOC117614165	377.598	1.65015	0.10373	15.9081	5.57e-57	7.11e-56
LOC117633893	390.991	1.54238	0.0970368	15.8948	6.89e-57	8.79e-56
LOC117618053	448.043	-1.46455	0.092194	-15.8855	7.99e-57	1.02e-55
LOC117618687	450.288	1.43926	0.0906361	15.8795	8.78e-57	1.12e-55
LOC117614439	298.45	-1.82424	0.115112	-15.8475	1.46e-56	1.86e-55
LOC117615403	652.799	-1.18526	0.0748163	-15.8423	1.59e-56	2.02e-55
LOC117613853	828.961	-1.06946	0.0675971	-15.8212	2.22e-56	2.83e-55
LOC117634542	615.604	1.17525	0.0742853	15.8207	2.24e-56	2.84e-55
LOC117617867	211.802	-2.26729	0.143373	-15.8139	2.5e-56	3.17e-55
LOC117628765	432.26	-1.54601	0.0980297	-15.7709	4.94e-56	6.24e-55
LOC117624859	169.119	2.80305	0.177918	15.7548	6.37e-56	8.03e-55
LOC117634885	220.327	2.29902	0.145928	15.7545	6.39e-56	8.06e-55
LOC117618550	817.991	1.05081	0.0667083	15.7522	6.63e-56	8.35e-55
LOC117626493	298.843	-1.88074	0.119408	-15.7505	6.81e-56	8.57e-55
LOC117616365	130.618	-5.79375	0.368586	-15.7188	1.12e-55	1.41e-54
LOC117631091	513.869	1.33309	0.0848772	15.7061	1.37e-55	1.72e-54
LOC117621020	233.114	2.31969	0.147724	15.7029	1.45e-55	1.81e-54
LOC117632724	219.449	2.20557	0.140475	15.7009	1.49e-55	1.87e-54
LOC117617521	144.776	-2.85302	0.18175	-15.6975	1.57e-55	1.97e-54
LOC117618971	477.327	1.37061	0.0873414	15.6926	1.7e-55	2.13e-54
LOC117614845	688.518	1.08797	0.0693762	15.6822	2e-55	2.5e-54
LOC117628487	269.62	1.9842	0.126611	15.6717	2.36e-55	2.95e-54
LOC117637782	928.053	1.0306	0.0658512	15.6505	3.3e-55	4.11e-54
LOC117630978	488.896	1.34228	0.0857971	15.6448	3.61e-55	4.49e-54
LOC117631165	884.533	1.04539	0.0668285	15.6428	3.72e-55	4.63e-54
LOC117628590	433.778	1.4228	0.0910447	15.6275	4.73e-55	5.88e-54
LOC117617138	134.805	-3.05615	0.19557	-15.6269	4.78e-55	5.94e-54
LOC117637867	297.974	-8.61778	0.551593	-15.6234	5.04e-55	6.26e-54
LOC117627504	317.331	-1.75733	0.112489	-15.6222	5.14e-55	6.38e-54
LOC117615374	295.728	-8.61431	0.551515	-15.6193	5.38e-55	6.67e-54
LOC117621011	224.695	-2.20777	0.141491	-15.6036	6.88e-55	8.54e-54
LOC117621133	906.355	-1.05278	0.0675976	-15.5742	1.09e-54	1.35e-53
LOC117626751	456.751	-1.3583	0.0872305	-15.5713	1.14e-54	1.41e-53
LOC117634484	474.057	-1.34753	0.0866576	-15.5501	1.59e-54	1.96e-53
LOC117633584	436.317	1.45327	0.0934626	15.5492	1.61e-54	1.98e-53
LOC117627815	457.075	-1.37979	0.0887445	-15.5479	1.64e-54	2.02e-53
LOC117637845	481.082	1.3155	0.0846138	15.5471	1.66e-54	2.05e-53
LOC117616224	198.366	2.3704	0.152468	15.5469	1.67e-54	2.05e-53
LOC117629786	767.691	1.07071	0.0689502	15.5288	2.22e-54	2.72e-53
LOC117621483	877.099	1.01161	0.0651556	15.526	2.31e-54	2.84e-53
LOC117629531	525.766	1.31317	0.084606	15.521	2.5e-54	3.07e-53
LOC117624992	208.862	2.22786	0.143546	15.5201	2.54e-54	3.11e-53
LOC117631073	604.283	-1.13329	0.0730869	-15.5061	3.16e-54	3.87e-53
LOC117628547	404.755	1.5886	0.102452	15.5059	3.17e-54	3.88e-53
LOC117631139	544.789	1.42768	0.0921688	15.4899	4.06e-54	4.97e-53
LOC117634705	113.005	-4.07033	0.262801	-15.4883	4.16e-54	5.09e-53
LOC117634181	625.517	-1.14877	0.0741789	-15.4865	4.28e-54	5.23e-53
LOC117624968	669.558	1.086	0.0701683	15.4771	4.95e-54	6.04e-53
LOC117629887	161.975	-2.78961	0.180336	-15.469	5.62e-54	6.85e-53
LOC117613899	115.917	-3.42101	0.221191	-15.4663	5.86e-54	7.14e-53
LOC117614687	183.989	-2.37892	0.153949	-15.4526	7.24e-54	8.83e-53
LOC117618931	189.585	2.4028	0.155512	15.4509	7.44e-54	9.06e-53
LOC117631366	341.225	1.69705	0.109864	15.4468	7.93e-54	9.65e-53
LOC117634119	738.971	-1.03682	0.0671759	-15.4344	9.61e-54	1.17e-52
LOC117618659	109.364	-3.82266	0.2477	-15.4326	9.87e-54	1.2e-52
LOC117617826	398.071	-1.47959	0.0959152	-15.426	1.09e-53	1.33e-52
LOC117616042	376.165	-1.50351	0.0975042	-15.42	1.2e-53	1.46e-52
LOC117620631	469.642	-1.3118	0.0851365	-15.4082	1.44e-53	1.75e-52
LOC117631256	122.075	-3.25995	0.211863	-15.387	2e-53	2.42e-52
LOC117613843	504.221	1.2807	0.0832505	15.3837	2.1e-53	2.54e-52
LOC117617132	533.834	1.34231	0.0873207	15.3722	2.52e-53	3.03e-52
LOC117614338	288.76	-1.74973	0.11398	-15.3513	3.47e-53	4.18e-52
LOC117618421	142.497	-2.90614	0.189512	-15.3349	4.47e-53	5.37e-52
LOC117619287	556.081	-1.29455	0.0845437	-15.3122	6.34e-53	7.6e-52
LOC117615264	494.986	1.38208	0.0903755	15.2927	8.56e-53	1.03e-51
LOC117613248	186.613	-2.23655	0.146304	-15.287	9.33e-53	1.12e-51
LOC117629396	362.203	-1.56383	0.102338	-15.281	1.02e-52	1.22e-51
LOC117630995	647.66	-1.20271	0.0787071	-15.2809	1.03e-52	1.23e-51
LOC117613838	356.883	1.60238	0.104881	15.2781	1.07e-52	1.28e-51
LOC117630692	228.132	2.12109	0.138977	15.2622	1.37e-52	1.63e-51
LOC117637215	191.976	2.29563	0.150489	15.2545	1.54e-52	1.83e-51
LOC117637441	108.058	-4.91035	0.322086	-15.2455	1.76e-52	2.1e-51
LOC117628831	455.107	1.59447	0.104623	15.2401	1.91e-52	2.28e-51
LOC117621932	185.267	-2.28778	0.150365	-15.2149	2.82e-52	3.35e-51
LOC117618485	274.7	-1.90483	0.125224	-15.2114	2.97e-52	3.53e-51
LOC117629600	139.927	-2.78278	0.183074	-15.2002	3.52e-52	4.18e-51
LOC117617356	486.274	1.44982	0.0954172	15.1946	3.84e-52	4.55e-51
LOC117634100	619.434	-1.08532	0.0715988	-15.1584	6.67e-52	7.88e-51
LOC117622933	792.084	-1.00023	0.0659854	-15.1583	6.68e-52	7.89e-51
LOC117625033	257.012	-1.82858	0.120637	-15.1576	6.75e-52	7.96e-51
LOC117633883	628.321	-1.22409	0.0807574	-15.1576	6.74e-52	7.96e-51
LOC117618510	621.211	1.1584	0.0764434	15.1537	7.16e-52	8.44e-51
LOC117617546	381.308	1.49669	0.098802	15.1483	7.77e-52	9.15e-51
LOC117617458	123.395	-6.00982	0.397137	-15.1329	9.83e-52	1.16e-50
LOC117638154	816.816	1.00333	0.0663551	15.1206	1.18e-51	1.39e-50
LOC117637333	724.419	1.03837	0.0688342	15.085	2.03e-51	2.38e-50
LOC117628389	99.2974	-4.11156	0.272627	-15.0813	2.15e-51	2.52e-50
LOC117634236	346.925	-1.58019	0.104863	-15.0691	2.59e-51	3.03e-50
LOC117637775	473.773	-1.30117	0.0863587	-15.067	2.67e-51	3.12e-50
LOC117613142	271.342	1.82897	0.121453	15.059	3.01e-51	3.52e-50
LOC117624907	497.112	1.33543	0.0886982	15.0559	3.16e-51	3.69e-50
LOC117638236	258.022	1.82508	0.121523	15.0184	5.57e-51	6.5e-50
LOC117620672	505.234	1.27021	0.084582	15.0175	5.64e-51	6.58e-50
LOC117627743	335.606	-1.69148	0.112663	-15.0136	5.98e-51	6.97e-50
LOC117623541	195.479	-2.11902	0.141218	-15.0053	6.78e-51	7.9e-50
LOC117629660	381.616	-1.4516	0.0967418	-15.0048	6.82e-51	7.94e-50
LOC117628366	646.718	1.15305	0.0769152	14.9912	8.39e-51	9.75e-50
LOC117628093	294.171	1.71629	0.114609	14.9751	1.07e-50	1.24e-49
LOC117629188	712.019	1.016	0.0679853	14.9444	1.69e-50	1.97e-49
LOC117634793	399.952	1.43351	0.0959551	14.9394	1.83e-50	2.12e-49
LOC117629877	699.484	-1.07832	0.0722797	-14.9186	2.49e-50	2.89e-49
LOC117626032	733.395	1.00289	0.0672412	14.9148	2.64e-50	3.06e-49
LOC117613034	299.284	-1.74108	0.116777	-14.9094	2.86e-50	3.31e-49
LOC117630756	645.118	1.15426	0.0774211	14.9088	2.89e-50	3.34e-49
LOC117627501	581.362	1.18189	0.079288	14.9063	3e-50	3.46e-49
LOC117624396	183.244	-2.2044	0.148046	-14.8899	3.83e-50	4.42e-49
LOC117623179	592.235	1.18336	0.0795091	14.8833	4.23e-50	4.87e-49
LOC117613181	196.672	-2.27221	0.152679	-14.8822	4.3e-50	4.95e-49
LOC117618712	597.974	2.80554	0.188536	14.8807	4.4e-50	5.06e-49
LOC117620754	102.901	-5.19192	0.349247	-14.866	5.48e-50	6.29e-49
LOC117623790	145.084	2.85332	0.192182	14.8469	7.28e-50	8.36e-49
LOC117631166	793.661	-1.0047	0.0676742	-14.8462	7.36e-50	8.45e-49
LOC117632859	337.134	1.57226	0.105911	14.845	7.49e-50	8.59e-49
LOC117618792	125.709	-2.87269	0.193585	-14.8394	8.15e-50	9.33e-49
LOC117620262	375.641	1.55123	0.104542	14.8383	8.28e-50	9.47e-49
LOC117628700	162.704	-2.42008	0.163112	-14.8369	8.46e-50	9.68e-49
LOC117637666	180.142	-7.541	0.508355	-14.8341	8.82e-50	1.01e-48
LOC117632032	655.997	-1.12556	0.0758789	-14.8337	8.88e-50	1.01e-48
LOC117622998	533.865	-1.20804	0.0815348	-14.8162	1.15e-49	1.31e-48
LOC117637409	574.098	-1.11672	0.0753957	-14.8114	1.24e-49	1.41e-48
LOC117620253	96.0947	-4.13295	0.279131	-14.8065	1.33e-49	1.51e-48
LOC117622042	475.881	-3.80242	0.256857	-14.8036	1.39e-49	1.58e-48
LOC117626884	153.756	-2.43731	0.164726	-14.7961	1.55e-49	1.76e-48
LOC117633644	135.216	2.97146	0.200857	14.7939	1.6e-49	1.82e-48
LOC117635762	99.4947	-3.74194	0.253193	-14.779	2e-49	2.27e-48
LOC117623399	339.814	1.66008	0.112387	14.7711	2.25e-49	2.55e-48
LOC117617625	736.042	-1.01194	0.0685288	-14.7666	2.4e-49	2.72e-48
LOC117633450	727.568	-1.06009	0.0718032	-14.7638	2.51e-49	2.83e-48
LOC117637234	411.396	1.55524	0.105393	14.7565	2.79e-49	3.16e-48
LOC117627946	514.079	-1.39171	0.0943336	-14.7531	2.94e-49	3.32e-48
LOC117619450	229.217	-1.85521	0.125763	-14.7516	3e-49	3.39e-48
LOC117614710	162.428	-2.46871	0.167426	-14.7451	3.31e-49	3.73e-48
LOC117632354	242.07	1.8491	0.125445	14.7403	3.55e-49	4e-48
LOC117632104	534.236	-1.175	0.0797322	-14.7369	3.74e-49	4.21e-48
LOC117616308	128.941	3.1339	0.21292	14.7187	4.89e-49	5.5e-48
LOC117615418	493.296	-1.25803	0.0855615	-14.7032	6.15e-49	6.91e-48
LOC117637096	529.902	1.20592	0.0820442	14.6985	6.59e-49	7.41e-48
LOC117629910	650.61	-1.1453	0.0780253	-14.6786	8.83e-49	9.92e-48
LOC117620208	206.501	-2.18003	0.148557	-14.6747	9.36e-49	1.05e-47
LOC117630665	463.48	-1.38112	0.0942	-14.6616	1.14e-48	1.27e-47
LOC117632567	586.653	-1.0917	0.0745114	-14.6515	1.32e-48	1.48e-47
LOC117623420	555.836	1.16936	0.0799607	14.6242	1.97e-48	2.2e-47
LOC117633942	736.347	-1.05014	0.0718131	-14.6232	2e-48	2.23e-47
LOC117636862	304.681	1.68964	0.11556	14.6213	2.05e-48	2.29e-47
LOC117624861	220.735	-2.06486	0.14132	-14.6112	2.38e-48	2.65e-47
LOC117613420	499.962	1.25309	0.0858289	14.5998	2.82e-48	3.14e-47
LOC117618672	556.825	-1.21748	0.0834102	-14.5962	2.97e-48	3.3e-47
LOC117612112	637.695	-1.11276	0.076262	-14.5913	3.19e-48	3.55e-47
LOC117623972	341.095	-1.50726	0.103382	-14.5796	3.79e-48	4.21e-47
LOC117621166	720.185	-1.02601	0.0703942	-14.5753	4.04e-48	4.48e-47
LOC117628549	249.371	-1.7929	0.123021	-14.5739	4.12e-48	4.57e-47
LOC117634833	582.72	1.09524	0.0751698	14.5703	4.34e-48	4.82e-47
LOC117622426	187.339	-2.09206	0.143626	-14.5661	4.62e-48	5.12e-47
LOC117622509	1135.62	-1.79132	0.122982	-14.5657	4.64e-48	5.14e-47
LOC117629551	529.899	1.19486	0.0820376	14.5648	4.7e-48	5.21e-47
LOC117626889	142.036	2.90496	0.199706	14.5462	6.17e-48	6.83e-47
LOC117620941	727.824	1.00237	0.0689269	14.5425	6.51e-48	7.19e-47
LOC117634812	421.756	-1.30535	0.0897909	-14.5377	6.99e-48	7.72e-47
LOC117633780	244.649	-1.8045	0.124197	-14.5293	7.91e-48	8.71e-47
LOC117624375	621.175	1.18207	0.0814247	14.5173	9.41e-48	1.04e-46
LOC117615243	93.8822	-4.86332	0.335145	-14.5111	1.03e-47	1.13e-46
LOC117637120	582.034	-1.10794	0.0763541	-14.5106	1.04e-47	1.14e-46
LOC117620118	427.912	1.30577	0.0900426	14.5017	1.18e-47	1.3e-46
LOC117621189	677.635	1.06513	0.0734721	14.497	1.27e-47	1.39e-46
LOC117629893	588.121	-1.17181	0.0808443	-14.4946	1.31e-47	1.44e-46
LOC117622212	406.188	-1.3044	0.0899955	-14.4941	1.32e-47	1.45e-46
LOC117618998	205.286	-8.157	0.562939	-14.49	1.4e-47	1.53e-46
LOC117616284	879.226	2.21601	0.153076	14.4766	1.7e-47	1.86e-46
LOC117630031	324.508	1.53392	0.10597	14.4751	1.74e-47	1.9e-46
LOC117614249	91.9827	-3.98648	0.275795	-14.4545	2.35e-47	2.56e-46
LOC117634995	96.9387	-3.72112	0.257466	-14.4529	2.41e-47	2.62e-46
LOC117617250	654.439	1.03921	0.071909	14.4518	2.44e-47	2.67e-46
LOC117614198	673.955	1.0221	0.0707586	14.445	2.7e-47	2.94e-46
LOC117623095	396.048	-1.42961	0.0990106	-14.4389	2.94e-47	3.21e-46
LOC117622261	122.195	-3.02939	0.20985	-14.436	3.07e-47	3.34e-46
LOC117632352	657.812	-1.02708	0.0711568	-14.434	3.16e-47	3.44e-46
LOC117622465	256.769	1.88382	0.130599	14.4244	3.63e-47	3.95e-46
LOC117619568	304.283	1.71244	0.118743	14.4214	3.79e-47	4.12e-46
LOC117631120	184.499	-2.1674	0.150398	-14.4111	4.4e-47	4.78e-46
LOC117629904	601.245	1.15006	0.079839	14.4047	4.83e-47	5.25e-46
LOC117621575	157.727	-7.36772	0.511823	-14.395	5.56e-47	6.03e-46
LOC117636113	283.58	-1.65165	0.114779	-14.3898	6e-47	6.49e-46
LOC117612200	441.024	-1.27957	0.0889476	-14.3857	6.37e-47	6.89e-46
LOC117632179	706.854	1.00227	0.0697725	14.3649	8.6e-47	9.29e-46
LOC117615252	396.778	-1.39769	0.0973551	-14.3567	9.68e-47	1.04e-45
LOC117634098	453.513	1.37026	0.0955602	14.3392	1.24e-46	1.34e-45
LOC117614025	222.295	1.86911	0.130503	14.3223	1.59e-46	1.71e-45
LOC117616267	293.441	1.68283	0.117703	14.2972	2.28e-46	2.45e-45
LOC117620245	393.901	-1.46389	0.102535	-14.2771	3.04e-46	3.26e-45
LOC117614618	400.48	-1.29375	0.0906211	-14.2765	3.07e-46	3.29e-45
LOC117628220	116.393	-2.89908	0.203155	-14.2703	3.35e-46	3.59e-45
LOC117623786	414.671	-1.26476	0.0886371	-14.269	3.42e-46	3.66e-45
LOC117626764	463.721	1.25306	0.0878503	14.2636	3.69e-46	3.95e-45
LOC117637576	191.088	-8.06321	0.565565	-14.2569	4.06e-46	4.34e-45
LOC117638094	256.81	1.75189	0.122937	14.2503	4.46e-46	4.76e-45
LOC117627994	241.14	-1.93024	0.135459	-14.2496	4.51e-46	4.81e-45
LOC117623030	153.648	2.47473	0.174002	14.2225	6.65e-46	7.08e-45
LOC117637022	103.001	4.47133	0.314411	14.2213	6.76e-46	7.2e-45
LOC117637212	707.268	-1.0535	0.0740907	-14.219	6.98e-46	7.43e-45
LOC117637262	226.255	-1.87681	0.131999	-14.2183	7.05e-46	7.5e-45
LOC117638617	94.3309	-5.32805	0.374789	-14.2161	7.28e-46	7.74e-45
LOC117637946	244.639	1.77724	0.125094	14.2072	8.26e-46	8.78e-45
LOC117614765	377.899	1.44923	0.102068	14.1987	9.33e-46	9.91e-45
LOC117631116	225.16	1.99313	0.140404	14.1957	9.74e-46	1.03e-44
LOC117620908	113.321	-6.24143	0.440008	-14.1848	1.14e-45	1.21e-44
LOC117614865	686.616	-1.01463	0.071695	-14.1521	1.81e-45	1.92e-44
LOC117631645	156.217	-2.37281	0.167803	-14.1405	2.14e-45	2.26e-44
LOC117617611	551.23	1.16346	0.0823885	14.1216	2.8e-45	2.95e-44
LOC117635950	598.944	-1.18209	0.0837658	-14.1118	3.21e-45	3.38e-44
LOC117617434	103.098	-3.31608	0.235052	-14.1079	3.4e-45	3.57e-44
LOC117630339	436.78	1.32168	0.0937544	14.0972	3.95e-45	4.15e-44
LOC117632126	394.114	1.31224	0.0931702	14.0844	4.74e-45	4.98e-44
LOC117624520	477.135	-1.24087	0.0881345	-14.0793	5.09e-45	5.34e-44
LOC117615654	460.261	1.23013	0.0874605	14.065	6.24e-45	6.54e-44
LOC117618502	366.829	-1.36961	0.0974159	-14.0595	6.74e-45	7.07e-44
LOC117633973	559.323	1.09471	0.0779171	14.0497	7.74e-45	8.1e-44
LOC117634871	85.6158	-4.24657	0.302465	-14.0399	8.89e-45	9.29e-44
LOC117612102	633.846	-1.04561	0.074478	-14.0392	8.97e-45	9.38e-44
LOC117637505	190.885	2.11968	0.151185	14.0204	1.17e-44	1.22e-43
LOC117626378	252.013	1.77613	0.126901	13.9962	1.64e-44	1.71e-43
LOC117626660	149.699	-2.39894	0.171416	-13.9948	1.68e-44	1.74e-43
LOC117617084	157.588	-2.21503	0.158442	-13.9801	2.06e-44	2.14e-43
LOC117619757	276.718	-1.60581	0.114898	-13.9759	2.19e-44	2.27e-43
LOC117623538	266.141	1.74242	0.124694	13.9736	2.26e-44	2.34e-43
LOC117633917	664.515	1.03183	0.0738452	13.9729	2.28e-44	2.36e-43
LOC117629808	665.764	1.02833	0.0736074	13.9705	2.36e-44	2.44e-43
LOC117624104	646.486	-1.00113	0.0716734	-13.968	2.44e-44	2.53e-43
LOC117627723	200.044	1.95081	0.139684	13.9659	2.52e-44	2.6e-43
LOC117628781	362.97	1.37621	0.0985627	13.9628	2.63e-44	2.71e-43
LOC117626163	603.868	-1.038	0.0743579	-13.9595	2.75e-44	2.84e-43
LOC117634282	460.255	-1.17538	0.0843608	-13.9328	4e-44	4.12e-43
LOC117612677	459.227	-1.21912	0.0875084	-13.9315	4.08e-44	4.2e-43
LOC117633607	362.59	-1.3339	0.0960967	-13.8808	8.28e-44	8.51e-43
LOC117631466	329.127	1.456	0.104894	13.8807	8.29e-44	8.52e-43
LOC117626309	686.278	1.10105	0.0793761	13.8713	9.46e-44	9.71e-43
LOC117614266	92.3338	-5.48267	0.395679	-13.8564	1.16e-43	1.19e-42
LOC117621465	356.567	1.4287	0.103209	13.8429	1.41e-43	1.44e-42
LOC117632076	611.279	1.0844	0.0783599	13.8387	1.49e-43	1.52e-42
LOC117632003	468.097	-1.16598	0.0843095	-13.8297	1.69e-43	1.72e-42
LOC117614270	360.912	1.45729	0.105465	13.8178	1.99e-43	2.03e-42
LOC117633037	88.1407	-4.73467	0.342836	-13.8103	2.21e-43	2.25e-42
LOC117616822	471.911	-1.18872	0.0862412	-13.7837	3.19e-43	3.26e-42
LOC117613152	84.1865	-3.98224	0.288932	-13.7826	3.24e-43	3.3e-42
LOC117620697	107.033	-2.98253	0.216418	-13.7813	3.3e-43	3.36e-42
LOC117629008	238.917	-1.76214	0.127865	-13.7813	3.3e-43	3.36e-42
LOC117632245	112.682	2.98412	0.216561	13.7796	3.38e-43	3.44e-42
LOC117616747	556.173	1.0815	0.0784904	13.7787	3.42e-43	3.48e-42
LOC117627303	508.238	1.18519	0.0862477	13.7417	5.71e-43	5.8e-42
LOC117615477	476.625	-1.13364	0.0825974	-13.7249	7.2e-43	7.29e-42
LOC117623976	254.455	-1.76022	0.128342	-13.7151	8.25e-43	8.34e-42
LOC117631377	200.681	-1.9898	0.145154	-13.7082	9.07e-43	9.17e-42
LOC117625710	494.524	-1.18724	0.0866911	-13.695	1.09e-42	1.1e-41
LOC117634364	344.758	1.44288	0.105362	13.6945	1.09e-42	1.1e-41
LOC117627099	575.543	-1.02015	0.0745382	-13.6862	1.23e-42	1.24e-41
LOC117628303	163.211	-2.13938	0.156321	-13.6858	1.23e-42	1.24e-41
LOC117625790	157.125	-7.82032	0.571947	-13.6732	1.47e-42	1.48e-41
LOC117628438	504.412	-1.18952	0.0870278	-13.6683	1.57e-42	1.58e-41
LOC117623285	348.639	1.3929	0.10199	13.6572	1.83e-42	1.84e-41
LOC117623313	124.245	2.71976	0.199228	13.6515	1.98e-42	1.99e-41
LOC117616176	236.406	-1.73184	0.126874	-13.6501	2.02e-42	2.02e-41
LOC117633600	282.291	-1.5514	0.113682	-13.6468	2.11e-42	2.11e-41
LOC117618855	406.649	1.35716	0.0994604	13.6452	2.16e-42	2.16e-41
LOC117614359	328.707	1.51851	0.111345	13.6379	2.38e-42	2.39e-41
LOC117614232	98.9371	-6.05961	0.444415	-13.635	2.48e-42	2.48e-41
LOC117623117	208.556	2.05095	0.150499	13.6276	2.74e-42	2.74e-41
LOC117619030	152.083	-2.4246	0.177957	-13.6246	2.86e-42	2.86e-41
LOC117622553	220.494	-1.83857	0.134972	-13.6218	2.97e-42	2.97e-41
LOC117633239	98.6602	-6.06364	0.445202	-13.62	3.05e-42	3.04e-41
LOC117631608	93.1434	-3.18452	0.233831	-13.6189	3.09e-42	3.09e-41
LOC117619502	286.629	-1.50486	0.110521	-13.6161	3.21e-42	3.21e-41
LOC117636393	159.983	2.2584	0.165943	13.6095	3.52e-42	3.51e-41
LOC117627749	91.7003	-3.42309	0.251926	-13.5877	4.74e-42	4.72e-41
LOC117626922	187.69	2.259	0.166379	13.5774	5.45e-42	5.41e-41
LOC117636056	420.547	-1.24332	0.0916827	-13.5611	6.81e-42	6.76e-41
LOC117623882	172.664	2.08263	0.15358	13.5605	6.86e-42	6.81e-41
LOC117616598	233.155	1.68954	0.124745	13.5439	8.61e-42	8.53e-41
LOC117636159	211.251	1.93043	0.142588	13.5385	9.26e-42	9.17e-41
LOC117617650	525.901	1.08391	0.080096	13.5327	1e-41	9.93e-41
LOC117637983	91.3852	4.29606	0.317614	13.5261	1.1e-41	1.09e-40
LOC117631198	312.774	1.4945	0.110502	13.5246	1.12e-41	1.11e-40
LOC117620770	593.257	-1.02475	0.0757958	-13.5199	1.19e-41	1.18e-40
LOC117635221	480.411	-1.19746	0.0885829	-13.518	1.22e-41	1.21e-40
LOC117624967	193.861	-1.94903	0.14458	-13.4807	2.03e-41	2e-40
LOC117626891	420.09	-1.41682	0.105145	-13.4748	2.2e-41	2.16e-40
LOC117634200	580.049	1.03722	0.0770713	13.4579	2.77e-41	2.72e-40
LOC117612220	298.743	-1.52382	0.113307	-13.4487	3.14e-41	3.07e-40
LOC117625092	369.423	-1.42507	0.106013	-13.4424	3.41e-41	3.34e-40
LOC117628615	126.054	2.5786	0.191879	13.4387	3.59e-41	3.51e-40
LOC117616059	383.936	1.27583	0.0950296	13.4256	4.28e-41	4.19e-40
LOC117615209	388.73	1.29427	0.0964285	13.4221	4.49e-41	4.39e-40
LOC117619135	359.014	1.37471	0.102549	13.4053	5.63e-41	5.49e-40
LOC117618965	478.826	1.14206	0.085199	13.4046	5.68e-41	5.54e-40
LOC117625803	110.404	-2.8109	0.209769	-13.4	6.05e-41	5.9e-40
LOC117626963	422.531	-1.30927	0.0977253	-13.3975	6.26e-41	6.1e-40
LOC117633480	77.3656	-4.57438	0.341476	-13.3959	6.39e-41	6.22e-40
LOC117631432	525.835	1.13177	0.0844886	13.3956	6.42e-41	6.25e-40
LOC117629252	182.981	1.95754	0.146177	13.3916	6.77e-41	6.59e-40
LOC117627069	528.38	1.10852	0.082947	13.3642	9.79e-41	9.51e-40
LOC117619513	148.33	-2.21648	0.165929	-13.358	1.06e-40	1.03e-39
LOC117633846	246.318	1.69658	0.127048	13.3539	1.12e-40	1.09e-39
LOC117624758	600.877	1.03872	0.0778025	13.3508	1.17e-40	1.14e-39
LOC117615347	464.209	-1.13742	0.0852602	-13.3405	1.34e-40	1.3e-39
LOC117613912	219.547	1.81857	0.136356	13.337	1.41e-40	1.37e-39
LOC117612149	201.69	-1.81014	0.135921	-13.3176	1.83e-40	1.77e-39
LOC117619597	464.323	1.16368	0.0874862	13.3013	2.27e-40	2.19e-39
LOC117619948	345.029	1.35062	0.101746	13.2744	3.26e-40	3.14e-39
LOC117637994	283.768	1.48629	0.111984	13.2723	3.35e-40	3.23e-39
LOC117622352	262.249	1.62318	0.122404	13.2608	3.91e-40	3.75e-39
LOC117637738	116.269	2.88841	0.217828	13.2601	3.95e-40	3.79e-39
LOC117634756	80.0436	-3.76948	0.284343	-13.2568	4.12e-40	3.96e-39
LOC117632182	153.208	2.24692	0.169494	13.2566	4.13e-40	3.96e-39
LOC117616512	76.9291	-4.63909	0.350023	-13.2536	4.3e-40	4.12e-39
LOC117627287	189.176	-1.86464	0.140754	-13.2475	4.67e-40	4.47e-39
LOC117621005	300.321	-5.16757	0.390376	-13.2374	5.34e-40	5.11e-39
LOC117615560	197.017	-1.90275	0.143824	-13.2297	5.92e-40	5.66e-39
LOC117629302	286.261	1.60326	0.121214	13.2267	6.15e-40	5.88e-39
LOC117618142	154.436	-2.1537	0.162841	-13.2257	6.23e-40	5.96e-39
LOC117620748	439.539	-1.15664	0.0875653	-13.2089	7.8e-40	7.44e-39
LOC117631674	77.0857	-3.99524	0.302662	-13.2003	8.74e-40	8.33e-39
LOC117633119	215.186	-1.92794	0.146143	-13.1922	9.73e-40	9.27e-39
LOC117613247	648.893	-1.0402	0.0788955	-13.1846	1.08e-39	1.03e-38
LOC117636157	345.204	-1.35031	0.102439	-13.1815	1.12e-39	1.07e-38
LOC117635660	326.387	1.40157	0.106338	13.1803	1.14e-39	1.08e-38
LOC117627808	556.179	-1.18508	0.0899555	-13.1741	1.24e-39	1.18e-38
LOC117624036	90.89	-3.27303	0.248518	-13.1702	1.3e-39	1.24e-38
LOC117636551	246.318	-1.63321	0.124057	-13.1649	1.4e-39	1.32e-38
LOC117622784	303.779	1.46258	0.111172	13.156	1.57e-39	1.49e-38
LOC117626937	632.932	-1.02426	0.0779017	-13.1481	1.75e-39	1.65e-38
LOC117619285	453.222	2.25302	0.171365	13.1475	1.76e-39	1.66e-38
LOC117638119	528.661	1.11597	0.0849122	13.1426	1.88e-39	1.77e-38
LOC117615525	87.0096	-5.90241	0.449142	-13.1415	1.9e-39	1.8e-38
LOC117615978	421.108	-1.15159	0.0878286	-13.1118	2.82e-39	2.66e-38
LOC117620663	140.555	-2.19423	0.1675	-13.0999	3.3e-39	3.11e-38
LOC117622371	131.699	-2.31612	0.176807	-13.0997	3.31e-39	3.12e-38
LOC117637430	74.6703	-4.14159	0.316414	-13.0891	3.8e-39	3.57e-38
LOC117631248	124.401	2.73429	0.209126	13.0749	4.58e-39	4.3e-38
LOC117631919	312.534	-1.50759	0.115489	-13.054	6.03e-39	5.65e-38
LOC117637657	163.619	2.04953	0.157037	13.0513	6.25e-39	5.85e-38
LOC117632696	365.633	-1.29295	0.0990681	-13.0511	6.26e-39	5.86e-38
LOC117631794	284.155	1.48174	0.113574	13.0464	6.66e-39	6.23e-38
LOC117616588	377.589	-1.28199	0.0982711	-13.0455	6.74e-39	6.31e-38
LOC117620925	243.458	1.62951	0.124925	13.0439	6.88e-39	6.44e-38
LOC117633491	444.886	1.22082	0.0936402	13.0374	7.5e-39	7.01e-38
LOC117634799	517.035	1.10039	0.0844028	13.0374	7.5e-39	7.01e-38
LOC117630952	183.085	2.01627	0.154789	13.0259	8.71e-39	8.13e-38
LOC117622685	152.409	2.30049	0.176694	13.0197	9.46e-39	8.83e-38
LOC117618561	352.164	1.32875	0.102109	13.013	1.03e-38	9.62e-38
LOC117616368	183.448	-1.86776	0.143534	-13.0127	1.04e-38	9.66e-38
LOC117624015	559.577	1.10607	0.0850538	13.0043	1.16e-38	1.08e-37
LOC117618929	394.323	-1.18412	0.0910821	-13.0006	1.21e-38	1.13e-37
LOC117635680	675.042	-1.06384	0.0818835	-12.9921	1.36e-38	1.26e-37
LOC117617480	91.9492	-6.2684	0.482494	-12.9917	1.36e-38	1.27e-37
LOC117631605	357.327	1.30763	0.100765	12.9771	1.65e-38	1.53e-37
LOC117617946	556.104	1.03918	0.080083	12.9763	1.67e-38	1.55e-37
LOC117625787	182.398	1.93303	0.149073	12.967	1.88e-38	1.74e-37
LOC117620311	254.849	-1.53848	0.118659	-12.9655	1.92e-38	1.78e-37
LOC117623128	298.489	1.39154	0.107389	12.9579	2.12e-38	1.96e-37
LOC117628187	112.028	-2.55214	0.197003	-12.9548	2.21e-38	2.04e-37
LOC117632435	430.001	1.1724	0.0906857	12.9281	3.12e-38	2.88e-37
LOC117621328	356.105	1.29559	0.100415	12.9024	4.36e-38	4.02e-37
LOC117626708	142.933	-2.08147	0.161337	-12.9013	4.42e-38	4.07e-37
LOC117634802	260.326	1.51515	0.117442	12.9013	4.42e-38	4.07e-37
LOC117638194	390.74	-1.22736	0.0951871	-12.8942	4.85e-38	4.46e-37
LOC117634658	369.612	-1.30418	0.101175	-12.8903	5.11e-38	4.69e-37
LOC117634043	450.727	-1.12698	0.0874328	-12.8896	5.15e-38	4.73e-37
LOC117638716	250.358	1.58725	0.123158	12.8879	5.26e-38	4.84e-37
LOC117631937	393.848	-1.22281	0.0949337	-12.8807	5.78e-38	5.31e-37
LOC117634718	100.151	-6.7736	0.525951	-12.8788	5.93e-38	5.44e-37
LOC117618515	374.374	-1.24214	0.0965389	-12.8667	6.93e-38	6.35e-37
LOC117626291	152.812	-2.01077	0.156327	-12.8625	7.31e-38	6.7e-37
LOC117627403	419.585	1.15394	0.0898169	12.8477	8.86e-38	8.1e-37
LOC117628759	97.4125	-2.72919	0.212547	-12.8404	9.74e-38	8.89e-37
LOC117633758	448.32	1.12809	0.087864	12.8391	9.9e-38	9.04e-37
LOC117628186	227.159	-3.65669	0.285012	-12.8299	1.11e-37	1.02e-36
LOC117616573	158.455	2.2603	0.176217	12.8268	1.16e-37	1.06e-36
LOC117626896	97.3539	3.08026	0.240244	12.8214	1.24e-37	1.13e-36
LOC117621413	316.628	1.39358	0.108696	12.8209	1.25e-37	1.14e-36
LOC117627290	171.556	-1.84618	0.144025	-12.8185	1.29e-37	1.18e-36
LOC117616829	442.025	-1.15833	0.0904263	-12.8096	1.45e-37	1.32e-36
LOC117631886	674.555	1.00021	0.0780884	12.8087	1.47e-37	1.33e-36
LOC117633734	70.8762	-4.18815	0.327094	-12.8041	1.56e-37	1.41e-36
LOC117621248	251.748	1.69075	0.132093	12.7997	1.65e-37	1.49e-36
LOC117616796	216.301	1.68227	0.131453	12.7975	1.69e-37	1.54e-36
LOC117615119	254.658	-1.73033	0.135335	-12.7855	1.98e-37	1.79e-36
LOC117636558	207.072	-1.75329	0.137146	-12.7841	2.01e-37	1.82e-36
LOC117624723	240.807	1.56492	0.122459	12.7792	2.14e-37	1.94e-36
LOC117616214	210.088	1.69941	0.133076	12.7703	2.4e-37	2.17e-36
LOC117633903	335.141	1.33101	0.104324	12.7584	2.8e-37	2.53e-36
LOC117612471	464.112	1.1736	0.0920798	12.7455	3.3e-37	2.98e-36
LOC117633007	264.444	1.50219	0.117891	12.7422	3.45e-37	3.11e-36
LOC117637248	361.415	1.41028	0.110736	12.7355	3.76e-37	3.38e-36
LOC117628106	70.2129	-4.07457	0.319984	-12.7337	3.84e-37	3.46e-36
LOC117613190	426.466	1.2376	0.0972304	12.7285	4.11e-37	3.69e-36
LOC117615322	395.391	1.1866	0.0932554	12.7242	4.34e-37	3.9e-36
LOC117636232	218.21	1.68266	0.132272	12.7212	4.51e-37	4.05e-36
LOC117632161	110.333	-2.5928	0.203896	-12.7163	4.8e-37	4.31e-36
LOC117614311	68.5559	-4.38211	0.34493	-12.7043	5.59e-37	5.01e-36
LOC117634112	483.964	1.10374	0.0869302	12.6969	6.15e-37	5.51e-36
LOC117636389	168.505	-1.90777	0.15052	-12.6745	8.19e-37	7.31e-36
LOC117616492	451.733	1.14629	0.0904764	12.6695	8.73e-37	7.78e-36
LOC117629664	149.803	2.05956	0.162824	12.649	1.13e-36	1.01e-35
LOC117614853	595.667	-1.01438	0.0802117	-12.6463	1.17e-36	1.04e-35
LOC117614634	93.232	-6.67894	0.528205	-12.6446	1.2e-36	1.07e-35
LOC117631355	601.172	1.06303	0.0841304	12.6355	1.35e-36	1.2e-35
LOC117617113	161.299	2.10489	0.166611	12.6335	1.38e-36	1.23e-35
LOC117626010	111.06	-7.37958	0.584684	-12.6215	1.61e-36	1.43e-35
LOC117623614	184.765	1.78874	0.141789	12.6155	1.73e-36	1.54e-35
LOC117623130	186.591	1.85808	0.147302	12.6141	1.77e-36	1.56e-35
LOC117635106	705.53	1.01591	0.0805669	12.6095	1.87e-36	1.66e-35
LOC117617485	472.407	-1.10714	0.0878275	-12.6058	1.96e-36	1.73e-35
LOC117623208	371.858	-1.26041	0.100103	-12.5911	2.36e-36	2.08e-35
LOC117614055	523.913	1.01269	0.0804687	12.5849	2.56e-36	2.25e-35
LOC117624002	483.302	-1.04894	0.0833586	-12.5835	2.6e-36	2.29e-35
LOC117634982	91.8336	-6.64552	0.528489	-12.5746	2.91e-36	2.56e-35
LOC117622681	500.035	-1.0438	0.0830203	-12.5728	2.98e-36	2.62e-35
LOC117634595	533.579	1.03791	0.0825583	12.5718	3.02e-36	2.65e-35
LOC117622453	66.9354	-4.21806	0.335639	-12.5672	3.2e-36	2.81e-35
LOC117636023	338.229	1.29195	0.102806	12.5669	3.21e-36	2.82e-35
LOC117628589	214.011	1.80873	0.144165	12.5462	4.17e-36	3.66e-35
LOC117631946	344.89	1.26453	0.100849	12.5388	4.58e-36	4.01e-35
LOC117636483	540.012	-1.04546	0.0834184	-12.5327	4.95e-36	4.33e-35
LOC117630884	251.147	1.56115	0.124578	12.5315	5.02e-36	4.39e-35
LOC117623126	67.3585	-3.97964	0.318502	-12.4949	7.96e-36	6.96e-35
LOC117627784	127.859	2.29721	0.183983	12.486	8.9e-36	7.77e-35
LOC117616466	122.067	-2.25469	0.180655	-12.4806	9.52e-36	8.3e-35
LOC117636022	317.232	1.30414	0.104496	12.4803	9.57e-36	8.34e-35
LOC117627452	413.034	1.15245	0.0923942	12.4732	1.05e-35	9.09e-35
LOC117618002	131.341	2.25917	0.181127	12.4729	1.05e-35	9.12e-35
LOC117626019	502.359	1.06948	0.0858366	12.4595	1.24e-35	1.08e-34
LOC117636119	84.9041	-2.97188	0.238533	-12.459	1.25e-35	1.09e-34
LOC117616480	195.351	-1.67529	0.134481	-12.4574	1.27e-35	1.11e-34
LOC117616301	190.707	1.78038	0.142923	12.4569	1.28e-35	1.11e-34
LOC117633165	300.997	1.45095	0.116589	12.445	1.49e-35	1.29e-34
LOC117615811	470.687	1.13081	0.0908865	12.442	1.55e-35	1.34e-34
LOC117627240	131.694	2.32646	0.187089	12.435	1.69e-35	1.46e-34
LOC117624334	469.926	1.04215	0.0839826	12.4091	2.33e-35	2.02e-34
LOC117619946	184.877	1.77521	0.143289	12.389	3e-35	2.59e-34
LOC117623396	252.962	1.47694	0.11939	12.3707	3.77e-35	3.25e-34
LOC117620798	171.342	-1.85618	0.150116	-12.365	4.04e-35	3.48e-34
LOC117627365	146.729	-2.01668	0.163113	-12.3637	4.11e-35	3.54e-34
LOC117616570	186.5	1.81699	0.146969	12.3631	4.14e-35	3.56e-34
LOC117629407	417.386	1.10784	0.0896265	12.3607	4.26e-35	3.67e-34
LOC117633594	251.854	1.58799	0.128474	12.3604	4.28e-35	3.68e-34
LOC117617109	80.8543	-3.08638	0.25029	-12.3312	6.15e-35	5.27e-34
LOC117628349	324.681	1.27537	0.103426	12.3312	6.15e-35	5.27e-34
LOC117622519	375.193	1.22166	0.0991242	12.3246	6.68e-35	5.72e-34
LOC117613622	250.066	1.49855	0.121682	12.3153	7.5e-35	6.41e-34
LOC117635131	72.9648	-5.63341	0.457707	-12.3079	8.21e-35	7.02e-34
LOC117622437	149.546	-2.06224	0.167613	-12.3036	8.66e-35	7.4e-34
LOC117636700	552.257	-1.06492	0.0865891	-12.2985	9.23e-35	7.87e-34
LOC117623026	513.632	1.00565	0.0817995	12.2941	9.75e-35	8.31e-34
LOC117622323	387.333	-1.23987	0.100936	-12.2837	1.11e-34	9.42e-34
LOC117617793	187.586	-1.68424	0.137195	-12.2762	1.22e-34	1.03e-33
LOC117636416	446.92	1.18803	0.0968346	12.2686	1.34e-34	1.13e-33
LOC117616237	442.392	-1.06187	0.0865552	-12.2681	1.34e-34	1.14e-33
LOC117628660	505.604	1.87403	0.152831	12.2621	1.45e-34	1.23e-33
LOC117638714	74.5574	-3.55652	0.290056	-12.2615	1.46e-34	1.24e-33
LOC117618208	182.986	-1.72848	0.141097	-12.2503	1.67e-34	1.42e-33
LOC117625318	235.933	1.63403	0.133515	12.2385	1.93e-34	1.64e-33
LOC117629944	396.55	1.21725	0.0994825	12.2359	2e-34	1.69e-33
LOC117615706	109.314	2.55807	0.209261	12.2243	2.31e-34	1.95e-33
LOC117623140	485.504	-1.04928	0.0858384	-12.2239	2.32e-34	1.96e-33
LOC117631934	231.904	1.54121	0.126345	12.1984	3.17e-34	2.67e-33
LOC117634888	153.646	1.92174	0.158339	12.1369	6.73e-34	5.67e-33
LOC117624998	312.934	1.32033	0.108854	12.1293	7.39e-34	6.21e-33
LOC117621567	133.542	2.21763	0.183056	12.1145	8.85e-34	7.43e-33
LOC117620524	98.3022	-2.48022	0.204861	-12.1068	9.72e-34	8.14e-33
LOC117622857	69.6486	-3.50736	0.289712	-12.1064	9.77e-34	8.19e-33
LOC117626212	153.865	-1.83929	0.152127	-12.0904	1.19e-33	9.93e-33
LOC117623186	240.67	1.45562	0.120461	12.0838	1.29e-33	1.08e-32
LOC117636806	244.409	1.48571	0.123037	12.0754	1.43e-33	1.19e-32
LOC117622677	100.478	2.81738	0.233337	12.0743	1.44e-33	1.2e-32
LOC117618960	270.39	1.43789	0.119146	12.0684	1.55e-33	1.29e-32
LOC117617135	91.3784	-7.13858	0.591737	-12.0638	1.64e-33	1.37e-32
LOC117631101	460.123	-1.01768	0.0843648	-12.0628	1.66e-33	1.38e-32
LOC117627819	319.871	1.29814	0.107662	12.0576	1.77e-33	1.47e-32
LOC117633646	68.0672	-3.51862	0.291954	-12.052	1.89e-33	1.57e-32
LOC117635935	260.834	-1.39029	0.115467	-12.0406	2.17e-33	1.81e-32
LOC117614008	89.6954	-7.12145	0.592219	-12.025	2.63e-33	2.18e-32
LOC117622741	398.065	1.11736	0.0929737	12.0181	2.86e-33	2.37e-32
LOC117616439	898.289	-1.66249	0.138336	-12.0177	2.87e-33	2.38e-32
LOC117622870	356.797	1.20419	0.100202	12.0176	2.87e-33	2.38e-32
LOC117613082	267.528	-1.46862	0.12233	-12.0054	3.33e-33	2.76e-32
LOC117634151	428.371	1.0916	0.0909412	12.0034	3.41e-33	2.82e-32
LOC117615790	367.093	1.23969	0.103392	11.9902	4e-33	3.31e-32
LOC117617103	294.424	-1.2711	0.106022	-11.989	4.06e-33	3.35e-32
LOC117624687	1221.2	-1.46191	0.121963	-11.9865	4.18e-33	3.45e-32
LOC117628081	222.441	1.55759	0.130081	11.974	4.87e-33	4.01e-32
LOC117618732	121.14	-2.28553	0.190973	-11.9678	5.24e-33	4.32e-32
LOC117620051	325.546	-1.24018	0.103627	-11.9677	5.25e-33	4.32e-32
LOC117626545	348.85	1.24394	0.103949	11.9669	5.3e-33	4.36e-32
LOC117614479	322.443	-1.31183	0.10967	-11.9616	5.65e-33	4.64e-32
LOC117631199	76.8644	3.48466	0.291659	11.9477	6.67e-33	5.48e-32
LOC117612187	414.089	1.09955	0.0921265	11.9353	7.75e-33	6.37e-32
LOC117621630	144.696	-1.97727	0.165748	-11.9294	8.32e-33	6.83e-32
LOC117631775	179.714	-1.71632	0.14394	-11.9238	8.89e-33	7.29e-32
LOC117623315	303.648	1.51055	0.12674	11.9185	9.48e-33	7.77e-32
LOC117626492	311.033	1.28805	0.108175	11.9071	1.09e-32	8.9e-32
LOC117621494	244.443	1.45406	0.122178	11.9012	1.17e-32	9.55e-32
LOC117625070	68.4583	-5.85971	0.492898	-11.8883	1.36e-32	1.11e-31
LOC117629993	217.257	1.58934	0.133733	11.8844	1.43e-32	1.16e-31
LOC117623553	114.979	2.3314	0.196196	11.883	1.45e-32	1.18e-31
LOC117612267	63.4839	-5.46618	0.460008	-11.8828	1.45e-32	1.19e-31
LOC117634759	442.531	-1.02485	0.0862779	-11.8785	1.53e-32	1.25e-31
LOC117633207	378.398	1.34517	0.113317	11.8708	1.68e-32	1.37e-31
LOC117629533	327.957	-1.26425	0.106533	-11.8672	1.75e-32	1.43e-31
LOC117625913	98.5888	-2.4989	0.210713	-11.8593	1.93e-32	1.57e-31
LOC117630736	73.0149	-6.35724	0.536909	-11.8404	2.41e-32	1.96e-31
LOC117636742	282.586	-1.32049	0.111586	-11.8339	2.61e-32	2.11e-31
LOC117624951	315.128	-1.22359	0.103469	-11.8257	2.88e-32	2.33e-31
LOC117625553	63.9776	-5.46272	0.462068	-11.8223	2.99e-32	2.42e-31
LOC117635923	152.952	1.89263	0.160145	11.8183	3.14e-32	2.54e-31
LOC117631579	455.699	1.02818	0.0870737	11.8082	3.54e-32	2.86e-31
LOC117632085	307.173	1.2974	0.109904	11.8048	3.68e-32	2.97e-31
LOC117629971	238.942	1.45183	0.123059	11.7978	4e-32	3.23e-31
LOC117632683	461.682	-1.04382	0.0884889	-11.796	4.09e-32	3.3e-31
LOC117636828	202.926	1.67275	0.14187	11.7908	4.36e-32	3.51e-31
LOC117614724	63.2137	-5.605	0.475731	-11.7819	4.84e-32	3.89e-31
LOC117625783	59.608	-5.10874	0.434051	-11.7699	5.58e-32	4.48e-31
LOC117622419	361.629	-1.13434	0.0964318	-11.7632	6.04e-32	4.85e-31
LOC117623168	282.342	-1.3311	0.113332	-11.7452	7.47e-32	5.99e-31
LOC117633863	83.3529	-2.704	0.230556	-11.7282	9.14e-32	7.31e-31
LOC117620454	379.945	-1.17082	0.0998749	-11.7228	9.74e-32	7.78e-31
LOC117634096	150.407	1.9104	0.163105	11.7127	1.1e-31	8.76e-31
LOC117617236	362.928	1.20411	0.102816	11.7112	1.12e-31	8.91e-31
LOC117634519	291.952	-1.3094	0.111878	-11.7038	1.22e-31	9.72e-31
LOC117613810	62.1956	-5.41646	0.463202	-11.6935	1.38e-31	1.1e-30
LOC117625725	278.463	1.36582	0.116835	11.6901	1.43e-31	1.14e-30
LOC117617282	247.289	1.41638	0.121216	11.6847	1.53e-31	1.21e-30
LOC117638121	111.863	-2.25017	0.19275	-11.6741	1.73e-31	1.37e-30
LOC117632962	330.258	1.18734	0.101745	11.6698	1.82e-31	1.44e-30
LOC117620756	135.838	2.01432	0.172668	11.6658	1.91e-31	1.51e-30
LOC117626171	443.841	-1.15999	0.0995698	-11.65	2.29e-31	1.82e-30
LOC117626608	298.802	-1.23259	0.105814	-11.6486	2.33e-31	1.85e-30
LOC117615924	115.708	2.32086	0.199257	11.6475	2.36e-31	1.87e-30
LOC117621479	189.105	1.76576	0.151626	11.6455	2.42e-31	1.91e-30
LOC117623941	356.157	1.18828	0.102058	11.6432	2.49e-31	1.97e-30
LOC117623070	269.584	1.37028	0.117695	11.6426	2.5e-31	1.98e-30
LOC117637503	105.717	-2.31292	0.198684	-11.6412	2.54e-31	2.01e-30
LOC117618774	65.1384	-3.59144	0.30875	-11.6322	2.83e-31	2.23e-30
LOC117617738	362.569	1.11674	0.0960761	11.6235	3.13e-31	2.47e-30
LOC117624471	324.372	1.23308	0.106086	11.6233	3.14e-31	2.47e-30
LOC117629509	482.965	-1.0309	0.0887337	-11.6179	3.34e-31	2.63e-30
LOC117635772	410.681	-1.0387	0.0895871	-11.5943	4.4e-31	3.46e-30
LOC117619936	65.5755	4.03493	0.348191	11.5883	4.73e-31	3.72e-30
LOC117632465	345.178	1.15464	0.0996558	11.5862	4.84e-31	3.8e-30
LOC117621208	452.467	1.01098	0.0872621	11.5855	4.88e-31	3.83e-30
LOC117615045	354.858	-1.1417	0.0985526	-11.5847	4.93e-31	3.87e-30
LOC117629311	352.588	-1.18433	0.102304	-11.5766	5.42e-31	4.25e-30
LOC117623339	196.701	1.5619	0.13494	11.5748	5.53e-31	4.34e-30
LOC117636000	313.34	1.23903	0.10712	11.5668	6.07e-31	4.76e-30
LOC117636145	415.797	1.10237	0.0953082	11.5664	6.1e-31	4.78e-30
LOC117631445	86.8562	-2.60978	0.22564	-11.5661	6.12e-31	4.79e-30
LOC117631028	407.388	-1.08298	0.0936556	-11.5634	6.32e-31	4.94e-30
LOC117616234	192.179	1.62081	0.140232	11.5581	6.72e-31	5.26e-30
LOC117623129	166.792	1.76308	0.15259	11.5544	7.02e-31	5.49e-30
LOC117621098	175.73	-1.69593	0.146816	-11.5514	7.26e-31	5.68e-30
LOC117630439	56.2625	-4.68933	0.406026	-11.5493	7.44e-31	5.81e-30
LOC117631716	59.2663	-4.8297	0.418195	-11.5489	7.48e-31	5.84e-30
LOC117613714	354.379	1.11578	0.096631	11.5468	7.66e-31	5.98e-30
LOC117621640	76.068	-6.91352	0.598752	-11.5466	7.68e-31	5.99e-30
LOC117635515	463.334	-1.03836	0.0900648	-11.529	9.42e-31	7.33e-30
LOC117629246	109.249	-2.25303	0.195476	-11.5258	9.78e-31	7.61e-30
LOC117629972	139.174	2.04871	0.177785	11.5236	1e-30	7.81e-30
LOC117615785	253.248	-1.31793	0.114453	-11.515	1.11e-30	8.61e-30
LOC117621396	175.169	1.65476	0.143815	11.5062	1.23e-30	9.54e-30
LOC117616505	389.468	1.10188	0.0957771	11.5046	1.25e-30	9.71e-30
LOC117616243	248.167	1.34954	0.117321	11.5031	1.27e-30	9.88e-30
LOC117632331	142.167	-1.88479	0.163863	-11.5022	1.29e-30	9.97e-30
LOC117634671	142.777	-1.9045	0.165726	-11.4919	1.45e-30	1.12e-29
LOC117636718	196.833	1.60442	0.139623	11.4911	1.46e-30	1.13e-29
LOC117617860	385.976	1.06948	0.0930886	11.4888	1.5e-30	1.16e-29
LOC117628390	336.537	1.20359	0.104799	11.4848	1.57e-30	1.22e-29
LOC117620718	401.707	1.05459	0.091955	11.4685	1.9e-30	1.47e-29
LOC117630104	252.12	1.34574	0.117354	11.4673	1.93e-30	1.49e-29
LOC117619501	64.5008	4.4921	0.392051	11.458	2.14e-30	1.65e-29
LOC117626096	54.5978	-4.74364	0.414361	-11.4481	2.4e-30	1.85e-29
LOC117614012	127.027	-1.96243	0.171462	-11.4453	2.48e-30	1.91e-29
LOC117631586	390.307	1.09356	0.0955677	11.4428	2.56e-30	1.96e-29
LOC117618731	146.918	-1.79415	0.156815	-11.4412	2.6e-30	2e-29
LOC117630919	303.802	1.305	0.114063	11.441	2.61e-30	2e-29
LOC117627020	90.7991	-2.46073	0.215225	-11.4333	2.85e-30	2.19e-29
LOC117626348	298.73	-2.47392	0.216414	-11.4315	2.91e-30	2.23e-29
LOC117616337	311.561	1.26608	0.110791	11.4276	3.04e-30	2.33e-29
LOC117629370	87.8812	2.66153	0.232933	11.4262	3.1e-30	2.37e-29
LOC117630131	86.6449	2.77447	0.242955	11.4197	3.33e-30	2.55e-29
LOC117624370	144.15	-1.82361	0.159746	-11.4157	3.49e-30	2.67e-29
LOC117617718	56.061	-4.99861	0.438172	-11.4079	3.82e-30	2.91e-29
LOC117629632	134.524	1.98893	0.174443	11.4016	4.11e-30	3.13e-29
LOC117638760	56.4602	-4.0683	0.357214	-11.389	4.74e-30	3.61e-29
LOC117623859	225.009	1.61786	0.142195	11.3778	5.4e-30	4.1e-29
LOC117622593	56.9387	-4.27391	0.376118	-11.3632	6.38e-30	4.84e-29
LOC117624123	308.043	1.30539	0.115132	11.3382	8.49e-30	6.43e-29
LOC117625688	220.28	-1.47817	0.130511	-11.326	9.75e-30	7.38e-29
LOC117623815	173.869	1.62326	0.143458	11.3153	1.1e-29	8.33e-29
LOC117629687	62.0109	-6.14326	0.543233	-11.3087	1.19e-29	8.97e-29
LOC117635756	393.826	1.0296	0.0912406	11.2845	1.57e-29	1.18e-28
LOC117634459	269.302	1.29774	0.115153	11.2697	1.85e-29	1.39e-28
LOC117636077	305.54	1.22851	0.109052	11.2653	1.95e-29	1.46e-28
LOC117629281	328.947	-1.13358	0.100669	-11.2605	2.06e-29	1.54e-28
LOC117620666	384.932	1.03743	0.092177	11.2547	2.19e-29	1.65e-28
LOC117633171	199.919	1.68128	0.149602	11.2383	2.64e-29	1.98e-28
LOC117636503	296.217	1.19407	0.106285	11.2346	2.76e-29	2.06e-28
LOC117612912	234.247	1.51889	0.135477	11.2115	3.58e-29	2.68e-28
LOC117614495	53.1535	-4.67371	0.41696	-11.209	3.68e-29	2.75e-28
LOC117616024	392.823	1.19129	0.106328	11.204	3.9e-29	2.91e-28
LOC117619619	387.084	1.07417	0.0959984	11.1895	4.59e-29	3.42e-28
LOC117634720	206.262	-1.44315	0.129139	-11.1751	5.4e-29	4.02e-28
LOC117630975	387.479	1.08301	0.0969875	11.1665	5.95e-29	4.42e-28
LOC117631065	58.2015	-3.52098	0.315709	-11.1526	6.95e-29	5.16e-28
LOC117624045	201.289	-1.54254	0.138341	-11.1503	7.14e-29	5.3e-28
LOC117622036	128.089	-1.89169	0.169834	-11.1385	8.15e-29	6.03e-28
LOC117626487	176.314	-1.65187	0.148395	-11.1316	8.8e-29	6.51e-28
LOC117635990	355.205	1.11294	0.100013	11.1279	9.18e-29	6.78e-28
LOC117622375	54.6091	-5.2025	0.467754	-11.1223	9.77e-29	7.22e-28
LOC117620643	152.563	-1.70898	0.153797	-11.1119	1.1e-28	8.1e-28
LOC117626685	377.936	-1.0528	0.094749	-11.1115	1.1e-28	8.14e-28
LOC117635087	67.6032	3.3196	0.298827	11.1088	1.14e-28	8.39e-28
LOC117631188	321.952	1.20055	0.108163	11.0994	1.26e-28	9.3e-28
LOC117620691	322.964	-1.1349	0.102257	-11.0985	1.28e-28	9.39e-28
LOC117626425	202.039	1.47959	0.133349	11.0956	1.32e-28	9.7e-28
LOC117630599	187.426	-1.5132	0.136478	-11.0875	1.44e-28	1.06e-27
LOC117637851	341.049	1.18093	0.10651	11.0875	1.44e-28	1.06e-27
LOC117629969	194.756	1.56199	0.140935	11.0831	1.52e-28	1.11e-27
LOC117631615	163.399	1.8231	0.1646	11.0759	1.64e-28	1.2e-27
LOC117634745	193.813	1.49588	0.1351	11.0724	1.71e-28	1.25e-27
LOC117627312	122.247	1.99325	0.180064	11.0697	1.76e-28	1.29e-27
LOC117620835	54.1087	-4.13045	0.373144	-11.0693	1.77e-28	1.29e-27
LOC117615443	108.743	-2.09522	0.189327	-11.0667	1.82e-28	1.33e-27
LOC117613041	98.9153	2.36542	0.21406	11.0503	2.19e-28	1.6e-27
LOC117631747	286.904	1.22211	0.110597	11.0501	2.19e-28	1.6e-27
LOC117620525	113.478	-2.30038	0.208189	-11.0495	2.21e-28	1.61e-27
LOC117632160	146.182	1.81493	0.16431	11.0458	2.3e-28	1.68e-27
LOC117618934	206.05	-1.44383	0.130855	-11.0338	2.63e-28	1.92e-27
LOC117618896	386.313	1.07158	0.0971682	11.0281	2.8e-28	2.04e-27
LOC117631303	394.944	1.11122	0.100792	11.0249	2.9e-28	2.11e-27
LOC117630098	333.808	1.12306	0.101866	11.0248	2.9e-28	2.11e-27
LOC117617800	145.486	1.81155	0.164331	11.0238	2.94e-28	2.14e-27
LOC117638309	51.125	-5.00401	0.454061	-11.0206	3.04e-28	2.22e-27
LOC117614358	63.4141	-6.68014	0.606596	-11.0125	3.33e-28	2.42e-27
LOC117623576	393.677	1.02152	0.0928515	11.0016	3.75e-28	2.73e-27
LOC117621181	421.084	-1.07433	0.0976943	-10.9968	3.96e-28	2.88e-27
LOC117632804	202.663	1.60852	0.146326	10.9927	4.14e-28	3.01e-27
LOC117634396	159.818	3.32056	0.302116	10.991	4.22e-28	3.07e-27
LOC117629568	51.0629	-5.158	0.469322	-10.9903	4.25e-28	3.09e-27
LOC117634849	388.246	-1.02304	0.0931058	-10.9879	4.37e-28	3.17e-27
LOC117626936	252.108	1.29239	0.117677	10.9825	4.64e-28	3.36e-27
LOC117632710	302.188	1.21237	0.110398	10.9819	4.67e-28	3.38e-27
LOC117636051	411.645	1.10263	0.100428	10.9793	4.81e-28	3.48e-27
LOC117620214	331.201	1.09621	0.0998949	10.9736	5.12e-28	3.7e-27
LOC117612889	118.103	-2.19126	0.199842	-10.965	5.63e-28	4.07e-27
LOC117634115	308.589	-1.2646	0.115348	-10.9634	5.73e-28	4.14e-27
LOC117628548	50.6858	-5.1422	0.469099	-10.9619	5.83e-28	4.21e-27
LOC117615730	297.031	1.17242	0.107036	10.9536	6.39e-28	4.61e-27
LOC117618612	292.628	-1.27171	0.116115	-10.9521	6.49e-28	4.68e-27
LOC117620302	368.46	-1.04076	0.0951476	-10.9384	7.55e-28	5.44e-27
LOC117632730	315.876	-1.10268	0.100845	-10.9344	7.89e-28	5.68e-27
LOC117623014	234.817	1.34571	0.123103	10.9315	8.15e-28	5.86e-27
LOC117635845	330.544	1.14142	0.104482	10.9245	8.8e-28	6.33e-27
LOC117631679	60.1688	-3.65796	0.334953	-10.9208	9.17e-28	6.59e-27
LOC117637814	61.157	5.46344	0.500577	10.9143	9.85e-28	7.08e-27
LOC117631793	238.698	1.31791	0.120801	10.9097	1.04e-27	7.44e-27
LOC117631834	206.045	1.41585	0.1298	10.9079	1.06e-27	7.58e-27
LOC117614047	109.295	-2.11866	0.194269	-10.9058	1.08e-27	7.76e-27
LOC117634260	251.594	1.32323	0.121376	10.9019	1.13e-27	8.08e-27
LOC117634748	70.0266	-2.80324	0.257157	-10.9009	1.14e-27	8.18e-27
LOC117621336	184.649	1.53696	0.141084	10.8939	1.23e-27	8.81e-27
LOC117626224	97.6671	2.30596	0.211719	10.8916	1.26e-27	9.04e-27
LOC117629743	430.35	1.07947	0.0991443	10.8879	1.32e-27	9.4e-27
LOC117616618	161.978	1.61944	0.148894	10.8765	1.49e-27	1.06e-26
LOC117634689	189.735	1.55513	0.143183	10.8611	1.77e-27	1.26e-26
LOC117619539	49.2551	-4.83222	0.444978	-10.8595	1.8e-27	1.28e-26
LOC117632698	78.3675	-2.49112	0.229503	-10.8544	1.9e-27	1.35e-26
LOC117624083	295.39	1.16914	0.107811	10.8444	2.12e-27	1.51e-26
LOC117626049	117.929	1.99186	0.183896	10.8315	2.44e-27	1.74e-26
LOC117631501	194.613	1.52404	0.140708	10.8312	2.45e-27	1.74e-26
LOC117636204	83.0953	-2.38719	0.22041	-10.8307	2.46e-27	1.75e-26
LOC117634777	58.9271	-6.59232	0.609406	-10.8176	2.84e-27	2.01e-26
LOC117618393	117.574	-1.97302	0.182574	-10.8067	3.2e-27	2.27e-26
LOC117621808	268.678	-1.35535	0.12543	-10.8056	3.24e-27	2.29e-26
LOC117616484	116.205	1.99824	0.18509	10.796	3.6e-27	2.54e-26
LOC117620127	99.7266	-2.06904	0.191762	-10.7897	3.85e-27	2.72e-26
LOC117627804	79.6696	-2.47189	0.229139	-10.7877	3.93e-27	2.78e-26
LOC117619247	148.234	-1.81613	0.168392	-10.7851	4.05e-27	2.86e-26
LOC117625107	61.2084	-2.99708	0.278138	-10.7755	4.49e-27	3.17e-26
LOC117635569	418.868	1.04459	0.0969488	10.7746	4.54e-27	3.19e-26
LOC117632049	77.7474	2.68096	0.248883	10.772	4.67e-27	3.28e-26
LOC117615147	182.072	-3.83813	0.356327	-10.7714	4.7e-27	3.3e-26
LOC117621099	138.829	1.79187	0.166356	10.7713	4.7e-27	3.31e-26
LOC117630130	124.43	1.94757	0.181028	10.7584	5.41e-27	3.8e-26
LOC117622210	72.4732	-2.86018	0.265872	-10.7577	5.45e-27	3.83e-26
LOC117614323	184.873	-1.56472	0.145622	-10.7451	6.25e-27	4.38e-26
LOC117625948	284.125	-1.20417	0.112069	-10.7449	6.26e-27	4.39e-26
LOC117616464	217.519	1.37368	0.12788	10.742	6.46e-27	4.53e-26
LOC117637216	388.949	-1.04678	0.0975288	-10.7331	7.12e-27	4.98e-26
LOC117634353	109.208	2.05119	0.191171	10.7296	7.39e-27	5.17e-26
LOC117627502	234.811	1.35114	0.125928	10.7294	7.4e-27	5.17e-26
LOC117638181	238.409	-1.35591	0.126419	-10.7255	7.73e-27	5.4e-26
LOC117626485	365.273	1.12495	0.104945	10.7194	8.25e-27	5.76e-26
LOC117620988	61.8387	-3.03394	0.283169	-10.7143	8.72e-27	6.08e-26
LOC117617948	93.5393	2.2973	0.214476	10.7112	9.02e-27	6.28e-26
LOC117613828	91.8791	2.44508	0.228313	10.7094	9.2e-27	6.41e-26
LOC117628620	48.875	-5.42191	0.506345	-10.7079	9.34e-27	6.51e-26
LOC117624081	332.764	1.10594	0.103351	10.7008	1.01e-26	7.02e-26
LOC117626667	375.749	1.05934	0.0990339	10.6967	1.05e-26	7.33e-26
LOC117621983	59.8807	3.42453	0.320216	10.6944	1.08e-26	7.51e-26
LOC117626603	324.543	-1.09995	0.103125	-10.6662	1.46e-26	1.02e-25
LOC117637865	296.459	1.1911	0.111782	10.6555	1.64e-26	1.14e-25
LOC117626138	317.783	1.08975	0.102319	10.6505	1.73e-26	1.2e-25
LOC117618736	85.2614	2.38733	0.22427	10.6449	1.84e-26	1.27e-25
LOC117627602	68.7742	-2.691	0.252838	-10.6432	1.88e-26	1.29e-25
LOC117622725	99.3849	-2.30342	0.216493	-10.6397	1.95e-26	1.34e-25
LOC117629711	54.5692	3.90705	0.367404	10.6342	2.07e-26	1.42e-25
LOC117633795	200.726	1.39554	0.13126	10.6319	2.12e-26	1.46e-25
LOC117638765	322.703	-1.07452	0.10113	-10.625	2.28e-26	1.57e-25
LOC117632834	63.7613	3.12906	0.294641	10.6199	2.41e-26	1.66e-25
LOC117636721	370.401	-1.06497	0.100318	-10.616	2.51e-26	1.73e-25
LOC117628251	172.716	-1.50039	0.141666	-10.591	3.28e-26	2.25e-25
LOC117634105	303.48	1.11845	0.105636	10.5878	3.4e-26	2.33e-25
LOC117629223	228.426	1.3456	0.127175	10.5807	3.66e-26	2.51e-25
LOC117615532	73.8677	-2.65925	0.25137	-10.579	3.73e-26	2.55e-25
LOC117635662	416.57	1.022	0.0967187	10.5667	4.25e-26	2.91e-25
LOC117625996	400.857	-1.00525	0.0951477	-10.5652	4.32e-26	2.95e-25
LOC117636115	157.922	1.63417	0.154678	10.565	4.33e-26	2.96e-25
LOC117626023	55.9399	-3.29925	0.312457	-10.5591	4.61e-26	3.15e-25
LOC117627737	377.913	1.13545	0.107553	10.5571	4.71e-26	3.21e-25
LOC117634133	49.48	-3.63904	0.345043	-10.5466	5.27e-26	3.59e-25
LOC117624750	123.693	1.91937	0.182215	10.5336	6.05e-26	4.12e-25
LOC117628835	169.637	-1.55212	0.147429	-10.528	6.42e-26	4.37e-25
LOC117616540	202.524	1.40292	0.133259	10.5278	6.43e-26	4.37e-25
LOC117630762	286.785	1.16748	0.110984	10.5194	7.03e-26	4.78e-25
LOC117632770	206.009	1.53712	0.146169	10.5161	7.29e-26	4.95e-25
LOC117625779	398.995	-2.80609	0.266901	-10.5136	7.48e-26	5.08e-25
LOC117614628	49.1775	-5.83471	0.555055	-10.5119	7.61e-26	5.17e-25
LOC117613584	252.331	-1.2899	0.122736	-10.5096	7.8e-26	5.29e-25
LOC117621310	194.416	1.53576	0.14614	10.5088	7.87e-26	5.33e-25
LOC117638189	137.019	1.75197	0.166744	10.507	8.02e-26	5.44e-25
LOC117638608	60.5269	-3.1217	0.297529	-10.4921	9.39e-26	6.36e-25
LOC117635136	49.1023	-3.84403	0.366424	-10.4907	9.54e-26	6.45e-25
LOC117624695	44.4823	-4.69083	0.447579	-10.4804	1.06e-25	7.18e-25
LOC117633830	62.3456	-2.76243	0.263742	-10.474	1.14e-25	7.69e-25
LOC117621305	88.5954	-2.16934	0.20744	-10.4577	1.35e-25	9.12e-25
LOC117612249	264.084	-1.20628	0.115392	-10.4538	1.41e-25	9.5e-25
LOC117617585	279.609	1.20717	0.115497	10.4519	1.44e-25	9.68e-25
LOC117623739	242.349	-1.22619	0.117333	-10.4505	1.46e-25	9.82e-25
LOC117619111	399.124	1.10336	0.1056	10.4485	1.49e-25	1e-24
LOC117628807	264.747	-1.23368	0.118144	-10.4422	1.59e-25	1.07e-24
[truncated: 2,689 more rows]

## Sheet: D27
DESeq2-Results: D27
GeneID	Base mean	log2(FC)	StdErr	Wald-Stats	P-value	P-adj
LOC117620802	1885.97	-1.66971	0.0440948	-37.8664	0	0
LOC117615386	1119.56	2.82283	0.0722496	39.0705	0	0
LOC117613868	1425.62	3.0266	0.0665058	45.5089	0	0
LOC117636509	5620.4	-2.07719	0.0261412	-79.4602	0	0
LOC117616595	2897.36	1.61291	0.0381252	42.3056	0	0
LOC117615369	1472.25	-1.95316	0.0515213	-37.9097	0	0
LOC117616375	980.391	-2.53112	0.0660385	-38.328	0	0
LOC117616657	921.366	-3.82007	0.0828909	-46.0856	0	0
LOC117635631	6548.89	-4.74715	0.038748	-122.513	0	0
LOC117625902	2653.56	3.97693	0.0595295	66.8061	0	0
LOC117614607	4799.83	1.68501	0.0300647	56.0461	0	0
LOC117631699	7998.21	-1.81812	0.0222863	-81.5804	0	0
LOC117615551	3679.85	-1.3691	0.0334024	-40.9881	0	0
LOC117614727	2828.81	1.41292	0.0375302	37.6476	0	0
LOC117630875	1129.38	-2.41782	0.0640232	-37.7647	0	0
LOC117614356	2533.94	3.81809	0.058628	65.1239	0	0
LOC117612785	1794.6	-2.58073	0.0498647	-51.7546	0	0
LOC117623841	6975.67	1.25734	0.0245129	51.2928	0	0
LOC117616179	5576.55	1.24948	0.0258483	48.3389	0	0
LOC117632451	2155.78	2.21905	0.0487044	45.5616	0	0
LOC117615906	3840.55	-5.10565	0.055727	-91.6189	0	0
LOC117622699	5364.37	-2.83296	0.0297734	-95.1508	0	0
LOC117616440	2529.93	-4.21026	0.0550835	-76.4342	0	0
LOC117634091	37038	-4.01901	0.0133408	-301.258	0	0
LOC117616198	2709.31	-3.2336	0.0452052	-71.5315	0	0
LOC117633463	7631.43	-1.24682	0.021224	-58.7459	0	0
LOC117627643	2055.79	1.95784	0.0491511	39.833	0	0
LOC117630769	4020.51	4.81266	0.0604892	79.5623	0	0
LOC117614005	2727.74	1.56333	0.039872	39.2087	0	0
LOC117631109	1414.59	-2.59366	0.0574818	-45.1214	0	0
LOC117634483	5120.04	-1.09259	0.0267793	-40.7999	0	0
LOC117614687	642.165	-4.97426	0.130036	-38.253	0	0
LOC117614487	2057.87	1.84376	0.0457737	40.2799	0	0
LOC117614793	944.829	-3.39592	0.0781313	-43.4643	0	0
LOC117624753	1870.65	-1.86191	0.046919	-39.6836	0	0
LOC117630924	8858.21	-3.63633	0.0259523	-140.116	0	0
LOC117624357	2188.83	-2.54815	0.047858	-53.244	0	0
LOC117631037	5710.85	-2.15548	0.0275155	-78.337	0	0
LOC117635705	9596.32	-2.42102	0.0206774	-117.085	0	0
LOC117615357	3865.18	-1.35889	0.0299113	-45.4306	0	0
LOC117616074	1084.13	-3.0749	0.0703573	-43.704	0	0
LOC117615918	3535.98	-1.46607	0.0328303	-44.6561	0	0
LOC117631873	3754.54	-3.06877	0.0386751	-79.3476	0	0
LOC117614267	2759.52	-6.54745	0.0996295	-65.718	0	0
LOC117629418	1754.85	-2.1256	0.0470017	-45.2239	0	0
LOC117638525	2873.98	-4.24733	0.0516317	-82.2621	0	0
LOC117638793	12997	-2.34894	0.0179645	-130.755	0	0
LOC117632361	2978.01	-2.11532	0.0369448	-57.2563	0	0
LOC117629140	53478.1	-8.47663	0.0419507	-202.062	0	0
LOC117633454	1716.3	-4.19605	0.0656389	-63.9263	0	0
LOC117614274	7278.17	1.51606	0.0246048	61.6165	0	0
LOC117616831	21244.3	-3.26171	0.0155076	-210.329	0	0
LOC117626117	1286.31	-2.60853	0.0584647	-44.6171	0	0
LOC117622509	4051.49	-3.18636	0.0360669	-88.3457	0	0
LOC117629735	1078.7	3.27985	0.0837839	39.1465	0	0
LOC117631743	19641.7	-4.75112	0.0222367	-213.661	0	0
LOC117632568	5981.51	-6.58543	0.0679066	-96.9777	0	0
LOC117624394	8280.96	-4.4642	0.0325287	-137.239	0	0
LOC117635033	12781.2	-2.49106	0.0177488	-140.351	0	0
LOC117638201	1059.88	-2.96813	0.0690186	-43.0048	0	0
LOC117614462	1622.79	6.43247	0.155793	41.2886	0	0
LOC117616514	944.565	-5.25429	0.116313	-45.1739	0	0
LOC117615829	23003.6	-2.26186	0.014104	-160.37	0	0
LOC117616272	1173.19	3.16191	0.0751575	42.0704	0	0
LOC117634263	13182.8	-1.36181	0.0160269	-84.9702	0	0
LOC117622879	4902.75	3.03905	0.0362815	83.7631	0	0
LOC117614779	20949.8	1.93816	0.0147848	131.092	0	0
LOC117621088	9930.39	2.47374	0.0228543	108.239	0	0
LOC117615181	21733.2	2.93614	0.0161598	181.694	0	0
LOC117614299	2843.88	2.69739	0.0443848	60.7729	0	0
LOC117613899	858.122	-5.38443	0.126681	-42.5038	0	0
LOC117616919	4009.82	-1.90816	0.0318864	-59.8424	0	0
LOC117616744	723.184	-3.31999	0.0876535	-37.8763	0	0
LOC117616062	13785.8	-11.6244	0.242654	-47.9052	0	0
LOC117628204	6263.55	-1.33199	0.0245821	-54.1854	0	0
LOC117626310	6621.6	-2.14187	0.0245867	-87.1151	0	0
LOC117613871	771.801	-5.17069	0.124899	-41.3989	0	0
LOC117638794	4170.77	1.4218	0.0333376	42.6485	0	0
LOC117612611	1719.12	-3.3092	0.0572955	-57.7567	0	0
LOC117614951	648.27	-4.04749	0.106695	-37.935	0	0
LOC117637381	757.111	-3.27277	0.0850289	-38.49	0	0
LOC117614710	852.525	-3.65861	0.0877687	-41.6847	0	0
LOC117616006	925.398	-4.15268	0.0899619	-46.1604	0	0
LOC117616786	2156.54	-2.05367	0.0420583	-48.8292	0	0
LOC117615524	4758.05	-3.10695	0.0342982	-90.5864	0	0
LOC117638025	1158.37	-2.63475	0.0607815	-43.3479	0	0
LOC117613801	5176.53	-6.80789	0.0781833	-87.076	0	0
LOC117628978	3229.6	-2.86791	0.038476	-74.5378	0	0
LOC117616559	863.587	-3.97626	0.089398	-44.4782	0	0
LOC117618808	15484.7	1.31611	0.0152507	86.2984	0	0
LOC117625828	2342.49	-1.57546	0.0416676	-37.8103	0	0
LOC117615422	2875.74	6.05139	0.103773	58.3135	0	0
LOC117629117	2673.44	1.62212	0.0386638	41.9543	0	0
LOC117615403	11332.5	-4.85654	0.0301782	-160.929	0	0
LOC117616650	1586.94	-2.81853	0.0552637	-51.0014	0	0
LOC117614478	3930.7	-3.52807	0.0391915	-90.0212	0	0
LOC117614550	1881.85	-2.44994	0.0474741	-51.6058	0	0
LOC117623123	4485.1	1.60788	0.0300057	53.5858	0	0
LOC117638705	2344.67	-1.61282	0.0415691	-38.7986	0	0
LOC117630060	3694.64	-1.3991	0.0320589	-43.6416	0	0
LOC117615268	871.076	-3.86142	0.0857766	-45.0172	0	0
LOC117632240	2511.11	-3.24266	0.0460722	-70.3821	0	0
LOC117616229	767.232	-5.19989	0.126874	-40.9847	0	0
LOC117616732	2148.47	-4.64928	0.0665364	-69.8758	0	0
LOC117630633	2359.67	-2.53295	0.04707	-53.8123	0	0
LOC117623032	7023.82	-2.87561	0.0262821	-109.413	0	0
LOC117613462	2077.97	-1.72305	0.0416152	-41.4044	0	0
LOC117613898	18281.5	-1.91519	0.014816	-129.265	0	0
LOC117624222	1130.15	3.99636	0.0916294	43.6144	0	0
LOC117616299	12415.4	9.14573	0.139963	65.3439	0	0
LOC117616428	3923.56	-1.38129	0.0304796	-45.3184	0	0
LOC117623274	1171.67	3.21597	0.0773776	41.5621	0	0
LOC117616456	2113.49	-1.58552	0.0419624	-37.7843	0	0
LOC117615192	2379.23	-3.97082	0.0554991	-71.5474	0	0
LOC117623303	3777.19	7.19934	0.131325	54.821	0	0
LOC117615130	11961.3	-5.25527	0.0325245	-161.579	0	0
LOC117637107	12265	-1.40098	0.0183639	-76.2895	0	0
LOC117627710	3692.64	2.68047	0.0389882	68.7508	0	0
LOC117615184	841.38	-3.77953	0.0880497	-42.925	0	0
LOC117614338	909.888	-4.08331	0.090658	-45.0408	0	0
LOC117633059	2387.03	2.37559	0.0459181	51.7353	0	0
LOC117621100	1150.69	-2.83286	0.0645607	-43.879	0	0
LOC117616123	1401.89	2.7299	0.0629126	43.3919	0	0
LOC117614552	5152.06	-2.37457	0.0280525	-84.6474	0	0
LOC117615039	1302.32	-3.38736	0.0660172	-51.3103	0	0
LOC117628426	12413	-3.33381	0.0214116	-155.701	0	0
LOC117616279	6217.05	-3.3529	0.0311114	-107.771	0	0
LOC117632879	3539.7	5.93495	0.090184	65.8093	0	0
LOC117616705	1208.98	-3.47316	0.068503	-50.7009	0	0
LOC117613970	1092.63	-3.20489	0.0728715	-43.98	0	0
LOC117635680	2012.46	-4.6463	0.0688008	-67.5326	0	0
LOC117616561	874.214	-5.92187	0.146206	-40.5036	0	0
LOC117613478	2474.48	-2.03283	0.0403894	-50.3309	0	0
LOC117636482	3063.5	-2.71983	0.039888	-68.1866	0	0
LOC117613925	2935.89	-6.32526	0.0901321	-70.1776	0	0
LOC117615832	5661.32	-2.18934	0.0267606	-81.812	0	0
LOC117612929	4767.39	-1.13112	0.0262054	-43.1638	0	0
LOC117614033	1438.17	-6.08462	0.119235	-51.0305	0	0
LOC117615514	4854.24	-5.01736	0.047764	-105.045	0	0
LOC117630475	5102.56	-5.42401	0.0523273	-103.655	0	0
LOC117636962	1656.49	2.14691	0.0526996	40.7386	0	0
LOC117614288	6207.66	-2.24919	0.025944	-86.6941	0	0
LOC117614787	2066.44	-3.55476	0.0545082	-65.2151	0	0
LOC117634620	3636.96	-1.28784	0.0309064	-41.6691	0	0
LOC117625740	2523.85	-3.59193	0.0493236	-72.8238	0	0
LOC117636466	1844.06	5.13947	0.0986194	52.1141	0	0
LOC117614934	1151.72	-3.52551	0.0703332	-50.1259	0	0
LOC117616106	1330.84	4.23485	0.0906123	46.736	0	0
LOC117634954	4665.41	2.21785	0.0324138	68.4231	0	0
LOC117629362	4967.02	-2.78663	0.0300697	-92.6723	0	0
LOC117624832	3119.61	-1.38638	0.0329725	-42.0466	0	0
LOC117624818	3292.66	-1.34071	0.0325246	-41.2213	0	0
LOC117624825	3385.26	-1.65301	0.0322487	-51.2583	0	0
LOC117628840	3755.17	4.42747	0.0564903	78.3758	0	0
LOC117632523	1617.51	-2.01274	0.048196	-41.7616	0	0
LOC117615490	1709.94	-4.31419	0.068438	-63.038	0	0
LOC117635209	3303.48	-3.52251	0.0422321	-83.4084	0	0
LOC117612233	3607.8	-1.81154	0.0317112	-57.1262	0	0
LOC117615405	915.705	-2.81064	0.0696589	-40.3486	0	0
LOC117616554	4193.78	2.83522	0.0385163	73.6109	0	0
LOC117623208	4186.97	-2.62913	0.0321268	-81.8359	0	0
LOC117613848	1220.4	2.94616	0.0725811	40.5913	0	0
LOC117614355	5224.67	-1.21861	0.0264774	-46.0245	0	0
LOC117624879	3135.48	6.44461	0.112738	57.1646	0	0
LOC117614282	3681.08	-1.73592	0.0329328	-52.7111	0	0
LOC117615792	1009.3	-2.64147	0.0693377	-38.0958	0	0
LOC117622310	2168.77	1.98555	0.0461443	43.0292	0	0
LOC117615700	1148.52	-3.56319	0.0705039	-50.539	0	0
LOC117614167	846.767	-3.07349	0.0769923	-39.9195	0	0
LOC117631189	2606.72	-2.72525	0.0423055	-64.4184	0	0
LOC117616053	3077.85	-4.1348	0.0509699	-81.1223	0	0
LOC117615489	2892.63	-4.14848	0.0512513	-80.9439	0	0
LOC117634630	1525.56	-2.44256	0.0524979	-46.5268	0	0
LOC117615391	34932.9	-5.74978	0.0215346	-267.002	0	0
LOC117633148	5353.76	-1.0277	0.0248841	-41.2997	0	0
LOC117615147	912.156	-6.17128	0.15366	-40.1618	0	0
LOC117627408	4758.35	-1.41523	0.0288237	-49.0993	0	0
LOC117631299	2345.7	-5.45148	0.077817	-70.0551	0	0
LOC117622521	1553.77	-1.87994	0.0494111	-38.0469	0	0
LOC117615540	1854.3	-3.25922	0.0571447	-57.0344	0	0
LOC117630339	1360.8	-2.21315	0.0564062	-39.236	0	0
LOC117621954	1529.95	-2.8579	0.0558569	-51.1647	0	0
LOC117616694	14302.6	-1.44247	0.0161124	-89.5253	0	0
LOC117616695	2484.64	-1.82846	0.0392862	-46.5422	0	0
LOC117614533	1418.03	-2.3709	0.0571639	-41.4754	0	0
LOC117615978	1282.73	-2.29253	0.0570853	-40.1597	0	0
LOC117614973	19682.3	-3.50829	0.0165604	-211.848	0	0
LOC117621844	14420.9	-1.72428	0.0154654	-111.493	0	0
LOC117618478	2669.38	-1.97224	0.0375521	-52.5201	0	0
LOC117618489	1475.26	-2.02397	0.0501229	-40.3802	0	0
LOC117621342	779.473	-3.18392	0.0815029	-39.0651	0	0
LOC117615343	11068.7	-2.00471	0.0193834	-103.424	0	0
LOC117615347	1294.47	-2.08099	0.0548254	-37.9567	0	0
LOC117615254	23310.8	-2.92374	0.0140637	-207.893	0	0
LOC117615376	2471.76	-5.24805	0.0717152	-73.179	0	0
LOC117623663	1523.99	-2.03502	0.0508904	-39.9882	0	0
LOC117624403	1057.32	2.90859	0.0763461	38.0974	0	0
LOC117629634	2272.59	-2.23466	0.0416517	-53.6511	0	0
LOC117629652	1064.33	-2.57797	0.0672379	-38.341	0	0
LOC117631520	3726.23	-3.20939	0.0374067	-85.7973	0	0
LOC117614823	6086.37	-1.79261	0.0251026	-71.4113	0	0
LOC117633011	1627.73	-3.39684	0.0597906	-56.8123	0	0
LOC117614144	10646	-1.11472	0.0183608	-60.7122	0	0
LOC117635723	4661.38	-2.95904	0.0332476	-89	0	0
LOC117615845	1171.32	4.34029	0.0992496	43.7311	0	0
LOC117615729	4074.11	-1.93318	0.0300819	-64.2639	0	0
LOC117635221	1377.4	-3.23137	0.0629648	-51.3203	0	0
LOC117612188	17801.6	-1.81881	0.0145512	-124.994	0	0
LOC117633995	8381.18	-2.2725	0.0248194	-91.5615	0	0
LOC117625850	3323.88	-1.58973	0.0342633	-46.3974	0	0
LOC117615997	35021.3	2.78618	0.0124597	223.615	0	0
LOC117615996	5595.69	1.80933	0.0286866	63.0725	0	0
LOC117616497	8018.53	1.80807	0.0230251	78.526	0	0
LOC117615567	1917.5	-2.01752	0.0452989	-44.538	0	0
LOC117615479	997.108	-3.48483	0.0768783	-45.3292	0	0
LOC117616177	3678.5	-3.68067	0.0412653	-89.1951	0	0
LOC117636874	4362.4	-2.07317	0.0321359	-64.5124	0	0
LOC117627264	4805.18	-1.90691	0.0322935	-59.0493	0	0
LOC117633968	2614.87	1.86654	0.040212	46.4175	0	0
LOC117637696	4255.75	-3.80787	0.0405724	-93.8537	0	0
LOC117638514	4333.35	-1.55759	0.02991	-52.0761	0	0
LOC117634930	2897.09	-3.22325	0.0777306	-41.4669	0	0
LOC117621190	4914.99	-1.93602	0.0291564	-66.4013	0	0
LOC117613941	3306.72	-8.51137	0.170874	-49.8109	0	0
LOC117638659	2212.42	-4.59102	0.0633889	-72.4262	0	0
LOC117615566	2455.75	-3.50552	0.0494179	-70.9363	0	0
LOC117622730	2679.32	-2.22493	0.0392136	-56.7386	0	0
LOC117637123	10003.3	-1.95239	0.0190302	-102.594	0	0
LOC117626961	3202.67	2.31047	0.0389045	59.3882	0	0
LOC117615069	1201.8	3.89478	0.0867822	44.8799	0	0
LOC117633974	7145.96	-2.01246	0.0241748	-83.246	0	0
LOC117615560	1053.57	-3.81441	0.0803226	-47.4886	0	0
LOC117613382	5962.38	-2.88201	0.0288558	-99.8765	0	0
LOC117615802	1398.93	-2.20524	0.0529478	-41.6493	0	0
LOC117616443	1452.45	-2.91477	0.0579483	-50.2994	0	0
LOC117621005	2207.06	-8.23658	0.190761	-43.1775	0	0
LOC117633362	2790.95	-1.85686	0.0394668	-47.0487	0	0
LOC117630284	3910.03	-3.04125	0.0372342	-81.679	0	0
LOC117614060	1929.72	-2.43803	0.0512446	-47.5764	0	0
LOC117636193	1820.15	-2.19164	0.0477242	-45.923	0	0
LOC117615951	1690.42	-2.96221	0.054022	-54.8334	0	0
LOC117614943	826.835	-3.5276	0.0836716	-42.1601	0	0
LOC117615036	3813.85	-2.58842	0.0361318	-71.6384	0	0
LOC117630132	9105.36	4.27538	0.0347034	123.197	0	0
LOC117632643	2795.6	2.02916	0.0401897	50.4895	0	0
LOC117615274	1218.69	-4.22029	0.0794814	-53.0978	0	0
LOC117624700	3197.03	-1.68436	0.0365489	-46.0852	0	0
LOC117636791	1769.98	3.93905	0.0735834	53.5318	0	0
LOC117626601	4744.58	1.08817	0.0284368	38.2663	0	0
LOC117619370	857.221	-6.1662	0.157342	-39.1897	0	0
LOC117618603	1981.64	-2.00133	0.0445807	-44.8924	0	0
LOC117618508	7959.46	-1.58565	0.0209017	-75.8622	0	0
LOC117620373	750.388	-3.85981	0.0957924	-40.2935	0	0
LOC117618729	1716.34	-2.35981	0.0499887	-47.2069	0	0
LOC117618728	4878.17	-1.75723	0.0280912	-62.5545	0	0
LOC117619878	1001.05	-3.09521	0.069548	-44.5047	0	0
LOC117619616	1847.27	-3.13514	0.052809	-59.3675	0	0
LOC117619157	3150.11	8.07479	0.192747	41.8932	0	0
LOC117618651	6963.51	-2.68157	0.0264212	-101.493	0	0
LOC117619032	1051.49	-5.99894	0.134975	-44.4449	0	0
LOC117619530	6504.13	1.6018	0.0254811	62.8622	0	0
LOC117617452	2568.6	-1.56919	0.0371853	-42.1994	0	0
LOC117617861	1414.43	-6.19693	0.123915	-50.0097	0	0
LOC117619030	1190.73	-4.38768	0.0829411	-52.9012	0	0
LOC117618904	2146.2	-6.36583	0.1062	-59.942	0	0
LOC117617757	8374.55	9.76447	0.210437	46.4008	0	0
LOC117619704	1364.08	2.99836	0.0669777	44.7666	0	0
LOC117617912	6359.24	-1.03982	0.0238764	-43.5502	0	0
LOC117617386	9169.42	-1.47967	0.0195005	-75.8789	0	0
LOC117617710	5173.32	-1.90722	0.0267963	-71.1749	0	0
LOC117619015	2393.5	-1.55783	0.0385487	-40.4119	0	0
LOC117618704	5093.37	-10.278	0.250874	-40.9688	0	0
LOC117619601	1807.51	-2.7294	0.0502634	-54.302	0	0
LOC117617154	3439.98	-3.0152	0.0372569	-80.9301	0	0
LOC117619362	1776.13	-2.81666	0.0513766	-54.8238	0	0
LOC117617060	2110.29	1.99398	0.0457469	43.5871	0	0
LOC117619535	2121.25	-1.68762	0.0408748	-41.2876	0	0
LOC117618796	3669.84	-2.18707	0.0361161	-60.5567	0	0
LOC117619663	2379.55	4.01486	0.0653895	61.3991	0	0
LOC117619467	2859.3	-2.05026	0.0381534	-53.7373	0	0
LOC117617876	8484.09	-1.56206	0.0415731	-37.5738	0	0
LOC117618605	2360.08	-2.22073	0.0420399	-52.8242	0	0
LOC117618494	1185.67	-2.2761	0.0595252	-38.2375	0	0
LOC117620261	6808.87	-1.70414	0.0235307	-72.4219	0	0
LOC117617598	3825.12	-1.21639	0.0313055	-38.8553	0	0
LOC117619907	2627.22	3.46464	0.0531583	65.1758	0	0
LOC117619863	10085.4	-1.34319	0.0193256	-69.503	0	0
LOC117619867	1146.66	-2.45369	0.0618999	-39.6397	0	0
LOC117617308	1286.89	-2.96281	0.0652699	-45.3932	0	0
LOC117619141	4342.44	-1.92642	0.0298244	-64.592	0	0
LOC117618817	2826.16	2.54059	0.0430511	59.0134	0	0
LOC117619076	2299.11	-3.54566	0.0502027	-70.6269	0	0
LOC117618495	2462.11	3.10429	0.0527902	58.8043	0	0
LOC117620085	3903.69	2.46678	0.0364742	67.6306	0	0
LOC117618737	5483.01	3.32848	0.0366941	90.7087	0	0
LOC117617100	8207.25	-4.43128	0.0318757	-139.017	0	0
LOC117617101	718.509	-4.28548	0.104572	-40.981	0	0
LOC117617561	8470.37	-1.23173	0.023305	-52.8525	0	0
LOC117617472	1880.64	-2.58467	0.0479664	-53.8849	0	0
LOC117617822	2031.14	3.05046	0.0559294	54.5413	0	0
LOC117617636	1395.92	-6.67512	0.144423	-46.2194	0	0
LOC117619183	2003.58	-2.17975	0.0458971	-47.492	0	0
LOC117617963	13704.8	-1.46709	0.0169226	-86.6941	0	0
LOC117617686	10659	-2.98214	0.0207504	-143.715	0	0
LOC117617826	1057.41	-2.92952	0.0678151	-43.1986	0	0
LOC117617959	5674.38	-1.44348	0.0256962	-56.1749	0	0
LOC117617808	4088.69	1.37565	0.0313742	43.8465	0	0
LOC117619187	1293.25	-5.31962	0.100195	-53.0929	0	0
LOC117617921	2217.64	-1.76723	0.0411839	-42.9107	0	0
LOC117618523	6204.95	-2.16524	0.0273675	-79.1172	0	0
LOC117620252	15529.8	-3.97594	0.0209086	-190.158	0	0
LOC117619746	17123.2	-2.66748	0.0160194	-166.515	0	0
LOC117618784	2139.08	-2.62397	0.0453239	-57.8937	0	0
LOC117618056	3648.46	-1.36908	0.0309326	-44.2603	0	0
LOC117618058	5618.08	-2.28531	0.029306	-77.9811	0	0
LOC117618493	2864.21	6.58107	0.123202	53.4168	0	0
LOC117619138	1332.19	4.2687	0.0905721	47.1304	0	0
LOC117617520	872.141	4.5052	0.119344	37.7498	0	0
LOC117617521	1378.05	-5.20323	0.0959835	-54.2097	0	0
LOC117617424	1564.52	-2.22847	0.0540783	-41.2082	0	0
LOC117617112	2219.48	-3.01456	0.0466254	-64.6548	0	0
LOC117617078	3080.16	-3.86829	0.0470627	-82.1945	0	0
LOC117619734	5271.19	-2.40743	0.028613	-84.1378	0	0
LOC117617676	1767.79	-1.88484	0.0459924	-40.9815	0	0
LOC117618887	1185.49	3.83847	0.0857323	44.7727	0	0
LOC117618789	1384.67	4.19027	0.0868448	48.2501	0	0
LOC117618488	7569.85	1.26582	0.0223021	56.7577	0	0
LOC117618576	2745.21	6.20937	0.112048	55.417	0	0
LOC117617140	2816.24	-4.55906	0.0562764	-81.0119	0	0
LOC117619179	1665.08	-1.83389	0.0479059	-38.2812	0	0
LOC117617609	1543.24	2.08647	0.0547484	38.1101	0	0
LOC117617056	953.73	-6.45859	0.163359	-39.5362	0	0
LOC117618535	2836.79	-1.63163	0.0357033	-45.6996	0	0
LOC117619478	1847	-3.74037	0.0581782	-64.2917	0	0
LOC117617115	10791.3	-3.52387	0.023089	-152.621	0	0
LOC117617958	3270.26	2.5517	0.0414183	61.6079	0	0
LOC117618929	1498.29	-2.69396	0.0549362	-49.0379	0	0
LOC117619975	1614.91	3.59544	0.0700368	51.3364	0	0
LOC117619567	3511.68	2.70002	0.0420906	64.1478	0	0
LOC117619118	6038.35	-1.2585	0.0236656	-53.1786	0	0
LOC117620319	2050.52	-1.74111	0.046102	-37.7665	0	0
LOC117618526	2211.9	2.12509	0.0466914	45.5136	0	0
LOC117617847	3233.66	-5.55504	0.0679134	-81.7959	0	0
LOC117617739	2923.93	-3.02213	0.040331	-74.9333	0	0
LOC117618569	1472.57	-1.93049	0.0497692	-38.7888	0	0
LOC117617464	2657.68	1.51463	0.039114	38.7236	0	0
LOC117617237	3417.28	1.70699	0.0356803	47.8413	0	0
LOC117617575	4607.21	1.45951	0.0312205	46.7486	0	0
LOC117617588	1909.43	-1.86412	0.0459849	-40.5376	0	0
LOC117620777	3880.38	-3.34203	0.0377286	-88.5806	0	0
LOC117622062	2236.2	-1.96166	0.040862	-48.007	0	0
LOC117620911	11149.9	1.55397	0.0192238	80.8361	0	0
LOC117620807	5675.75	1.1104	0.027291	40.6873	0	0
LOC117622128	3016.43	-3.34235	0.0433684	-77.0688	0	0
LOC117622487	1757.08	-3.5679	0.0569636	-62.6346	0	0
LOC117621210	6506.98	-1.0404	0.0257796	-40.3574	0	0
LOC117621303	25422.9	-3.76103	0.015212	-247.241	0	0
LOC117621302	131274	-5.29212	0.00975387	-542.567	0	0
LOC117621301	722.405	-4.19461	0.102456	-40.9407	0	0
LOC117621259	4004.08	1.36629	0.0313944	43.5201	0	0
LOC117620730	2348.43	2.31404	0.0463654	49.9088	0	0
LOC117622978	2938.2	1.50115	0.0371113	40.4499	0	0
LOC117622194	10360.8	-1.356	0.0187291	-72.4006	0	0
LOC117623240	825.934	-3.9169	0.0904592	-43.3002	0	0
LOC117622197	804.17	-4.91833	0.115362	-42.6338	0	0
LOC117620932	3465.02	5.68662	0.0846346	67.1902	0	0
LOC117621103	1710.69	4.73416	0.090669	52.2137	0	0
LOC117621245	2282.11	2.01287	0.0474052	42.461	0	0
LOC117623358	3218.61	-3.59679	0.0434983	-82.688	0	0
LOC117621546	4906.15	-1.09752	0.0272222	-40.317	0	0
LOC117621049	7183.62	-2.90787	0.0256073	-113.557	0	0
LOC117623464	4399.85	-4.99598	0.0512149	-97.5493	0	0
LOC117620966	5024.92	-2.72376	0.0302638	-90.0006	0	0
LOC117623413	21999.8	-3.45101	0.015498	-222.674	0	0
LOC117620772	3510.71	2.5492	0.0387509	65.7843	0	0
LOC117621644	5275.15	-1.69012	0.0278316	-60.7266	0	0
LOC117623099	2711.83	-2.28488	0.0391255	-58.3988	0	0
LOC117622434	1897.58	-3.07046	0.0540119	-56.8479	0	0
LOC117622155	3153.81	-3.61226	0.0438502	-82.3772	0	0
LOC117623559	1082.53	-3.31677	0.069811	-47.5108	0	0
LOC117620943	1188.99	-3.10501	0.0643934	-48.2194	0	0
LOC117620615	1855.71	-4.6208	0.0700269	-65.986	0	0
LOC117620781	3392.13	1.62557	0.0360321	45.1144	0	0
LOC117620783	1743.07	-1.83088	0.0462688	-39.5705	0	0
LOC117623363	1730.34	-7.13391	0.150151	-47.5117	0	0
LOC117620652	1640.12	-3.05084	0.0560214	-54.4586	0	0
LOC117621505	1152.47	-3.2767	0.0673762	-48.6329	0	0
LOC117622256	5750.27	-1.79764	0.0268148	-67.039	0	0
LOC117620704	2919.04	1.77902	0.0386046	46.0829	0	0
LOC117622463	973.708	-4.77854	0.100696	-47.4552	0	0
LOC117620921	1962.5	-2.57183	0.0461976	-55.6703	0	0
LOC117622408	2985.32	-2.94311	0.039917	-73.7309	0	0
LOC117622716	6193.78	-10.0513	0.210689	-47.7066	0	0
LOC117620551	1593.96	-3.35879	0.060139	-55.8503	0	0
LOC117623581	3806.93	-4.14722	0.0443591	-93.4919	0	0
LOC117621563	4528.54	-1.275	0.0307878	-41.4126	0	0
LOC117621527	19272.1	-4.40668	0.0204513	-215.472	0	0
LOC117620686	5165.36	-2.05495	0.0281975	-72.8768	0	0
LOC117621492	1248.74	3.98428	0.0871967	45.693	0	0
LOC117621035	1023.11	3.53967	0.08843	40.0279	0	0
LOC117621036	6436.43	1.13048	0.0252866	44.7066	0	0
LOC117622950	2672.57	-2.51338	0.0395254	-63.5891	0	0
LOC117621220	14003.7	-2.63366	0.0351388	-74.95	0	0
LOC117620741	1193.71	-2.61938	0.062634	-41.8204	0	0
LOC117622160	23293.5	5.48461	0.0305755	179.379	0	0
LOC117623080	3290.49	1.31795	0.0343874	38.3264	0	0
LOC117623510	2156.24	2.34913	0.0477116	49.236	0	0
LOC117622253	753.617	-3.65415	0.0902724	-40.4792	0	0
LOC117623328	2794.3	-3.1502	0.0429917	-73.2747	0	0
LOC117620633	1525	2.05224	0.0537787	38.1608	0	0
LOC117622203	2578.55	-2.99164	0.0455159	-65.7273	0	0
LOC117620989	11497.1	-1.14882	0.0170153	-67.5168	0	0
LOC117620987	1094.17	-2.38128	0.0618006	-38.5317	0	0
LOC117622847	21036.3	-5.56827	0.0265243	-209.931	0	0
LOC117621358	2596.99	6.38599	0.121588	52.5216	0	0
LOC117621185	9128.56	-1.64464	0.0207778	-79.1537	0	0
LOC117621926	6003.4	1.73273	0.0267034	64.888	0	0
LOC117623616	1056.45	3.61609	0.0873846	41.3814	0	0
LOC117621580	1375.52	-2.40834	0.0557064	-43.2328	0	0
LOC117621021	6352.12	-3.86806	0.0599408	-64.5313	0	0
LOC117620691	1874.59	-2.57269	0.0527012	-48.8165	0	0
LOC117622119	42148.4	-1.73269	0.00925714	-187.173	0	0
LOC117621428	3464.01	2.50841	0.0394081	63.6522	0	0
LOC117623275	3200.28	6.98117	0.132832	52.5565	0	0
LOC117623293	2970.26	5.44143	0.0845111	64.3871	0	0
LOC117621976	1032.51	-4.3946	0.0896715	-49.0078	0	0
LOC117622570	2628.36	-1.74637	0.0395255	-44.1833	0	0
LOC117621389	936.948	-5.63999	0.129277	-43.627	0	0
LOC117623272	4647.64	1.67367	0.0321683	52.0286	0	0
LOC117622931	2146.8	-2.47959	0.0464969	-53.328	0	0
LOC117623234	1212.74	-2.48351	0.0599271	-41.4422	0	0
LOC117620625	4141.54	-4.23367	0.0431978	-98.0067	0	0
LOC117620964	1473.03	-3.54609	0.0631897	-56.1181	0	0
LOC117623628	1452.78	-3.12664	0.0603615	-51.7986	0	0
LOC117621605	2034.04	-2.73791	0.0472086	-57.9961	0	0
LOC117622221	1718.98	-1.7943	0.0476606	-37.6474	0	0
LOC117621272	3677.56	-1.80014	0.0333519	-53.974	0	0
LOC117621444	1356.48	-3.06972	0.0618369	-49.6422	0	0
LOC117622530	7656.87	-1.92552	0.0233185	-82.5748	0	0
LOC117622595	4536.07	-1.74868	0.0298545	-58.5734	0	0
LOC117623254	3634.96	-2.75366	0.035736	-77.0557	0	0
LOC117621133	2396.16	-2.729	0.0442522	-61.6692	0	0
LOC117621508	1086.82	-3.97649	0.0801092	-49.6384	0	0
LOC117620867	963.126	4.30467	0.108444	39.6949	0	0
LOC117623606	4467.53	-2.21653	0.0304956	-72.6837	0	0
LOC117621419	811.734	-2.88279	0.0762622	-37.8011	0	0
LOC117623319	710.736	-3.48173	0.0910221	-38.2515	0	0
[truncated: 8,134 more rows]

## Sheet: D32
DESeq2-Results: D32
[truncated: 7,691 more rows]

[truncated: 1 more sheets: D37]
